# Supplementary material for: Synthesis, crystal structure and Hirshfeld surface analysis of a coordination compound of silver nitrate with 2-amino­benzoxazole
Source: Acta Crystallogr E Crystallogr Commun. 2025 Nov 25;81(Pt 12):1182–5. doi: 10.1107/S2056989025010254 (PMC12810307; doi:10.1107/S2056989025010254)
Supplement: Supplementary file 1 [file e-81-01182-sup1.cif]

##############################################################################
#                                                                            #
# This CIF contains the data in a paper accepted for publication in          #
# Acta Crystallographica Section E. It conforms to the requirements of       #
# Notes for Authors for Acta Crystallographica Section E, and has been       #
# peer reviewed under the auspices of the IUCr Commission on Journals.       #
#                                                                            #
# Full details of the Crystallographic Information File format               #
# are given in the paper "The Crystallographic Information File (CIF):       #
# a New Standard Archive File for Crystallography" by S. R. Hall, F. H.      #
# Allen and I. D. Brown [Acta Cryst. (1991), A47, 655-685].                  #
#                                                                            #
# The current version of the core CIF dictionary is obtainable from          #
# ftp://ftp.iucr.org/pub/cif_core.dic.                                       #
#                                                                            #
# Software is freely available for graphical display of the structure(s)     #
# in this CIF. For information consult the CIF software page                 #
# http://www.iucr.org/resources/cif/software.                                #
#                                                                            #
# This file may be used for bona fide research purposes within the           #
# scientific community so long as proper attribution is given to the journal # 
# article from which it was obtained.                                        #
#                                                                            #
##############################################################################
data_I
_audit_creation_method     'SHELXL-2019/3'
_journal_date_recd_electronic     2025-07-25
_journal_date_accepted     2025-11-14
_journal_name_full     'Acta Crystallographica, Section E'
_journal_year     2025
_journal_volume     81
_journal_issue      1
_journal_page_first     0
_journal_page_last     0
_journal_paper_category     GM
_journal_paper_doi     10.1107/S2056989025010254
_journal_coeditor_code     OO2013
_publ_contact_author_name     'Batirbay Torambetov'
_publ_contact_author_address
;
National University of Uzbekistan named after Mirzo Ulugbek, 4 University St.,
Tashkent, 100174, Uzbekistan, Physical and Material Chemistry Division,
CSIR-National Chemical Laboratory, Pune, 411008,
India
;
_publ_contact_author_email     'torambetov_b@mail.ru'
_publ_contact_author_fax     ?
_publ_contact_author_phone     '+998913042025'
_publ_section_title
;
Synthesis, crystal structure and Hirshfeld surface analysis of a coordination
compound of silver nitrate with 2-aminobenzoxazole
;
loop_
    _publ_author_name
    _publ_author_footnote
    _publ_author_address
    'Razzoqova, Surayyo' .
;
National University of Uzbekistan named after Mirzo Ulugbek, 4 University St.
Tashkent, 100174,
Uzbekistan
;
    'Sadullayeva, Sojida' .
;
National University of Uzbekistan named after Mirzo Ulugbek, 4 University St.
Tashkent, 100174,
Uzbekistan
;
    'Erkinov, Sirojiddin' .
;
Khorezm Mamun branch of Uzbekistan Academy of Sciences, 1, Markaz St., Khiva,
220900,
Uzbekistan
;
    'Torambetov, Batirbay' .
;
National University of Uzbekistan named after Mirzo Ulugbek, 4 University St.
Tashkent, 100174,
Uzbekistan
Physical and Material Chemistry Division,
CSIR-National Chemical Laboratory, Pune, 411008,
India
;
    'Alieva, Guloy' .
;
National University of Uzbekistan named after Mirzo Ulugbek, 4 University St.
Tashkent, 100174,
Uzbekistan
;
    'Yakhshieva, Zukhra' .
;
Jizzakh State Pedagogical University, 4 Sh. Rashidiv St., Jizzakh, 130100,
Uzbekistan
;
    'Ashurov, Jamshid' .
;
Institute of Bioorganic Chemistry, Academy of Sciences of Uzbekistan, M. Ulugbek
St, 83, Tashkent, 100125,
Uzbekistan
;
    'Kadirova, Shakhnoza' .
;
National University of Uzbekistan named after Mirzo Ulugbek, 4 University St.
Tashkent, 100174,
Uzbekistan
;
_publ_section_synopsis
;
In the complex [Ag(2AB)~2~]NO~3~\\cdot(2AB)~2~ (2AB: 2-aminobenzoxazole), the
central silver atom is coordinated monodentately by two 2AB ligands forming a
linear geometry. The extended structure features N---H...N, N---H...\p and
\p--\p interactions.
;
_chemical_name_systematic
;
Bis(2-aminobenzoxazole-\k<i>N</i>)silver(I) nitrate--bis(2-aminobenzoxazole
(1/2)
;
_chemical_name_common     ?
_chemical_formula_moiety     'C14 H12 Ag N4 O2 +, N O3 -, 2(C7 H6 N2 O)'
_chemical_formula_sum     'C28 H24 Ag N9 O7'
_chemical_formula_iupac     '[Ag (C7 H6 N2 O)2] N O3, 2C7 H6 N2 O'
_chemical_formula_weight     706.43
_chemical_melting_point     ?
_space_group_crystal_system     triclinic
_space_group_name_H-M_alt     'P -1'
_space_group_name_Hall     '-P 1'
loop_
    _space_group_symop_operation_xyz
    'x, y, z'
    '-x, -y, -z'
_cell_length_a     10.6356(3)
_cell_length_b     11.2202(5)
_cell_length_c     12.3475(3)
_cell_angle_alpha     92.459(3)
_cell_angle_beta     94.903(2)
_cell_angle_gamma     98.682(3)
_cell_volume     1448.91(8)
_cell_formula_units_Z     2
_cell_measurement_reflns_used     5786
_cell_measurement_theta_min     3.5790
_cell_measurement_theta_max     71.2600
_cell_measurement_temperature     293(2)
_exptl_crystal_description     block
_exptl_crystal_colour     colourless
_exptl_crystal_size_max     0.110
_exptl_crystal_size_mid     0.090
_exptl_crystal_size_min     0.080
_exptl_crystal_density_diffrn     1.619
_exptl_crystal_density_meas     ?
_exptl_crystal_density_method     ?
_exptl_crystal_F_000     716
_exptl_absorpt_coefficient_mu     6.131
_exptl_absorpt_correction_type     multi-scan
_exptl_absorpt_process_details
;
(CrysAlisPro ; Rigaku OD, 2020)
;
_exptl_absorpt_correction_T_min     0.332
_exptl_absorpt_correction_T_max     0.642
_diffrn_ambient_temperature     293(2)
_diffrn_source     'micro-focus sealed X-ray tube'
_diffrn_radiation_type     CuK\a
_diffrn_radiation_wavelength     1.54184
_diffrn_measurement_device_type
                                 'XtaLAB Synergy, Single source at home/near, H'
_diffrn_measurement_method     '\w scans'
_diffrn_detector_area_resol_mean     10.0000
_diffrn_reflns_number     14506
_diffrn_reflns_av_R_equivalents     0.0740
_diffrn_reflns_av_unetI/netI     0.0954
_diffrn_reflns_theta_min     3.599
_diffrn_reflns_theta_max     71.551
_diffrn_reflns_theta_full     67.684
_diffrn_measured_fraction_theta_max     0.985
_diffrn_measured_fraction_theta_full     0.998
_diffrn_reflns_limit_h_min     -13
_diffrn_reflns_limit_h_max     10
_diffrn_reflns_limit_k_min     -13
_diffrn_reflns_limit_k_max     13
_diffrn_reflns_limit_l_min     -15
_diffrn_reflns_limit_l_max     15
_refine_special_details     ?
_reflns_number_total     5559
_reflns_number_gt     4536
_reflns_threshold_expression     'I > 2\s(I)'
_refine_ls_structure_factor_coef     Fsqd
_refine_ls_matrix_type     full
_refine_ls_R_factor_all     0.0831
_refine_ls_R_factor_gt     0.0703
_refine_ls_wR_factor_gt     0.2041
_refine_ls_wR_factor_ref     0.2345
_refine_ls_goodness_of_fit_ref     1.122
_refine_ls_restrained_S_all     1.121
_refine_ls_number_reflns     5559
_refine_ls_number_parameters     430
_refine_ls_number_restraints     12
_refine_ls_hydrogen_treatment     mixed
_refine_ls_weighting_scheme     calc
_refine_ls_weighting_details
              'w=1/[\s^2^(Fo^2^)+(0.1293P)^2^+1.0923P] where P=(Fo^2^+2Fc^2^)/3'
_atom_sites_solution_hydrogens     mixed
_atom_sites_solution_primary     dual
_atom_sites_solution_secondary     difmap
_refine_ls_shift/su_max     0.000
_refine_ls_shift/su_mean     0.000
_refine_diff_density_max     1.623
_refine_diff_density_min     -1.692
_refine_ls_extinction_method     none
_refine_ls_extinction_coef     .
loop_
    _atom_type_symbol
    _atom_type_description
    _atom_type_scat_dispersion_real
    _atom_type_scat_dispersion_imag
    _atom_type_scat_source
    'C' 'C' 0.0181 0.0091
                         'International Tables Vol C Tables 4.2.6.8 and 6.1.1.4'
    'H' 'H' 0.0000 0.0000
                         'International Tables Vol C Tables 4.2.6.8 and 6.1.1.4'
    'Ag' 'Ag' 0.1306 4.2820
                         'International Tables Vol C Tables 4.2.6.8 and 6.1.1.4'
    'N' 'N' 0.0311 0.0180
                         'International Tables Vol C Tables 4.2.6.8 and 6.1.1.4'
    'O' 'O' 0.0492 0.0322
                         'International Tables Vol C Tables 4.2.6.8 and 6.1.1.4'
_computing_data_collection
;
CrysAlisPro 1.171.40.84a (Rigaku OD, 2020)
;
_computing_cell_refinement
;
CrysAlisPro 1.171.40.84a (Rigaku OD, 2020)
;
_computing_data_reduction
;
CrysAlisPro 1.171.40.84a (Rigaku OD, 2020)
;
_computing_structure_solution
;
<i>SHELXT</i>  (Sheldrick, 2015<i>a</i>)
;
_computing_structure_refinement
;
<i>SHELXL2019/2</i> (Sheldrick, 2015<i>b</i>)
;
_computing_molecular_graphics
;
Olex2 1.5 (Dolomanov <i>et al.</i>,  2009)
;
_computing_publication_material
;
Olex2 1.5 (Dolomanov <i>et al.</i>,  2009)
;
loop_
    _atom_site_type_symbol
    _atom_site_label
    _atom_site_fract_x
    _atom_site_fract_y
    _atom_site_fract_z
    _atom_site_U_iso_or_equiv
    _atom_site_adp_type
    _atom_site_calc_flag
    _atom_site_occupancy
    _atom_site_disorder_assembly
    _atom_site_disorder_group
    Ag Ag1 0.42768(4) 0.08778(4) 0.14010(4) 0.0590(2) Uani d 1 . .
    O O1 0.1314(4) -0.0952(4) -0.0925(4) 0.0592(11) Uani d 1 . .
    O O2 0.6801(5) 0.3272(4) 0.3700(4) 0.0638(12) Uani d 1 . .
    N N1 0.3036(5) -0.0216(5) 0.0205(4) 0.0484(11) Uani d 1 . .
    N N2 0.1515(7) 0.1029(6) -0.0354(7) 0.0746(17) Uani d 1 . .
    H H2A 0.089(6) 0.090(7) -0.083(6) 0.090 Uiso d 1 . .
    H H2B 0.193(7) 0.170(4) -0.016(7) 0.090 Uiso d 1 . .
    N N3 0.5661(5) 0.1799(5) 0.2604(4) 0.0512(11) Uani d 1 . .
    N N4 0.4995(7) 0.3708(6) 0.2761(6) 0.0752(18) Uani d 1 . .
    H H4A 0.429(5) 0.350(6) 0.238(7) 0.090 Uiso d 1 . .
    H H4B 0.523(7) 0.445(3) 0.297(7) 0.090 Uiso d 1 . .
    C C1 0.6719(6) 0.1359(6) 0.3110(5) 0.0521(13) Uani d 1 . .
    C C2 0.7103(7) 0.0237(6) 0.3025(6) 0.0627(16) Uani d 1 . .
    H H2 0.662384 -0.040164 0.259658 0.075 Uiso calc 1 . .
    C C3 0.8249(8) 0.0118(7) 0.3617(7) 0.075(2) Uani d 1 . .
    H H3 0.854698 -0.061943 0.358073 0.090 Uiso calc 1 . .
    C C4 0.8953(7) 0.1069(8) 0.4257(7) 0.076(2) Uani d 1 . .
    H H4 0.972577 0.096078 0.462218 0.092 Uiso calc 1 . .
    C C5 0.8547(7) 0.2175(7) 0.4370(6) 0.0670(17) Uani d 1 . .
    H H5 0.900920 0.281153 0.481321 0.080 Uiso calc 1 . .
    C C6 0.7402(6) 0.2273(6) 0.3778(5) 0.0549(14) Uani d 1 . .
    C C7 0.5768(6) 0.2919(6) 0.2976(5) 0.0543(14) Uani d 1 . .
    C C8 0.3061(6) -0.1432(6) -0.0033(5) 0.0531(14) Uani d 1 . .
    C C9 0.3949(7) -0.2174(6) 0.0292(6) 0.0612(16) Uani d 1 . .
    H H9 0.467054 -0.188776 0.076390 0.073 Uiso calc 1 . .
    C C10 0.3695(9) -0.3366(7) -0.0128(7) 0.078(2) Uani d 1 . .
    H H10 0.425922 -0.389097 0.007756 0.093 Uiso calc 1 . .
    C C11 0.2646(10) -0.3792(7) -0.0833(8) 0.083(2) Uani d 1 . .
    H H11 0.251777 -0.459468 -0.109480 0.099 Uiso calc 1 . .
    C C12 0.1768(8) -0.3055(7) -0.1166(6) 0.0702(19) Uani d 1 . .
    H H12 0.105417 -0.333766 -0.164773 0.084 Uiso calc 1 . .
    C C13 0.2017(6) -0.1878(6) -0.0740(5) 0.0574(14) Uani d 1 . .
    C C14 0.1975(6) 0.0008(6) -0.0326(5) 0.0535(14) Uani d 1 . .
    O O3 0.2193(5) 0.7580(5) 0.2610(4) 0.0659(12) Uani d 1 . .
    N N6 0.0707(5) 0.8530(5) 0.1741(5) 0.0586(13) Uani d 1 . .
    N N7 0.0691(7) 0.6442(6) 0.1405(5) 0.0709(16) Uani d 1 . .
    H H7A 0.013(6) 0.643(7) 0.088(5) 0.085 Uiso d 1 . .
    H H7B 0.125(6) 0.598(6) 0.140(6) 0.085 Uiso d 1 . .
    C C15 0.1506(7) 0.9375(7) 0.2480(5) 0.0607(16) Uani d 1 . .
    C C16 0.1538(8) 1.0573(8) 0.2688(7) 0.076(2) Uani d 1 . .
    H H16 0.095172 1.098802 0.232582 0.091 Uiso calc 1 . .
    C C17 0.2475(9) 1.1161(9) 0.3460(8) 0.083(2) Uani d 1 . .
    H H17 0.251395 1.198372 0.362370 0.100 Uiso calc 1 . .
    C C18 0.3339(9) 1.0549(11) 0.3983(7) 0.090(3) Uani d 1 . .
    H H18 0.394775 1.096878 0.450410 0.108 Uiso calc 1 . .
    C C19 0.3348(8) 0.9332(10) 0.3771(7) 0.085(2) Uani d 1 . .
    H H19 0.394560 0.892073 0.412464 0.101 Uiso calc 1 . .
    C C20 0.2420(7) 0.8774(7) 0.3007(6) 0.0622(16) Uani d 1 . .
    C C21 0.1159(6) 0.7536(6) 0.1864(5) 0.0552(14) Uani d 1 . .
    O O4 0.2916(4) 0.4227(4) 0.4621(4) 0.0620(11) Uani d 1 . .
    N N8 0.1235(5) 0.4191(5) 0.5619(4) 0.0558(12) Uani d 1 . .
    N N9 0.1122(7) 0.4853(8) 0.3811(6) 0.0777(19) Uani d 1 . .
    H H9A 0.040(4) 0.509(8) 0.382(7) 0.093 Uiso d 1 . .
    H H9B 0.160(6) 0.509(8) 0.332(6) 0.093 Uiso d 1 . .
    C C22 0.2243(6) 0.3788(5) 0.6238(5) 0.0532(13) Uani d 1 . .
    C C23 0.2349(7) 0.3414(6) 0.7274(6) 0.0624(16) Uani d 1 . .
    H H23 0.166796 0.337238 0.770247 0.075 Uiso calc 1 . .
    C C24 0.3519(7) 0.3095(7) 0.7669(6) 0.0674(18) Uani d 1 . .
    H H24 0.361718 0.285213 0.837797 0.081 Uiso calc 1 . .
    C C25 0.4530(7) 0.3132(7) 0.7036(6) 0.0672(18) Uani d 1 . .
    H H25 0.529411 0.291607 0.732625 0.081 Uiso calc 1 . .
    C C26 0.4424(7) 0.3483(7) 0.5981(7) 0.0649(17) Uani d 1 . .
    H H26 0.509288 0.350226 0.554071 0.078 Uiso calc 1 . .
    C C27 0.3262(6) 0.3804(6) 0.5617(6) 0.0566(14) Uani d 1 . .
    C C28 0.1690(6) 0.4432(6) 0.4704(6) 0.0589(15) Uani d 1 . .
    O O5 0.3017(6) 0.3107(6) 0.0929(6) 0.093(2) Uani d 1 . .
    O O6 0.2585(6) 0.4664(5) 0.1816(5) 0.0798(15) Uani d 1 . .
    O O7 0.1249(6) 0.3756(7) 0.0546(7) 0.109(2) Uani d 1 . .
    N N5 0.2266(6) 0.3839(6) 0.1100(5) 0.0657(15) Uani d 1 . .
loop_
    _atom_site_aniso_label
    _atom_site_aniso_U_11
    _atom_site_aniso_U_22
    _atom_site_aniso_U_33
    _atom_site_aniso_U_12
    _atom_site_aniso_U_13
    _atom_site_aniso_U_23
    Ag1 0.0569(4) 0.0592(3) 0.0571(3) 0.0089(2) -0.0119(2) -0.0049(2)
    O1 0.053(2) 0.066(3) 0.056(2) 0.011(2) -0.0104(19) -0.004(2)
    O2 0.060(3) 0.054(2) 0.072(3) 0.010(2) -0.019(2) -0.010(2)
    N1 0.046(3) 0.051(3) 0.047(3) 0.011(2) -0.010(2) -0.004(2)
    N2 0.073(4) 0.058(3) 0.092(5) 0.024(3) -0.012(3) 0.000(3)
    N3 0.048(3) 0.049(3) 0.053(3) 0.004(2) -0.011(2) -0.004(2)
    N4 0.069(4) 0.065(4) 0.091(5) 0.026(3) -0.015(3) -0.015(3)
    C1 0.045(3) 0.055(3) 0.054(3) 0.007(2) -0.006(2) 0.006(3)
    C2 0.070(4) 0.055(4) 0.062(4) 0.012(3) -0.008(3) 0.003(3)
    C3 0.081(5) 0.067(4) 0.083(5) 0.032(4) 0.003(4) 0.015(4)
    C4 0.060(4) 0.089(6) 0.081(5) 0.023(4) -0.012(4) 0.017(4)
    C5 0.059(4) 0.068(4) 0.070(4) 0.008(3) -0.012(3) 0.002(3)
    C6 0.055(3) 0.057(4) 0.051(3) 0.009(3) -0.003(3) 0.005(3)
    C7 0.051(3) 0.052(3) 0.058(3) 0.008(3) -0.005(3) -0.001(3)
    C8 0.059(4) 0.051(3) 0.048(3) 0.010(3) 0.002(3) -0.001(2)
    C9 0.066(4) 0.060(4) 0.060(4) 0.022(3) 0.001(3) 0.002(3)
    C10 0.091(6) 0.065(5) 0.086(5) 0.032(4) 0.016(5) 0.016(4)
    C11 0.114(7) 0.051(4) 0.085(6) 0.012(4) 0.018(5) -0.009(4)
    C12 0.077(5) 0.070(5) 0.060(4) 0.000(4) 0.011(3) -0.010(3)
    C13 0.058(4) 0.060(4) 0.052(3) 0.007(3) -0.001(3) 0.000(3)
    C14 0.048(3) 0.058(3) 0.051(3) 0.006(3) -0.010(2) -0.003(3)
    O3 0.062(3) 0.081(3) 0.059(3) 0.030(2) -0.003(2) 0.012(2)
    N6 0.053(3) 0.067(3) 0.058(3) 0.022(3) -0.009(2) -0.004(2)
    N7 0.078(4) 0.067(4) 0.071(4) 0.027(3) -0.003(3) 0.005(3)
    C15 0.063(4) 0.072(4) 0.051(3) 0.024(3) 0.004(3) 0.002(3)
    C16 0.076(5) 0.078(5) 0.074(5) 0.023(4) 0.001(4) -0.009(4)
    C17 0.083(6) 0.077(5) 0.084(6) 0.002(4) 0.006(4) -0.014(4)
    C18 0.068(5) 0.120(8) 0.072(5) -0.009(5) 0.001(4) -0.021(5)
    C19 0.064(5) 0.119(8) 0.066(5) 0.008(5) -0.009(4) 0.016(5)
    C20 0.058(4) 0.079(5) 0.051(3) 0.020(3) -0.002(3) 0.006(3)
    C21 0.050(3) 0.067(4) 0.052(3) 0.021(3) 0.002(3) 0.004(3)
    O4 0.060(3) 0.073(3) 0.057(2) 0.023(2) 0.006(2) 0.003(2)
    N8 0.047(3) 0.063(3) 0.056(3) 0.013(2) -0.007(2) 0.000(2)
    N9 0.075(4) 0.103(5) 0.060(4) 0.031(4) -0.002(3) 0.018(3)
    C22 0.049(3) 0.050(3) 0.060(3) 0.012(2) -0.004(3) 0.001(3)
    C23 0.056(4) 0.064(4) 0.065(4) 0.008(3) -0.001(3) 0.001(3)
    C24 0.074(4) 0.064(4) 0.064(4) 0.018(3) -0.011(3) 0.007(3)
    C25 0.067(4) 0.066(4) 0.071(4) 0.028(3) -0.010(3) 0.000(3)
    C26 0.054(4) 0.067(4) 0.078(5) 0.023(3) 0.009(3) 0.000(3)
    C27 0.057(4) 0.052(3) 0.062(4) 0.016(3) -0.004(3) 0.003(3)
    C28 0.058(4) 0.058(4) 0.061(4) 0.017(3) -0.009(3) 0.003(3)
    O5 0.080(4) 0.077(4) 0.123(5) 0.039(3) -0.028(3) -0.023(3)
    O6 0.089(4) 0.080(4) 0.074(3) 0.033(3) -0.005(3) -0.005(3)
    O7 0.077(4) 0.098(5) 0.145(6) 0.023(3) -0.045(4) -0.002(4)
    N5 0.060(3) 0.066(4) 0.072(4) 0.020(3) -0.006(3) 0.010(3)
_geom_special_details
;
 All esds (except the esd in the dihedral angle between two l.s. planes)
 are estimated using the full covariance matrix.  The cell esds are taken
 into account individually in the estimation of esds in distances, angles
 and torsion angles; correlations between esds in cell parameters are only
 used when they are defined by crystal symmetry.  An approximate (isotropic)
 treatment of cell esds is used for estimating esds involving l.s. planes.
;
loop_
    _geom_bond_atom_site_label_1
    _geom_bond_atom_site_label_2
    _geom_bond_site_symmetry_2
    _geom_bond_distance
    _geom_bond_publ_flag
    Ag1 N1 . 2.110(5) ?
    Ag1 N3 . 2.116(5) ?
    O1 C14 . 1.347(8) ?
    O1 C13 . 1.384(8) ?
    O2 C7 . 1.353(8) ?
    O2 C6 . 1.375(8) ?
    N1 C14 . 1.319(8) ?
    N1 C8 . 1.388(8) ?
    N2 C14 . 1.313(9) ?
    N2 H2A . 0.84(2) ?
    N2 H2B . 0.83(2) ?
    N3 C7 . 1.305(8) ?
    N3 C1 . 1.406(8) ?
    N4 C7 . 1.316(9) ?
    N4 H4A . 0.85(2) ?
    N4 H4B . 0.86(2) ?
    C1 C6 . 1.363(9) ?
    C1 C2 . 1.383(10) ?
    C2 C3 . 1.394(10) ?
    C2 H2 . 0.9300 ?
    C3 C4 . 1.382(12) ?
    C3 H3 . 0.9300 ?
    C4 C5 . 1.380(11) ?
    C4 H4 . 0.9300 ?
    C5 C6 . 1.388(9) ?
    C5 H5 . 0.9300 ?
    C8 C13 . 1.369(10) ?
    C8 C9 . 1.395(9) ?
    C9 C10 . 1.393(11) ?
    C9 H9 . 0.9300 ?
    C10 C11 . 1.367(13) ?
    C10 H10 . 0.9300 ?
    C11 C12 . 1.385(13) ?
    C11 H11 . 0.9300 ?
    C12 C13 . 1.380(10) ?
    C12 H12 . 0.9300 ?
    O3 C21 . 1.367(8) ?
    O3 C20 . 1.386(10) ?
    N6 C21 . 1.289(8) ?
    N6 C15 . 1.415(9) ?
    N7 C21 . 1.335(10) ?
    N7 H7A . 0.84(2) ?
    N7 H7B . 0.85(2) ?
    C15 C16 . 1.352(11) ?
    C15 C20 . 1.397(9) ?
    C16 C17 . 1.386(12) ?
    C16 H16 . 0.9300 ?
    C17 C18 . 1.365(14) ?
    C17 H17 . 0.9300 ?
    C18 C19 . 1.382(15) ?
    C18 H18 . 0.9300 ?
    C19 C20 . 1.363(11) ?
    C19 H19 . 0.9300 ?
    O4 C28 . 1.370(8) ?
    O4 C27 . 1.378(8) ?
    N8 C28 . 1.289(9) ?
    N8 C22 . 1.405(7) ?
    N9 C28 . 1.349(9) ?
    N9 H9A . 0.85(2) ?
    N9 H9B . 0.85(2) ?
    C22 C23 . 1.364(9) ?
    C22 C27 . 1.379(9) ?
    C23 C24 . 1.400(10) ?
    C23 H23 . 0.9300 ?
    C24 C25 . 1.378(11) ?
    C24 H24 . 0.9300 ?
    C25 C26 . 1.378(11) ?
    C25 H25 . 0.9300 ?
    C26 C27 . 1.383(9) ?
    C26 H26 . 0.9300 ?
    O5 N5 . 1.253(8) ?
    O6 N5 . 1.240(8) ?
    O7 N5 . 1.218(8) ?
loop_
    _geom_angle_atom_site_label_1
    _geom_angle_atom_site_label_2
    _geom_angle_atom_site_label_3
    _geom_angle_site_symmetry_1
    _geom_angle_site_symmetry_3
    _geom_angle
    _geom_angle_publ_flag
    N1 Ag1 N3 . . 172.85(18) ?
    C14 O1 C13 . . 104.7(5) ?
    C7 O2 C6 . . 104.8(5) ?
    C14 N1 C8 . . 105.1(5) ?
    C14 N1 Ag1 . . 129.1(4) ?
    C8 N1 Ag1 . . 124.9(4) ?
    C14 N2 H2A . . 105(6) ?
    C14 N2 H2B . . 125(6) ?
    H2A N2 H2B . . 125(4) ?
    C7 N3 C1 . . 105.3(5) ?
    C7 N3 Ag1 . . 127.5(4) ?
    C1 N3 Ag1 . . 127.0(4) ?
    C7 N4 H4A . . 121(5) ?
    C7 N4 H4B . . 120(5) ?
    H4A N4 H4B . . 119(4) ?
    C6 C1 C2 . . 121.3(6) ?
    C6 C1 N3 . . 107.6(5) ?
    C2 C1 N3 . . 131.2(6) ?
    C1 C2 C3 . . 116.3(7) ?
    C1 C2 H2 . . 121.9 ?
    C3 C2 H2 . . 121.9 ?
    C4 C3 C2 . . 121.5(7) ?
    C4 C3 H3 . . 119.2 ?
    C2 C3 H3 . . 119.2 ?
    C5 C4 C3 . . 122.1(7) ?
    C5 C4 H4 . . 118.9 ?
    C3 C4 H4 . . 118.9 ?
    C4 C5 C6 . . 115.4(7) ?
    C4 C5 H5 . . 122.3 ?
    C6 C5 H5 . . 122.3 ?
    C1 C6 O2 . . 108.6(5) ?
    C1 C6 C5 . . 123.3(6) ?
    O2 C6 C5 . . 128.0(6) ?
    N3 C7 N4 . . 128.5(6) ?
    N3 C7 O2 . . 113.7(5) ?
    N4 C7 O2 . . 117.8(6) ?
    C13 C8 N1 . . 108.4(6) ?
    C13 C8 C9 . . 120.3(6) ?
    N1 C8 C9 . . 131.3(6) ?
    C10 C9 C8 . . 116.4(7) ?
    C10 C9 H9 . . 121.8 ?
    C8 C9 H9 . . 121.8 ?
    C11 C10 C9 . . 122.3(7) ?
    C11 C10 H10 . . 118.9 ?
    C9 C10 H10 . . 118.9 ?
    C10 C11 C12 . . 121.5(7) ?
    C10 C11 H11 . . 119.2 ?
    C12 C11 H11 . . 119.2 ?
    C13 C12 C11 . . 116.0(8) ?
    C13 C12 H12 . . 122.0 ?
    C11 C12 H12 . . 122.0 ?
    C8 C13 C12 . . 123.5(7) ?
    C8 C13 O1 . . 108.0(6) ?
    C12 C13 O1 . . 128.5(7) ?
    N2 C14 N1 . . 128.5(6) ?
    N2 C14 O1 . . 117.7(6) ?
    N1 C14 O1 . . 113.8(5) ?
    C21 O3 C20 . . 103.4(5) ?
    C21 N6 C15 . . 104.2(5) ?
    C21 N7 H7A . . 115(6) ?
    C21 N7 H7B . . 112(6) ?
    H7A N7 H7B . . 121(4) ?
    C16 C15 C20 . . 120.3(7) ?
    C16 C15 N6 . . 131.9(7) ?
    C20 C15 N6 . . 107.8(6) ?
    C15 C16 C17 . . 117.8(8) ?
    C15 C16 H16 . . 121.1 ?
    C17 C16 H16 . . 121.1 ?
    C18 C17 C16 . . 120.8(9) ?
    C18 C17 H17 . . 119.6 ?
    C16 C17 H17 . . 119.6 ?
    C17 C18 C19 . . 122.7(8) ?
    C17 C18 H18 . . 118.6 ?
    C19 C18 H18 . . 118.6 ?
    C20 C19 C18 . . 115.3(8) ?
    C20 C19 H19 . . 122.3 ?
    C18 C19 H19 . . 122.3 ?
    C19 C20 O3 . . 129.0(7) ?
    C19 C20 C15 . . 123.0(8) ?
    O3 C20 C15 . . 108.0(6) ?
    N6 C21 N7 . . 128.0(6) ?
    N6 C21 O3 . . 116.5(6) ?
    N7 C21 O3 . . 115.3(6) ?
    C28 O4 C27 . . 103.6(5) ?
    C28 N8 C22 . . 104.0(5) ?
    C28 N9 H9A . . 122(6) ?
    C28 N9 H9B . . 117(6) ?
    H9A N9 H9B . . 118(4) ?
    C23 C22 C27 . . 119.4(6) ?
    C23 C22 N8 . . 131.8(6) ?
    C27 C22 N8 . . 108.7(5) ?
    C22 C23 C24 . . 117.7(7) ?
    C22 C23 H23 . . 121.2 ?
    C24 C23 H23 . . 121.2 ?
    C25 C24 C23 . . 121.8(7) ?
    C25 C24 H24 . . 119.1 ?
    C23 C24 H24 . . 119.1 ?
    C26 C25 C24 . . 121.0(6) ?
    C26 C25 H25 . . 119.5 ?
    C24 C25 H25 . . 119.5 ?
    C25 C26 C27 . . 115.9(7) ?
    C25 C26 H26 . . 122.0 ?
    C27 C26 H26 . . 122.0 ?
    O4 C27 C22 . . 107.9(5) ?
    O4 C27 C26 . . 127.9(6) ?
    C22 C27 C26 . . 124.2(6) ?
    N8 C28 N9 . . 129.0(6) ?
    N8 C28 O4 . . 115.8(5) ?
    N9 C28 O4 . . 115.2(6) ?
    O7 N5 O6 . . 120.7(7) ?
    O7 N5 O5 . . 120.0(7) ?
    O6 N5 O5 . . 119.3(6) ?
loop_
    _geom_torsion_atom_site_label_1
    _geom_torsion_atom_site_label_2
    _geom_torsion_atom_site_label_3
    _geom_torsion_atom_site_label_4
    _geom_torsion_site_symmetry_1
    _geom_torsion_site_symmetry_2
    _geom_torsion_site_symmetry_3
    _geom_torsion_site_symmetry_4
    _geom_torsion
    _geom_torsion_publ_flag
    C7 N3 C1 C6 . . . . 0.5(7) ?
    Ag1 N3 C1 C6 . . . . 176.1(4) ?
    C7 N3 C1 C2 . . . . -179.8(7) ?
    Ag1 N3 C1 C2 . . . . -4.2(11) ?
    C6 C1 C2 C3 . . . . -2.9(11) ?
    N3 C1 C2 C3 . . . . 177.4(7) ?
    C1 C2 C3 C4 . . . . 0.4(12) ?
    C2 C3 C4 C5 . . . . 1.9(13) ?
    C3 C4 C5 C6 . . . . -1.5(12) ?
    C2 C1 C6 O2 . . . . -179.9(6) ?
    N3 C1 C6 O2 . . . . -0.2(7) ?
    C2 C1 C6 C5 . . . . 3.4(11) ?
    N3 C1 C6 C5 . . . . -176.9(7) ?
    C7 O2 C6 C1 . . . . -0.2(7) ?
    C7 O2 C6 C5 . . . . 176.3(7) ?
    C4 C5 C6 C1 . . . . -1.1(11) ?
    C4 C5 C6 O2 . . . . -177.1(7) ?
    C1 N3 C7 N4 . . . . -178.6(8) ?
    Ag1 N3 C7 N4 . . . . 5.9(11) ?
    C1 N3 C7 O2 . . . . -0.7(8) ?
    Ag1 N3 C7 O2 . . . . -176.2(4) ?
    C6 O2 C7 N3 . . . . 0.6(8) ?
    C6 O2 C7 N4 . . . . 178.7(7) ?
    C14 N1 C8 C13 . . . . 2.2(7) ?
    Ag1 N1 C8 C13 . . . . 171.8(4) ?
    C14 N1 C8 C9 . . . . 179.7(7) ?
    Ag1 N1 C8 C9 . . . . -10.7(10) ?
    C13 C8 C9 C10 . . . . -0.9(10) ?
    N1 C8 C9 C10 . . . . -178.1(7) ?
    C8 C9 C10 C11 . . . . 0.9(12) ?
    C9 C10 C11 C12 . . . . -0.3(14) ?
    C10 C11 C12 C13 . . . . -0.3(12) ?
    N1 C8 C13 C12 . . . . 178.2(7) ?
    C9 C8 C13 C12 . . . . 0.3(11) ?
    N1 C8 C13 O1 . . . . -1.7(7) ?
    C9 C8 C13 O1 . . . . -179.5(6) ?
    C11 C12 C13 C8 . . . . 0.3(11) ?
    C11 C12 C13 O1 . . . . -179.9(7) ?
    C14 O1 C13 C8 . . . . 0.4(7) ?
    C14 O1 C13 C12 . . . . -179.4(7) ?
    C8 N1 C14 N2 . . . . 179.3(8) ?
    Ag1 N1 C14 N2 . . . . 10.4(11) ?
    C8 N1 C14 O1 . . . . -2.1(7) ?
    Ag1 N1 C14 O1 . . . . -171.0(4) ?
    C13 O1 C14 N2 . . . . 179.8(7) ?
    C13 O1 C14 N1 . . . . 1.0(7) ?
    C21 N6 C15 C16 . . . . 177.0(8) ?
    C21 N6 C15 C20 . . . . 0.1(7) ?
    C20 C15 C16 C17 . . . . -2.1(12) ?
    N6 C15 C16 C17 . . . . -178.6(7) ?
    C15 C16 C17 C18 . . . . 0.5(13) ?
    C16 C17 C18 C19 . . . . 0.9(14) ?
    C17 C18 C19 C20 . . . . -0.7(13) ?
    C18 C19 C20 O3 . . . . 179.0(8) ?
    C18 C19 C20 C15 . . . . -0.9(12) ?
    C21 O3 C20 C19 . . . . -179.6(7) ?
    C21 O3 C20 C15 . . . . 0.3(7) ?
    C16 C15 C20 C19 . . . . 2.3(12) ?
    N6 C15 C20 C19 . . . . 179.6(7) ?
    C16 C15 C20 O3 . . . . -177.6(7) ?
    N6 C15 C20 O3 . . . . -0.3(8) ?
    C15 N6 C21 N7 . . . . 175.1(7) ?
    C15 N6 C21 O3 . . . . 0.1(8) ?
    C20 O3 C21 N6 . . . . -0.2(8) ?
    C20 O3 C21 N7 . . . . -175.9(6) ?
    C28 N8 C22 C23 . . . . 179.3(7) ?
    C28 N8 C22 C27 . . . . -0.7(7) ?
    C27 C22 C23 C24 . . . . 1.8(10) ?
    N8 C22 C23 C24 . . . . -178.2(7) ?
    C22 C23 C24 C25 . . . . -1.2(11) ?
    C23 C24 C25 C26 . . . . -0.2(12) ?
    C24 C25 C26 C27 . . . . 0.8(11) ?
    C28 O4 C27 C22 . . . . -0.5(7) ?
    C28 O4 C27 C26 . . . . -178.4(7) ?
    C23 C22 C27 O4 . . . . -179.3(6) ?
    N8 C22 C27 O4 . . . . 0.8(7) ?
    C23 C22 C27 C26 . . . . -1.3(10) ?
    N8 C22 C27 C26 . . . . 178.8(6) ?
    C25 C26 C27 O4 . . . . 177.5(7) ?
    C25 C26 C27 C22 . . . . -0.1(11) ?
    C22 N8 C28 N9 . . . . -180.0(8) ?
    C22 N8 C28 O4 . . . . 0.5(8) ?
    C27 O4 C28 N8 . . . . 0.0(8) ?
    C27 O4 C28 N9 . . . . -179.6(7) ?
loop_
    _geom_hbond_atom_site_label_D
    _geom_hbond_atom_site_label_H
    _geom_hbond_atom_site_label_A
    _geom_hbond_site_symmetry_A
    _geom_hbond_distance_DH
    _geom_hbond_distance_HA
    _geom_hbond_distance_DA
    _geom_hbond_angle_DHA
    _geom_hbond_publ_flag
    N2 H2A N6 2_565 0.84(2) 2.15(5) 2.915(8) 151(7) yes
    N2 H2B O5 . 0.83(2) 2.15(3) 2.937(10) 158(8) yes
    N2 H2B O7 . 0.83(2) 2.65(7) 3.271(10) 133(8) yes
    N4 H4A O5 . 0.85(2) 2.14(4) 2.937(9) 157(9) yes
    N4 H4A O6 . 0.85(2) 2.46(6) 3.084(8) 131(6) yes
    N4 H4A N5 . 0.85(2) 2.64(4) 3.434(8) 156(7) yes
    N7 H7A O7 2_565 0.84(2) 2.17(2) 3.012(9) 175(7) yes
    N7 H7B O6 . 0.85(2) 2.24(3) 3.069(8) 165(8) yes
    N9 H9A N8 2_566 0.85(2) 2.18(3) 2.997(9) 161(9) yes
    N9 H9B O6 . 0.85(2) 2.28(5) 3.041(10) 149(9) yes
    N4 H4B Cg11 2_666 0.85(4) 2.58(5) 3.403(7) 162(7) yes
_shelx_space_group_comment
;
The symmetry employed for this shelxl refinement is uniquely defined
by the following loop, which should always be used as a source of
symmetry information in preference to the above space-group names.
They are only intended as comments.
;
_shelx_estimated_absorpt_T_min     0.552
_shelx_estimated_absorpt_T_max     0.640
_shelx_hkl_file
;
  -1   0   1 321.208 31.5815  69
  -1   0   1 286.733 31.8957  62
  -1   0   1 70.3757 16.3726  61
  -1   0   1 112.512 17.0998  40
  -1   0   1 80.0891 15.9749  18
  -2   0   2 93440.4 11366.2  14
  -2   0   2 85548.6 11363.0  18
  -2   0   2 87490.3 11363.9  50
   2   0  -2 82540.6 11361.2  49
  -2   0   2 85684.6 11376.1  62
  -3   0   3 27772.4 3949.01  62
  -3   0   3 32363.5 3960.49  70
  -3   0   3 32084.7 3935.46  14
  -3   0   3 28300.8 3929.87  18
  -4   0   4 5275.02 866.114  62
  -4   0   4 6612.42 849.540  14
  -4   0   4 6964.36 890.591  70
  -5   0   5 23434.2 3719.66  70
  -5   0   5 29646.2 3686.11  14
  -6   0   6 3931.56 370.637  70
  -6   0   6 4281.19 296.290  39
  -7   0   7 1580.11 266.854  39
  -8   0   8 215.800 118.585  29
  -8   0   8 525.712 116.124  39
  -9   0   9 315.640 146.158  29
  -9   0   9 1447.21 176.133  39
 -10   0  10 101.584 57.1682  29
  -9   0  10-28.8945 60.4867  29
  -8   0   9 485.968 166.786  29
  -8   0   9 751.546 141.475  39
  -7   0   8 236.101 85.0113  39
  -6   0   7 5764.03 754.489  39
  -6   0   7 4441.75 795.348  70
  -5   0   6 4511.67 555.309  14
  -5   0   6 2852.32 585.870  70
  -4   0   5 1564.13 215.391  14
  -4   0   5 1121.05 250.783  70
  -3   0   4 2363.82 368.934  62
  -3   0   4 2607.20 350.812  14
  -2   0   3 268403. 38208.8  69
  -2   0   3 310437. 38206.6  14
  -2   0   3 283678. 38216.8  62
  -1   0   2 112979. 12279.9  14
  -1   0   2 96669.6 12274.6  40
   1   0  -2 89134.9 12277.3  48
  -1   0   2 82417.9 12275.4   1
   0   0  -1 65326.8 8889.14  48
   0   0  -1 60457.7 8887.89  15
   0   0   1 52105.1 8888.20  14
   0   0  -1 89279.2 8890.72  44
   0   0  -1 98598.0 8890.87  63
  -1   0   0 31833.7 4324.74  46
  -1   0   0 33610.6 4324.67  18
  -1   0   0 33202.5 4324.20  15
  -1   0   0 33194.0 4324.72  19
  -1   0   0 32113.4 4325.39  40
  -1   0   0 31590.8 4329.25  62
   2   0  -1 6734.44 897.500   1
  -2   0   1 8918.00 915.602  70
   2   0  -1 6865.27 895.824  49
  -2   0   1 8550.52 905.836  47
  -2   0   1 7383.47 903.999  61
  -2   0   1 8558.11 914.596  62
  -2   0   1 8484.39 898.676  17
  -2   0   1 8588.14 900.781  18
  -3   0   2 92945.1 12273.5  47
  -3   0   2 90461.9 12284.6  62
  -3   0   2 100240. 12288.5  70
  -3   0   2 90281.5 12264.1  17
  -3   0   2 98259.4 12268.7  14
  -3   0   2 91036.6 12266.2  18
  -4   0   3 6343.46 840.097  47
  -4   0   3 5598.00 852.975  62
  -4   0   3 5972.62 828.163  18
  -4   0   3 6568.19 833.116  14
  -4   0   3 6364.98 861.156  70
  -5   0   4 9981.58 1340.97  62
  -5   0   4 9475.24 1344.78  70
  -6   0   5 2471.40 229.369  39
  -6   0   5 2766.40 302.096  70
  -7   0   6 67.9624 57.2754  39
  -8   0   7 1318.60 207.645  39
  -8   0   7 693.961 212.150  29
  -9   0   8 22.2815 43.0981  39
  -9   0   8-39.2539 61.9937  29
 -10   0   9 509.516 92.8184  39
 -10   0   9 160.244 95.6557  29
  -9   0  11 21.4102 50.7979  29
  -8   0  10 35.3398 79.0673  29
   7   0  -9 83.7530 55.9387  68
  -6   0   8 880.636 221.737  70
   6   0  -8 1065.80 187.788  68
  -6   0   8 975.055 184.012  39
  -5   0   7 4802.66 421.909  70
  -5   0   7 6628.96 327.300  14
  -4   0   6 12336.6 2201.80  70
  -4   0   6 18279.0 2174.23  14
  -3   0   5 16679.5 2220.93  14
  -2   0   4 124.586 33.3178  14
   1   0  -3 3657.27 454.633  48
  -1   0   3 3802.66 454.534  14
  -1   0   3 2930.73 450.350   1
   0   0   2 974.298 170.799  14
   0   0  -2 1244.12 171.078  15
   0   0  -2 1257.74 173.565  48
  -1   0  -1 17793.0 2660.08  48
  -1   0  -1 20961.1 2661.65  46
  -1   0  -1 23555.0 2660.68  19
   1   0   1 20221.6 2657.53  14
  -1   0  -1 18928.9 2660.24  15
  -1   0  -1 19376.8 2665.31  63
  -2   0   0 72991.4 9505.97  46
  -2   0   0 71863.5 9504.43  15
  -2   0   0 69936.5 9505.32  19
  -2   0   0 73750.2 9505.51  18
  -2   0   0 71064.9 9514.44  62
  -3   0   1 4138.00 590.435  61
  -3   0   1 4774.28 603.094  62
  -3   0   1 4804.74 584.555  18
  -3   0   1 3967.31 580.091  17
  -3   0   1 4692.64 583.552  14
  -3   0   1 4362.55 599.160  70
  -4   0   2 39413.1 5279.12  47
  -4   0   2 40546.5 5295.01  62
  -4   0   2 39258.0 5269.77  18
  -4   0   2 41888.6 5296.97  70
  -5   0   3 1773.98 316.093  62
  -5   0   3 2360.38 329.816  70
  -6   0   4 18126.9 2461.00  62
  -7   0   5 35.4448 62.8985  29
  -7   0   5 134.911 55.2297  58
  -7   0   5 42.4225 44.7567  39
  -7   0   5 15.5526 37.3737  19
  -8   0   6 2945.44 421.827  39
  -8   0   6 2332.95 443.877  29
  -9   0   7 513.347 126.517  39
  -9   0   7 495.024 146.401  29
 -10   0   8 131.464 58.4018  39
 -10   0   8 31.6699 56.9110  29
  -8   0  11 196.885 84.1871  29
  -7   0  10 234.630 135.232  29
   7   0 -10 1308.60 163.786  68
   6   0  -9 237.441 80.6322  68
   5   0  -8 5866.05 791.529  68
  -5   0   8 4312.25 821.711  70
  -5   0   8 6009.80 779.718  14
  -4   0   7 72.0198 89.4325  70
  -4   0   7 269.673 66.1446  14
  -3   0   6 3794.69 540.895  14
   3   0  -6 4007.00 532.300  49
  -2   0   5 3662.22 515.259  14
   2   0  -5 3861.35 510.644  49
  -1   0   4 4701.74 669.796  14
   1   0  -4 5278.15 670.961  48
   0   0  -3 1893.62 207.277  15
   0   0  -3 1859.61 211.523  48
  -1   0  -2 12856.7 1302.07  71
  -1   0  -2 9103.75 1300.66  15
   1   0   2 9446.15 1298.32  14
  -1   0  -2 8485.18 1301.40  48
  -2   0  -1 1750.26 233.920  15
  -2   0  -1 1956.70 234.922  20
  -2   0  -1 1750.43 232.730  19
  -2   0  -1 1477.35 231.620  48
  -2   0  -1 1836.35 235.527  46
  -3   0   0 25756.1 3354.55  46
  -3   0   0 25358.7 3368.21  62
  -3   0   0 26125.3 3353.30  19
  -3   0   0 26322.2 3353.60  18
  -3   0   0 25268.2 3349.18  16
   3   0   0 23068.7 3355.05   1
  -4   0   1 9369.47 1307.93  61
  -4   0   1 10038.4 1321.48  62
  -4   0   1 9984.64 1297.43  18
  -4   0   1 9487.96 1297.50  19
  -4   0   1 9861.62 1298.62  46
  -5   0   2 14330.2 1915.77  19
  -5   0   2 14206.6 1913.13  18
  -5   0   2 15157.2 1950.41  62
  -6   0   3 9446.35 1272.05  19
  -7   0   4 5042.61 749.787  29
  -7   0   4 5491.40 724.148  58
  -7   0   4 4948.61 721.686  39
  -7   0   4 3979.37 744.179  41
  -7   0   4 5603.44 712.556  19
  -8   0   5 116.272 79.8059  29
  -8   0   5 178.043 71.2248  58
  -8   0   5 285.127 90.2318  39
  -8   0   5 265.779 73.8068  19
  -9   0   6 328.060 96.3862  39
  -9   0   6 164.926 112.303  29
  -9   0   6 205.952 78.5864  58
 -10   0   7 108.072 57.5957  39
 -10   0   7 34.9537 73.7943  29
 -11   0   8 271.508 68.7803  39
  -8   0  12-19.6645 41.1649  29
  -7   0  11 131.317 89.0279  29
   7   0 -11 979.238 123.883  68
   6   0 -10 801.259 159.978  68
  -5   0   9 1063.92 170.429  14
   5   0  -9 851.478 175.091  68
  -5   0   9 868.993 228.480  70
  -4   0   8 1378.88 199.764  14
   4   0  -8 1053.84 204.198  68
  -4   0   8 1175.44 254.411  70
   3   0  -7 1903.64 266.831  49
  -3   0   7 1845.11 275.744  14
   2   0  -6 19574.5 2427.76  49
  -2   0   6 16591.3 2432.37  14
  -1   0   5 1318.80 190.165  14
   0   0  -4 69867.0 7521.87  48
   0   0   4 48711.0 7516.02  14
  -1   0  -3 1861.67 305.717  48
  -1   0  -3 2326.64 306.183  15
   1   0   3 2180.27 303.157  14
  -1   0  -3 2736.98 307.740  71
  -2   0  -2 7093.95 947.264  15
  -2   0  -2 7568.04 949.637  46
  -2   0  -2 6792.11 946.505  48
  -3   0  -1 24322.4 3425.25  19
  -3   0  -1 25819.4 3427.53  20
  -3   0  -1 24704.1 3426.42  15
  -3   0  -1 26950.9 3423.26  16
  -3   0  -1 27798.2 3429.20  46
  -4   0   0 13136.5 1903.00  61
  -4   0   0 13715.3 1888.66  19
  -4   0   0 15569.1 1892.64  46
  -5   0   1 45760.4 5880.03  18
  -5   0   1 43090.8 5880.43  19
  -6   0   2 123.705 41.1915  19
  -6   0   2 108.018 36.1245  18
  -7   0   3 4464.82 579.558  19
  -7   0   3 4397.17 592.439  58
  -7   0   3 4670.15 588.665  60
  -7   0   3 3597.66 584.074  39
  -7   0   3 3181.83 611.115  41
  -8   0   4 736.194 146.501  19
  -8   0   4 857.871 161.230  58
  -8   0   4 988.330 171.523  39
  -9   0   5 1059.29 175.264  58
  -9   0   5 932.034 170.414  39
 -10   0   6 36.4600 71.4108  29
 -10   0   6 93.7619 65.0956  39
 -10   0   6 107.289 54.7464  58
 -11   0   7 116.950 54.9807  39
  -7   0  12-24.6822 58.6277  29
   7   0 -12 159.151 50.4083  68
   6   0 -11 593.262 125.374  68
   5   0 -10 237.156 90.2271  68
   5   0 -10 278.056 79.0185   4
  -4   0   9 5356.71 944.693  70
   4   0  -9 7041.63 906.158  68
  -4   0   9 6497.35 889.016  12
  -4   0   9 6433.20 888.935  14
   3   0  -8 5471.69 690.751  49
   3   0  -8 4999.45 716.384  68
  -3   0   8 4588.37 699.043  14
   2   0  -7 15926.9 1958.30  49
  -2   0   7 13167.4 1962.91  14
   1   0  -6 26591.9 3435.40  49
  -1   0   6 25051.4 3440.05  14
   0   0   5 2774.56 417.631   1
   0   0  -5 3609.96 420.034  48
   0   0   5 2847.42 412.891  14
  -1   0  -4 37620.4 4917.29  71
   1   0   4 33847.6 4913.29  14
  -1   0  -4 35585.5 4916.14  15
  -1   0  -4 45724.0 4922.16  48
  -2   0  -3 10327.7 1412.12  15
  -2   0  -3 10935.2 1413.26  48
  -3   0  -2 29027.1 3979.48  15
  -3   0  -2 31051.9 3977.11  19
  -3   0  -2 29461.0 3980.12  20
  -3   0  -2 30541.2 3981.66  46
  -4   0  -1 627.323 94.9941  46
  -4   0  -1 447.574 107.150  61
  -4   0  -1 663.713 91.3131  19
   4   0   1 542.189 99.2669   1
  -5   0   0 665.209 125.840  61
  -5   0   0 554.987 93.4787  19
  -5   0   0 589.368 95.9602  46
  -6   0   1 10445.1 1399.32  19
  -7   0   2 185.780 56.2850  19
  -7   0   2 294.757 73.0403  60
  -7   0   2 186.707 64.3678  58
  -7   0   2 211.763 70.7247  59
  -7   0   2 178.933 62.1681  39
  -8   0   3 4471.55 552.263  19
  -8   0   3 3277.77 555.408  59
  -8   0   3 4085.42 564.368  58
  -8   0   3 3602.03 557.823  39
  -9   0   4 195.145 75.0982  39
  -9   0   4 244.715 84.6427  58
 -10   0   5 1718.32 302.581  39
 -10   0   5 2024.83 307.785  58
 -11   0   6 323.536 100.030  39
 -11   0   6 852.721 125.260  58
  -7   0  13 31.0330 41.4095  29
   7   0 -13 218.679 47.2486  68
  -6   0  12-27.9775 57.7077  29
   6   0 -12 713.965 97.4961  68
   5   0 -11 3238.82 481.688  68
   5   0 -11 3254.26 467.075   4
   4   0 -10 705.312 149.886  68
   4   0 -10 796.486 142.389   4
   3   0  -9 13434.3 1813.35  68
   3   0  -9 12738.9 1798.58   4
  -3   0   9 14008.6 1800.71  14
   2   0  -8 38.1099 47.0256  49
   2   0  -8 84.7911 50.4817  68
  -2   0   8 34.3624 35.5676  14
   1   0  -7 20479.5 2698.30  49
  -1   0   7 20118.3 2704.26  14
   0   0  -6 307.131 62.6752  71
   0   0   6 270.166 55.8585  14
   1   0   5 40695.5 4899.70   1
  -1   0  -5 41478.0 4892.14  48
  -1   0  -5 31921.0 4885.73  71
  -2   0  -4 16775.2 2297.42  15
  -2   0  -4 17916.5 2299.46  48
  -3   0  -3 4463.77 599.150  20
  -3   0  -3 4397.25 597.216  48
  -4   0  -2 415.100 66.2227  19
  -4   0  -2 407.723 69.4802  20
  -4   0  -2 498.682 97.5882  61
  -4   0  -2 483.282 74.2184  46
   4   0   2 258.752 73.5548   1
  -5   0  -1 283.063 52.7026  46
  -5   0  -1 212.182 45.7509  19
  -5   0  -1 166.526 67.3251  61
  -6   0   0 11511.4 1546.30  19
  -6   0   0 11691.1 1571.65  61
  -7   0   1 177.001 68.1055  21
  -7   0   1 117.543 43.9865  19
  -7   0   1 141.651 55.0827  59
  -7   0   1 143.787 51.1634  60
  -7   0   1 146.160 57.0732  58
  -7   0   1 90.4697 50.6505  39
  -8   0   2 1093.35 177.076  19
  -8   0   2 837.199 181.761  59
  -8   0   2 1319.01 194.035  60
  -8   0   2 928.690 184.046  58
  -8   0   2 1203.53 192.143  39
  -9   0   3 2861.72 443.676  59
  -9   0   3 3083.73 451.019  58
  -9   0   3 2882.02 444.150  39
 -10   0   4 123.562 66.7032  58
 -10   0   4 121.260 62.6732  39
 -11   0   5 2146.13 274.886  58
 -11   0   5 1250.71 252.199  39
 -12   0   6 12.8000 35.1809  39
 -12   0   6-61.4816 45.6717  28
   6   0 -13-11.7545 34.7641  68
   5   0 -12 492.876 105.943  68
   5   0 -12 437.689 94.6514   4
   4   0 -11 1873.31 300.246  68
   4   0 -11 1842.02 284.267   4
   3   0 -10 2378.99 337.430  68
   3   0 -10 1716.75 300.410  71
   3   0 -10 2413.92 319.950   4
  -3   0  10 2129.80 314.917  14
   2   0  -9 6879.40 838.814  49
   2   0  -9 5492.94 841.635  71
   2   0  -9 6661.44 868.367  68
   2   0  -9 5745.11 850.730   4
  -2   0   9 6176.81 848.045  14
   1   0  -8 3828.74 552.018  49
   1   0  -8 4565.29 563.292  71
   1   0  -8 4110.48 568.137   4
  -1   0   8 3852.61 558.735  14
   0   0  -7 61694.5 7352.51  71
   0   0  -7 51886.0 7342.10  49
  -1   0  -6 207.718 47.0647  71
   1   0   6 252.782 59.6346   1
   2   0   5 13035.2 2043.40   1
  -2   0  -5 17583.1 2043.39  48
   3   0   4 1539.06 255.994   1
  -3   0  -4 1870.41 249.093  48
  -3   0  -4 1795.22 265.955  61
  -4   0  -3 1829.88 262.677  46
  -4   0  -3 1896.67 261.232  20
   4   0   3 1676.25 270.444   1
  -4   0  -3 1970.77 286.714  61
  -5   0  -2 53211.9 1407.94  61
  -5   0  -2 55855.2 1245.41  19
  -6   0  -1 6245.93 840.703  19
  -6   0  -1 6173.32 872.858  61
  -7   0   0 21759.2 2922.17  21
  -7   0   0 22882.5 2897.78  19
  -7   0   0 20616.2 2912.77  59
  -7   0   0 22582.4 2907.50  60
  -7   0   0 20438.4 2907.53  58
  -8   0   1 405.422 112.758  21
  -8   0   1 333.767 90.0987  19
  -8   0   1 397.451 101.925  58
  -8   0   1 547.850 108.042  60
  -8   0   1 581.284 119.110  59
  -8   0   1 542.986 107.052  39
  -9   0   2 8122.97 1082.22  39
  -9   0   2 7637.84 1083.78  58
  -9   0   2 7529.12 1084.24  59
 -10   0   3 1133.80 197.245  39
 -10   0   3 983.729 194.271  59
 -10   0   3 1027.46 195.609  58
 -11   0   4 189.840 79.4990  39
 -11   0   4 414.249 96.5874  58
 -12   0   5 624.358 129.559  39
 -12   0   5 992.083 155.135  28
   6   0 -14 144.692 37.9663  68
   5   0 -13 740.096 123.959   4
   5   0 -13 709.738 129.837  68
   4   0 -12 950.882 158.950   4
   4   0 -12 853.326 164.822  68
   3   0 -11 15.8688 50.4681   4
   3   0 -11 103.714 57.0450  68
   2   0 -10 10266.7 1333.31  49
   2   0 -10 12406.1 1373.10  68
   2   0 -10 9066.11 1338.89  71
   2   0 -10 9391.31 1346.92   4
  -2   0  10 9643.17 1343.66  14
   1   0  -9 7033.32 991.323  71
   1   0  -9 7284.88 1012.61  68
   1   0  -9 7461.95 999.847   4
  -1   0   9 7950.36 1013.82   9
   1   0  -9 7135.60 983.408  49
   0   0  -8 18713.2 2259.12  71
   0   0  -8 18142.0 2264.33   4
   0   0  -8 15186.0 2247.35  49
  -1   0  -7 42829.3 5378.37  71
  -1   0  -7 39105.0 5370.28  49
  -2   0  -6 905.337 153.893  49
   2   0   6 1350.10 175.661   1
  -2   0  -6 1042.37 175.650  45
   3   0   5 80135.2 10622.8   1
  -3   0  -5 81849.5 10611.5  48
  -3   0  -5 77582.7 10628.3  61
  -4   0  -4 848.349 134.900  20
   4   0   4 934.860 152.140   1
  -4   0  -4 793.855 156.578  61
  -5   0  -3 21000.0 1417.54  20
  -5   0  -3 24084.8 1429.66  46
   5   0   3 21807.7 1441.35   1
  -5   0  -3 23320.6 1487.80  61
  -6   0  -2 29571.3 3716.03  46
  -6   0  -2 27507.4 3704.99  19
  -6   0  -2 26205.6 3740.32  61
  -7   0  -1 10017.7 1357.35  21
  -7   0  -1 11030.7 1330.68  19
  -7   0  -1 10450.1 1371.34  61
  -7   0  -1 9712.70 1340.28  58
  -7   0  -1 8169.80 1339.27  59
  -8   0   0 7527.01 1086.96  21
  -8   0   0 7611.14 1056.04  19
  -8   0   0 7684.41 1073.16  58
  -8   0   0 7123.48 1075.70  59
  -8   0   0 9053.87 1076.54  60
  -9   0   1 989.716 186.133  39
  -9   0   1 946.915 197.517  21
  -9   0   1 1358.70 198.370  60
  -9   0   1 1078.43 193.688  58
  -9   0   1 835.454 187.190  59
 -10   0   2 9072.25 1277.35  39
 -10   0   2 9107.05 1283.68  59
 -10   0   2 9650.49 1284.88  58
 -11   0   3 504.156 116.729  39
 -11   0   3 522.506 112.757  59
 -11   0   3 453.604 119.221  58
   5   0 -14 90.6315 38.4088  68
   5   0 -14 160.750 45.6710   3
   4   0 -13 652.239 130.423  68
   4   0 -13 770.979 126.094   4
   3   0 -12 2396.17 317.660  68
   3   0 -12 1723.33 293.211   4
   2   0 -11 2743.26 391.671  68
  -2   0  11 3121.57 400.554   9
   2   0 -11 2127.53 370.951   4
   1   0 -10 1334.23 227.534  71
   1   0 -10 1976.24 259.040  68
  -1   0  10 2123.95 264.842   9
   1   0 -10 1603.82 240.245   4
   1   0 -10 1194.98 219.774  49
   0   0  -9 1130.07 191.738  71
   0   0  -9 1187.68 201.489   4
   0   0  -9 1361.94 189.016  49
  -1   0  -8 22193.8 2957.51  71
  -1   0  -8 23942.1 2968.43   4
  -1   0  -8 21331.8 2950.68  49
  -2   0  -7 15581.0 2054.95  45
   2   0   7 15945.8 2050.36   1
  -2   0  -7 14820.9 2028.53  49
   3   0   6 6729.51 1140.85   1
  -3   0  -6 11852.8 1171.10  45
  -4   0  -5 28742.6 4105.10  61
   4   0   5 27773.7 4091.93   1
  -4   0  -5 37623.4 4111.00  45
  -5   0  -4 786.778 140.199  61
   5   0   4 1179.63 128.407   1
  -6   0  -3 23899.2 3216.33  61
  -7   0  -2 649.708 132.794  56
  -7   0  -2 927.092 158.381  21
  -7   0  -2 828.257 122.934  19
  -7   0  -2 749.727 164.708  61
  -7   0  -2 548.739 126.293  59
  -8   0  -1 6392.40 863.312  21
  -8   0  -1 5764.27 825.401  19
  -8   0  -1 6130.43 849.414  59
  -8   0  -1 6199.16 844.058  58
  -9   0   0 6004.79 936.801  21
  -9   0   0 6929.29 928.148  58
  -9   0   0 6276.52 928.608  59
  -9   0   0 7098.22 924.865  60
 -10   0   1 2265.26 313.508  39
 -10   0   1 1889.69 317.246  21
 -10   0   1 1615.47 301.865  58
 -10   0   1 1850.51 313.343  59
 -11   0   2 1711.16 267.596  39
 -11   0   2 1649.47 269.217  59
 -11   0   2 1479.16 265.940  58
 -12   0   3-45.7331 43.8198  59
   4   0 -14 80.3589 40.6171   3
   4   0 -14-10.2134 28.0497  68
   3   0 -13 245.000 67.4823  68
   2   0 -12 197.306 61.5006   4
  -2   0  12 109.687 66.6194   9
   2   0 -12 186.452 69.3841  68
   1   0 -11 4181.07 656.054   4
  -1   0  11 5067.17 673.519   9
   1   0 -11 5049.42 672.126  68
   0   0 -10 3137.98 463.716  49
   0   0 -10 3435.69 482.668   4
   0   0  10 3612.72 497.022   9
   0   0 -10 3390.80 472.775  71
  -1   0  -9 3893.56 536.588  49
  -1   0  -9 3913.23 544.402  71
  -2   0  -8 4586.90 659.976   3
  -3   0  -7 276.838 75.2918  33
  -3   0  -7 149.956 57.4620  32
  -3   0  -7 61.3289 69.2032  45
   3   0   7 126.239 58.8590   1
  -3   0  -7 117.223 86.9277  22
  -4   0  -6 15566.8 2038.04  33
   4   0   6 12078.3 2024.25   1
  -5   0  -5 1617.00 328.106  33
  -5   0  -5 2544.56 345.138  32
  -5   0  -5 3082.60 372.899  61
  -5   0  -5 2214.19 365.171  55
  -5   0  -5 1660.56 330.838  45
   5   0   5 2871.40 342.406   1
  -6   0  -4 9908.03 509.567  32
  -6   0  -4 11916.2 593.790  61
  -6   0  -4 13243.7 514.378  27
  -6   0  -4 11734.0 521.774  56
   6   0   4 11153.4 504.103   1
  -7   0  -3 6401.84 1008.67  56
  -7   0  -3 8077.80 1027.78  21
  -7   0  -3 7644.70 1007.31  27
  -7   0  -3 7417.17 1044.53  61
  -8   0  -2 574.622 139.394  21
  -8   0  -2 568.414 122.395  59
  -8   0  -2 712.175 166.606  61
  -9   0  -1 1537.00 270.497  21
  -9   0  -1 1687.82 255.712  58
  -9   0  -1 1349.76 251.413  59
 -10   0   0 174.196 86.2878  21
 -10   0   0 325.870 92.6438  59
 -10   0   0 276.833 84.3319  58
 -11   0   1 1312.71 268.158  21
 -11   0   1 1728.94 272.181  58
 -11   0   1 1888.99 279.056  59
 -12   0   2-16.6821 45.6854  59
   3   0 -14 10.7240 28.1013  68
   3   0 -14-38.6284 36.6716   3
   2   0 -13 698.218 141.008  68
  -2   0  13 471.897 189.544  36
  -1   0  12-37.8918 56.1999   9
   0   0  11 203.724 73.3536   9
  -1   0 -10 1783.14 257.922   3
   1   0  10 1418.31 239.071   9
  -1   0 -10 1320.78 213.246  49
  -2   0  -9 2863.48 480.499   3
  -2   0  -9 3803.47 513.263  22
  -3   0  -8 8925.20 1331.31  22
  -3   0  -8 13957.3 1340.62  33
  -3   0  -8 7003.30 1308.89  54
  -3   0  -8 13190.3 1343.50  45
   3   0   8 10007.1 1311.81   1
  -3   0  -8 7885.07 1312.41   3
   4   0   7 1987.83 281.276   1
  -4   0  -7 1244.69 281.088  22
  -4   0  -7 1825.49 312.279  66
  -4   0  -7 1265.99 295.608  55
  -4   0  -7 1426.88 274.971  32
  -4   0  -7 2246.85 300.234  33
   5   0   6 14280.1 1857.42   1
  -5   0  -6 14477.4 1880.10  61
  -5   0  -6 12725.2 1886.04  66
  -5   0  -6 10300.0 1872.92  55
  -5   0  -6 13239.4 1853.49  56
  -5   0  -6 16762.9 1880.46  45
  -5   0  -6 14547.8 1863.11  32
  -5   0  -6 13623.5 1863.40  33
   6   0   5 37.3462 46.7359   1
  -6   0  -5-33.9392 60.0102  66
  -6   0  -5-30.1053 62.9760  61
  -6   0  -5-105.782 88.1058  55
  -6   0  -5 41.3172 40.0841  54
  -6   0  -5 39.3322 34.8690  56
  -6   0  -5-24.9759 55.8725  45
  -6   0  -5 77.4655 228.900  31
  -6   0  -5-42.5475 60.6516  32
  -6   0  -5-22.5244 64.2077  33
  -7   0  -4 1654.10 294.303  56
  -7   0  -4 1765.82 299.929  21
  -7   0  -4 2195.11 298.616  27
  -7   0  -4 1752.46 298.201  32
  -7   0  -4 2151.16 338.578  61
  -8   0  -3 1505.69 241.268  56
  -8   0  -3 1527.53 278.329  61
  -8   0  -3 1193.18 243.607  21
  -9   0  -2 1800.80 311.438  59
  -9   0  -2 2278.04 340.503  21
 -10   0  -1 430.354 107.961  59
 -10   0  -1 411.137 119.975  21
 -11   0   0 1452.10 227.043  59
 -11   0   0 1085.88 225.437  21
 -12   0   1 34.2899 40.8665  59
   2   0 -14 695.554 145.285  22
   2   0 -14 835.150 139.904   3
   1   0 -13 338.711 97.1985   3
  -1   0  13 507.301 101.259   9
   0   0 -12 1829.04 272.233   3
   0   0  12 1409.21 250.972   9
   1   0  11 5034.20 840.672   9
  -1   0 -11 6780.52 863.514   3
  -1   0 -11 7187.11 884.979  22
   2   0  10 417.226 106.695   9
  -2   0 -10 360.004 112.248   3
  -2   0 -10 629.014 152.973  22
  -3   0  -9 6552.69 1133.56  54
  -3   0  -9 8426.14 1167.36  22
  -3   0  -9 7717.54 1147.40   3
  -4   0  -8 767.649 155.333  32
  -4   0  -8 681.787 153.945  54
  -4   0  -8 437.544 159.286  55
  -4   0  -8 610.582 167.497  22
  -4   0  -8 1139.43 188.409  45
   4   0   8 861.818 156.375   1
  -5   0  -7 915.330 164.780  33
  -5   0  -7 768.958 146.703  32
  -5   0  -7 780.362 166.865  45
   5   0   7 570.344 132.074   1
  -5   0  -7 568.752 166.359  55
  -5   0  -7 731.292 143.292  54
  -5   0  -7 564.264 132.149  56
  -6   0  -6 1639.31 415.688  31
  -6   0  -6 916.256 233.614  33
  -6   0  -6 1915.20 257.061  32
  -6   0  -6 1396.71 271.162  55
  -6   0  -6 1725.51 248.655  54
  -6   0  -6 1725.56 243.203  56
  -6   0  -6 2041.84 285.547  61
  -6   0  -6 634.543 225.012  45
   6   0   6 1633.60 242.210   1
  -7   0  -5 3194.74 427.620  56
  -7   0  -5 3790.02 476.766  61
  -7   0  -5 3332.55 434.442  32
  -7   0  -5 2816.56 615.553  31
  -8   0  -4 6712.92 902.853  56
  -8   0  -4 8171.28 922.680  21
  -8   0  -4 9006.03 911.374  27
  -8   0  -4 6957.59 945.508  61
  -9   0  -3 134.954 122.335  55
  -9   0  -3 1144.42 167.033  21
 -10   0  -2 1615.37 259.141  59
 -10   0  -2 1457.45 269.387  21
 -11   0  -1 815.313 137.533  59
 -11   0  -1 385.394 128.596  21
 -12   0   0 826.605 135.102  59
 -12   0   0 514.585 128.747  21
   2   0 -15 57.0489 36.1334  22
   2   0 -15 8.25288 25.4191   3
   1   0 -14 2529.26 346.925  22
   1   0 -14 2519.71 336.759   3
  -1   0  14 1618.88 347.818  36
   0   0 -13 1352.78 216.724  22
   0   0 -13 1193.85 200.301   3
   0   0  13 1017.93 189.667   9
  -1   0 -12 4914.25 591.788  22
   1   0  12 3146.57 546.690   9
  -1   0 -12 4187.68 566.154   3
  -2   0 -11 10041.6 1179.87  22
   2   0  11 6709.67 1131.26   9
  -2   0 -11 9572.80 1158.31   3
  -3   0 -10-29.8142 71.2784  22
  -3   0 -10 180.340 78.1834  33
  -3   0 -10 23.8802 57.3808   3
   3   0  10 136.135 60.2483   9
  -4   0  -9 2910.39 496.967  54
  -4   0  -9 2498.85 504.902  22
  -4   0  -9 4987.84 547.039  45
  -4   0  -9 2986.77 497.230  32
  -4   0  -9 5307.78 541.247  33
  -5   0  -8 1606.05 263.829  32
  -5   0  -8 1778.22 279.861  33
   5   0   8 1603.12 256.469   1
  -5   0  -8 1095.74 251.111  54
  -5   0  -8 1325.11 282.352  55
  -6   0  -7 3306.57 600.489  33
  -6   0  -7 6977.39 890.409  31
  -6   0  -7 5159.43 609.221  32
  -6   0  -7 5300.56 610.255  54
  -6   0  -7 5307.14 601.641  56
  -6   0  -7 4075.09 629.757  55
  -6   0  -7 1713.91 573.197  45
   6   0   7 5134.77 597.017   1
  -7   0  -6 2193.74 302.285  56
  -7   0  -6 1331.06 311.250  55
  -7   0  -6 2121.46 302.329  54
  -7   0  -6 1803.60 297.408  32
  -8   0  -5 581.205 131.771  56
  -8   0  -5 395.225 161.892  55
  -9   0  -4 3272.42 816.713  55
  -9   0  -4 8926.32 842.950  21
 -10   0  -3 53.5741 60.2437  21
 -11   0  -2 2227.73 348.734  59
 -11   0  -2 2399.84 367.792  21
 -12   0  -1 105.471 49.8285  59
 -12   0  -1 37.5563 47.6983  21
   1   0 -15 245.382 59.3536  22
   1   0 -15 184.976 50.6643   3
   0   0 -14 845.932 139.929  22
   0   0 -14 664.412 123.813   3
   0   0  14 460.732 139.784  36
  -1   0 -13 1153.55 202.396  22
  -1   0 -13 1412.51 199.038   3
   1   0  13 888.584 176.832   9
  -2   0 -12 620.747 144.524  22
  -2   0 -12 690.698 135.778   3
   2   0  12 494.085 115.942   9
  -3   0 -11 225.788 95.5576  22
  -3   0 -11 248.160 84.9350   3
   3   0  11 297.127 82.3112   9
  -4   0 -10 5665.76 789.116  22
  -4   0 -10 4918.95 765.396   3
  -4   0 -10 4262.02 754.235  54
  -5   0  -9 3705.91 481.492  33
  -5   0  -9 4337.80 725.332  31
  -5   0  -9 2857.46 454.939  32
  -5   0  -9 2430.80 474.014  55
  -5   0  -9 3042.54 456.710  54
  -6   0  -8 402.100 146.193  33
  -6   0  -8 631.964 141.340  32
  -6   0  -8 659.385 126.872  56
  -6   0  -8 271.542 138.983  55
  -6   0  -8 658.090 132.159  54
  -7   0  -7 9399.69 1184.71  32
  -7   0  -7 5319.67 1314.60  31
  -7   0  -7 9403.27 1178.42  56
  -7   0  -7 5840.27 1188.27  55
  -7   0  -7 10018.7 1186.70  54
  -8   0  -6 300.479 137.135  55
  -9   0  -5 953.105 220.416  55
 -10   0  -4 348.800 87.2884  57
 -10   0  -4 364.335 141.982  55
 -10   0  -4 263.466 94.4457  21
 -11   0  -3 463.917 117.425  21
 -12   0  -2 1603.33 213.312  59
 -12   0  -2 1055.12 213.471  21
   0   0 -15 151.019 45.3186  22
   0   0  15 12.4659 56.2927  36
  -1   0 -14 301.928 67.3423   3
   1   0  14 162.427 56.7318  10
  -1   0 -14 198.417 70.6923  22
   2   0  13 788.698 158.356   9
  -2   0 -13 1067.48 174.291   3
  -2   0 -13 1274.83 194.591  22
  -3   0 -12 3834.36 547.365   3
   3   0  12 3488.10 534.860   9
  -3   0 -12 4191.24 564.497  22
  -4   0 -11 104.850 85.3453  22
  -4   0 -11-18.6904 36.1589  54
  -5   0 -10 8142.77 1200.04  32
  -5   0 -10 8393.54 1202.77  54
  -6   0  -9 4391.95 586.143  32
  -6   0  -9 3923.09 580.936  54
  -6   0  -9 3178.81 600.914  55
  -7   0  -8 1493.40 231.723  32
  -7   0  -8 556.438 385.306  31
  -7   0  -8 691.262 221.417  55
  -7   0  -8 1680.42 233.357  54
  -8   0  -7 1695.51 623.637  31
  -8   0  -7 2757.49 533.745  55
  -9   0  -6 1400.22 281.144  55
 -10   0  -5 3500.01 411.044  21
 -10   0  -5 3207.09 396.577  57
 -11   0  -4 149.666 68.9545  21
 -12   0  -3 1106.82 185.741  21
   2   0  14 537.086 101.868  10
   3   0  13 3338.37 497.696  10
   3   0  13 3311.32 489.370   9
  -4   0 -12 3977.66 709.152  31
  -5   0 -11 536.097 117.653  54
  -5   0 -11 457.715 320.713  31
  -6   0 -10 1168.65 211.459  54
  -6   0 -10 1312.88 243.866  55
  -6   0 -10 1810.56 438.413  31
  -7   0  -9-33.3962 69.9155  55
  -7   0  -9 63.5247 47.5053  54
  -7   0  -9 84.2809 358.421  31
  -8   0  -8 2854.38 384.296  54
  -8   0  -8 3128.42 378.629  57
  -9   0  -7 348.607 133.749  55
  -9   0  -7 496.452 102.704  57
 -10   0  -6 569.711 107.328  57
 -10   0  -6 321.367 127.102  55
 -11   0  -5 336.361 140.958  55
 -11   0  -5 1401.90 152.880  57
   3   0  14-10.0038 27.3962  10
  -4   0 -13 2473.35 390.350  31
   4   0  13 1312.83 220.575  10
  -5   0 -12 58.3637 206.105  31
   5   0  12-14.7117 38.5292  10
  -5   0 -12 13.0857 30.9992  54
  -6   0 -11 1923.80 440.395  31
  -6   0 -11 1360.79 226.589  54
  -7   0 -10 280.423 335.534  31
  -7   0 -10 743.600 136.542  54
  -8   0  -9 695.598 120.276  57
  -8   0  -9 453.388 142.342  55
  -8   0  -9 709.972 126.852  54
  -9   0  -8 1495.74 203.205  57
  -9   0  -8 850.866 217.413  55
 -10   0  -7-26.7365 35.1865  57
 -10   0  -7-26.0376 65.1126  55
 -11   0  -6 1005.56 129.195  57
 -11   0  -6 412.946 131.329  55
  -5   0 -13 947.441 238.831  31
   5   0  13 510.496 95.1585  10
  -6   0 -12-46.9956 203.533  31
  -6   0 -12 85.9014 35.5220  54
  -7   0 -11 469.212 247.481  31
  -7   0 -11 818.494 134.225  54
  -8   0 -10 235.039 61.0405  54
  -9   0  -9 911.035 139.438  57
  -9   0  -9 792.581 139.401  54
 -10   0  -8 1225.17 186.754  57
  -8   1 -11 636.507 106.211  54
  -7   1 -12 171.675 199.209  31
  -7   1 -12 711.109 107.399  54
 -10   1  -8 264.018 60.3946  57
  -9   1  -9 1005.21 169.136  57
  -9   1  -9 1188.21 177.520  54
  -8   1 -10 323.233 237.970  31
  -8   1 -10 165.914 56.1508  54
  -7   1 -11 1516.25 382.187  31
  -7   1 -11 1745.39 259.918  54
  -6   1 -12 843.184 283.928  31
  -6   1 -12 618.073 111.441  54
  -5   1 -13 245.519 196.135  31
   5  -1  13 223.910 56.0621  10
 -11   1  -6 1669.49 249.704  57
 -10   1  -7 271.135 111.642  55
 -10   1  -7 296.653 73.7863  57
  -9   1  -8 1690.89 201.131  57
  -9   1  -8 1177.63 192.097  54
  -8   1  -9 1317.10 208.838  57
  -8   1  -9 1411.00 252.406  55
  -8   1  -9 1347.95 219.911  54
  -7   1 -10 71.7742 248.759  31
  -7   1 -10 232.127 73.6358  54
  -6   1 -11 2049.70 338.043  32
  -6   1 -11 2373.76 342.216  54
  -5   1 -12 490.887 293.879  31
  -4   1 -13 3202.62 573.110  31
   3  -1  14 437.187 87.9615  10
   3  -1  14 446.006 82.5451   9
 -12   1  -4 1005.73 166.612  21
 -11   1  -5 346.608 79.2124  57
 -11   1  -5 344.310 87.9235  21
 -10   1  -6 2363.55 298.801  57
 -10   1  -6 1246.50 309.541  55
  -9   1  -7 143.512 106.390  55
  -9   1  -7 54.7504 46.4622  57
  -8   1  -8 3526.85 464.612  57
  -8   1  -8 2573.76 493.338  55
  -8   1  -8 3108.81 467.025  54
  -7   1  -9 1874.72 503.865  31
  -7   1  -9 1651.97 286.150  32
  -7   1  -9 1763.44 286.948  54
  -7   1  -9 1995.82 328.889  55
  -6   1 -10 2928.01 444.570  32
  -6   1 -10 2878.86 442.244  54
  -5   1 -11 2361.12 365.471  32
  -5   1 -11 2303.64 364.704  54
   4  -1  12 516.227 111.242   9
  -4   1 -12 2299.10 456.604  31
   3  -1  13 2775.58 442.539   9
  -3   1 -13 10246.9 821.394  31
   2  -1  14 100.545 39.0173   9
   2  -1  14 35.8565 35.0787  10
 -12   1  -3 1840.01 285.391  21
 -11   1  -4-15.3006 38.2121  57
 -11   1  -4 39.6890 60.6933  21
 -10   1  -5 4048.21 515.828  21
 -10   1  -5 4176.10 508.783  57
  -9   1  -6-40.5893 107.801  55
  -9   1  -6 246.385 78.1284  57
  -8   1  -7 597.346 129.143  54
  -8   1  -7 326.806 141.617  55
  -8   1  -7 631.858 123.820  57
  -8   1  -7 638.772 137.973  32
  -7   1  -8 4081.14 577.037  54
  -7   1  -8 3562.09 607.605  55
  -7   1  -8 3902.14 563.031  57
  -7   1  -8 2966.86 777.365  31
  -7   1  -8 4197.70 582.036  32
  -6   1  -9-25.9536 82.1500  33
  -6   1  -9-93.6590 313.820  31
  -6   1  -9 46.7327 64.1390  32
  -6   1  -9-23.1538 63.5596  54
  -6   1  -9-74.5525 114.126  55
  -5   1 -10 3095.40 481.390  32
  -5   1 -10 3903.24 502.332  33
  -5   1 -10 2916.92 474.086  54
   4  -1  11 87.2101 53.5737   9
  -4   1 -11 190.391 93.3115  22
   3  -1  12 298.298 81.1487   9
  -3   1 -12 370.522 111.549  22
  -2   1 -13 1816.83 233.836   3
  -2   1 -13 1846.37 249.095  22
  -1   1 -14 236.902 58.0398   3
   1  -1  14 12.6316 40.7366  10
   1  -1  14 178.694 50.9890   9
  -1   1 -14 217.005 70.0771  22
   0   1 -15 253.261 63.0738  22
   0   1 -15 243.662 58.8133   3
 -12   1  -2 1251.72 250.225  21
 -12   1  -2 1882.29 248.501  59
 -11   1  -3 1776.50 339.850  21
 -11   1  -3 2594.55 337.774  59
 -10   1  -4 199.340 65.9412  57
 -10   1  -4 173.176 88.7840  21
  -9   1  -5 7556.47 811.802  21
  -9   1  -5 6725.87 794.606  57
  -8   1  -6 1445.39 240.945  32
  -8   1  -6 1042.26 263.711  55
  -7   1  -7 5629.68 892.206  33
  -7   1  -7 7290.62 901.204  32
  -7   1  -7 5818.43 1081.02  31
  -7   1  -7 4859.45 909.123  55
  -7   1  -7 7333.47 897.778  54
  -6   1  -8 107.707 92.2231  33
  -6   1  -8 147.590 75.1630  32
  -6   1  -8 144.857 71.3597  54
  -6   1  -8 158.472 100.769  55
  -5   1  -9 591.895 154.636  33
  -5   1  -9 530.067 126.866  32
  -5   1  -9 483.886 121.518  54
  -5   1  -9 447.388 144.813  55
  -4   1 -10 2136.31 366.484  32
  -4   1 -10 2089.25 384.208  22
  -4   1 -10 2200.14 364.767  54
  -3   1 -11 150.020 78.1840  33
  -3   1 -11 86.5120 81.2848  22
   3  -1  11 190.528 68.4507   9
  -2   1 -12 3917.14 477.015  22
  -2   1 -12 4060.76 461.215   3
  -1   1 -13 132.198 76.5036  22
   1  -1  13 186.289 59.6651   9
  -1   1 -13 124.659 66.0247   3
   0   1 -14 827.550 136.732  22
   0  -1  14 556.829 110.675   9
   0   1 -14 582.631 116.038   3
   1   1 -15 199.237 59.1265  22
   1   1 -15 302.680 60.3248   3
 -12   1  -1 256.467 88.9473  21
 -12   1  -1 386.133 84.6810  59
 -11   1  -2 631.013 145.496  21
 -11   1  -2 626.037 130.883  59
 -10   1  -3 4149.20 502.242  27
 -10   1  -3 3330.01 509.421  21
 -10   1  -3 2843.99 483.441  57
 -10   1  -3 3275.94 490.444  59
  -9   1  -4-43.5989 57.3660  57
  -9   1  -4 44.3868 99.2941  55
  -9   1  -4-20.8547 61.8710  27
  -9   1  -4-69.3426 55.0419  23
  -9   1  -4-26.4450 69.4846  21
  -8   1  -5 1415.92 219.430  32
  -8   1  -5 744.483 232.140  55
  -7   1  -6 1755.86 266.278  32
   7  -1   6 1790.05 260.201   1
  -7   1  -6 2151.37 273.581  54
  -7   1  -6 1387.87 293.401  55
  -6   1  -7 6666.29 873.835  32
  -6   1  -7 4927.39 865.405  33
  -6   1  -7 9166.61 1156.02  31
  -6   1  -7 4854.39 869.434  45
   6  -1   7 6432.49 864.131   1
  -6   1  -7 7237.64 875.522  54
  -6   1  -7 6159.03 909.056  55
  -6   1  -7 6300.67 859.930  56
  -5   1  -8 901.090 163.911  32
  -5   1  -8 1135.97 193.152  33
  -5   1  -8 1055.31 171.035  54
  -5   1  -8 866.217 193.152  55
   5  -1   8 883.499 156.944   1
  -4   1  -9 3973.91 607.830  32
  -4   1  -9 3505.31 603.024  54
  -4   1  -9 3910.23 640.593  55
  -4   1  -9 3565.33 620.334  22
  -4   1  -9 4543.56 635.884  45
   4  -1   9 4045.93 603.358   1
  -3   1 -10 3172.96 442.308  33
  -3   1 -10 2546.33 446.103  22
  -2   1 -11 147.349 93.0830  22
  -2   1 -11-23.3234 55.2516   3
   2  -1  11-19.9126 54.4693   9
  -1   1 -12 3277.04 417.306  22
   1  -1  12 1901.74 365.639   9
  -1   1 -12 2990.97 393.048   3
   0   1 -13 45.1165 71.7777  22
   0   1 -13 186.654 66.4829   3
   0  -1  13 31.8636 38.7249   9
   1   1 -14 616.267 109.084  22
  -1  -1  14 271.384 76.8424   9
   1   1 -14 489.495 95.1717   3
   2   1 -15 75.0149 35.6029   3
 -13   1   1 41.1560 31.9317  59
 -12   1   0 2236.63 293.436  59
 -12   1   0 1507.94 285.927  21
 -11   1  -1 21.6298 56.6551  59
 -11   1  -1-26.2218 68.6800  21
 -10   1  -2 159.253 62.9120  59
 -10   1  -2 144.015 74.7047  21
  -9   1  -3 1975.70 345.591  57
  -9   1  -3 2613.92 359.316  59
  -9   1  -3 2653.43 377.764  21
  -9   1  -3 2778.06 362.131  27
  -9   1  -3 1734.79 344.852  23
  -8   1  -4 600.989 189.661  55
  -8   1  -4 1006.53 169.113  27
  -8   1  -4 799.955 166.786  21
  -7   1  -5 3437.20 428.581  54
  -7   1  -5 3115.97 423.585  56
  -7   1  -5 2485.10 420.700  32
  -7   1  -5 3480.71 419.702  27
  -6   1  -6 1145.83 227.719  33
  -6   1  -6 2071.80 253.523  32
  -6   1  -6 242.646 205.896  45
   6  -1   6 1961.27 244.235   1
  -6   1  -6 1720.34 236.519  54
  -6   1  -6 1144.34 254.229  55
  -6   1  -6 2322.00 248.572  56
  -5   1  -7 7003.36 756.926  33
  -5   1  -7 5344.30 734.672  32
  -5   1  -7 4905.37 730.017  54
  -5   1  -7 5431.14 772.617  55
  -5   1  -7 4853.86 741.198  45
   5  -1   7 4245.04 722.338   1
  -4   1  -8 843.559 205.789  22
  -4   1  -8 1125.91 205.955  32
  -4   1  -8 1867.40 238.947  33
  -4   1  -8 976.274 236.606  55
  -4   1  -8 1252.13 206.698  54
  -4   1  -8 945.848 216.974  45
   4  -1   8 1174.11 199.307   1
  -3   1  -9 13712.7 1526.52  33
  -3   1  -9 8725.45 1518.39  22
  -2   1 -10 1374.72 258.048   3
  -2   1 -10 1773.97 286.038  22
  -1   1 -11 5926.80 639.725   3
  -1   1 -11 6416.54 668.101  22
   0  -1  12 934.111 190.326   9
   0   1 -12 1073.38 203.941   3
   1   1 -13 262.229 74.6235  68
  -1  -1  13 344.964 84.9731   9
   1   1 -13 378.783 92.1630   3
   1   1 -13 516.946 118.227  22
   2   1 -14 78.9256 40.7161  68
   2   1 -14 234.248 62.4584   3
   2   1 -14 93.5128 58.4093  22
 -12   1   1-60.4682 78.4812  28
 -12   1   1-70.3330 46.9057  59
 -11   1   0 781.953 196.391  21
 -11   1   0 1401.77 207.589  59
 -10   1  -1-29.1797 51.6079  21
 -10   1  -1 24.2210 42.8697  59
 -10   1  -1 63.2283 47.1659  60
  -9   1  -2 8891.33 1183.73  27
  -9   1  -2 8466.45 1201.95  21
  -9   1  -2 7952.84 1184.40  23
  -9   1  -2 9026.03 1189.73  59
  -8   1  -3-41.0123 107.512  55
  -8   1  -3 18.7190 51.4190  27
  -8   1  -3 50.9928 57.1382  21
  -8   1  -3 97.7235 49.0299  59
  -7   1  -4 1527.73 381.743  55
  -7   1  -4 2734.58 368.629  56
  -7   1  -4 2418.20 356.629  27
  -7   1  -4 2570.62 371.538  21
  -6   1  -5 3907.97 569.396  32
  -6   1  -5 1831.82 548.416  33
  -6   1  -5 5425.79 610.684  61
  -6   1  -5 5943.67 578.202  27
  -6   1  -5 3730.63 599.078  55
  -6   1  -5 4974.73 576.954  54
  -6   1  -5 4641.89 570.273  56
  -6   1  -5 2534.19 578.445  45
   6  -1   5 4414.81 571.297   1
  -5   1  -6 3411.38 466.121  33
  -5   1  -6 3679.20 463.528  32
  -5   1  -6 4118.81 487.673  61
  -5   1  -6 3560.11 500.541  55
  -5   1  -6 2841.35 445.110  56
  -5   1  -6 2886.30 450.829  54
  -5   1  -6 1904.76 444.937  45
   5  -1   6 3260.57 458.196   1
  -4   1  -7 4220.25 888.654  22
  -4   1  -7 9037.23 919.123  33
  -4   1  -7 6847.13 897.667  32
  -4   1  -7 6270.94 925.317  55
  -4   1  -7 6183.19 893.084  54
  -4   1  -7 6486.50 902.456  45
   4  -1   7 7065.53 896.556   1
  -3   1  -8 616.286 143.365  22
  -3   1  -8 1008.03 150.561  33
  -3   1  -8 663.321 125.418  32
  -3   1  -8 764.068 165.128  55
  -3   1  -8 500.210 114.265  54
  -3   1  -8 835.405 158.651  45
   3  -1   8 285.241 108.283   1
  -2   1  -9 23597.4 3107.87  22
  -2   1  -9 22519.3 3092.94   3
  -1   1 -10 123.186 54.1813  43
  -1   1 -10 110.482 44.5936  49
   0  -1  11 3910.17 628.551   9
   0   1 -11 4923.67 628.734   4
   1   1 -12 2267.27 292.465  68
  -1  -1  12 1710.60 278.774   9
   1   1 -12 1490.75 265.197   4
   2   1 -13 269.784 74.2096  68
   3   1 -14 702.650 121.255  68
   3   1 -14 913.289 134.852   3
   3   1 -14 529.235 124.756  22
 -12   1   2 425.043 100.869  59
 -11   1   1 5036.47 759.874  21
 -11   1   1 5530.50 757.309  59
 -10   1   0 429.446 109.086  21
 -10   1   0 336.034 101.486  58
 -10   1   0 238.827 85.2205  60
 -10   1   0 298.265 92.7994  59
  -9   1  -1 1997.50 319.141  23
  -9   1  -1 2434.39 347.060  21
  -9   1  -1 2172.59 323.451  58
  -9   1  -1 2015.66 315.309  60
  -9   1  -1 1687.33 313.661  59
  -8   1  -2 6734.97 1100.33  27
  -8   1  -2 8898.30 1131.02  21
  -8   1  -2 8041.05 1111.67  59
  -8   1  -2 9225.49 1114.00  58
  -7   1  -3 3540.94 481.208  56
  -7   1  -3 3897.97 496.662  21
  -7   1  -3 3636.37 476.987  27
  -7   1  -3 4793.54 504.244  24
  -7   1  -3 3881.23 518.091  61
   6  -1   4 6300.19 718.736   1
  -6   1  -4 5285.24 713.261  32
  -6   1  -4 7189.87 755.615  61
  -6   1  -4 7753.73 729.429  24
  -6   1  -4 6602.92 709.145  27
  -6   1  -4 3376.86 716.047  55
  -6   1  -4 6377.67 714.471  56
  -6   1  -4 1999.75 683.270  45
  -6   1  -4 5637.78 698.815  20
  -5   1  -5 431.303 101.326  61
  -5   1  -5 145.689 57.0611  20
  -5   1  -5 373.972 79.0448  27
  -5   1  -5 145.951 83.2021  45
   5  -1   5 259.960 73.9854   1
   4  -1   6 32287.5 3774.12   1
  -4   1  -6 41319.2 3797.54  45
  -3   1  -7 846.383 185.116  22
  -3   1  -7 1365.47 202.128  45
   3  -1   7 921.325 173.667   1
  -3   1  -7 1088.09 185.111  33
  -3   1  -7 968.036 175.856  32
  -2   1  -8 28843.9 4243.14  43
  -2   1  -8 36828.4 4262.86  33
  -1   1  -9 7734.94 1017.18  71
  -1   1  -9 8432.84 1030.19   4
  -1   1  -9 6907.92 1006.81  49
   0   1 -10 1678.26 259.412  68
   0   1 -10 1450.82 236.670  71
   0   1 -10 1791.90 259.108  43
   0   1 -10 1472.57 246.229   4
   0   1 -10 1523.88 229.783  49
  -1  -1  11 5839.39 766.593   9
   1   1 -11 4560.82 746.306   4
   1   1 -11 6397.89 776.054  68
   2   1 -12 168.938 60.4129   4
   2   1 -12 193.071 67.1753  68
   3   1 -13 671.607 129.268   4
   3   1 -13 848.489 143.189  68
   4   1 -14 515.879 95.7189   3
   4   1 -14 445.716 88.0468  68
 -12   1   3 91.3283 48.9367  59
 -12   1   3 20.5868 93.8301  28
 -11   1   2 637.922 140.660  39
 -11   1   2 622.257 137.124  59
 -11   1   2 751.842 146.577  58
 -10   1   1 6262.01 918.691  39
 -10   1   1 6921.06 921.777  60
 -10   1   1 6852.24 927.979  58
 -10   1   1 6596.09 926.106  59
 -10   1   1 6128.70 927.373  21
  -9   1   0 526.112 113.129  59
  -9   1   0 452.245 111.257  58
  -9   1   0 409.500 103.226  60
  -9   1   0 350.362 106.248  39
  -9   1   0 384.055 93.5037  19
  -9   1   0 274.514 108.357  21
  -9   1   0 445.746 108.643  23
  -8   1  -1 11832.6 1515.42  60
  -8   1  -1 11714.9 1517.42  58
  -8   1  -1 11177.2 1519.18  59
  -8   1  -1 11631.9 1513.61  39
  -8   1  -1 12074.7 1500.68  19
  -8   1  -1 11774.1 1532.62  21
  -8   1  -1 8923.76 1502.47  27
  -8   1  -1 10594.8 1512.16  23
  -7   1  -2 254.069 71.3142  56
  -7   1  -2 250.139 72.4154  27
  -7   1  -2 275.837 83.3279  21
  -7   1  -2 381.902 89.0077  24
  -7   1  -2 156.548 69.5969  58
  -7   1  -2 375.044 83.3458  59
  -7   1  -2 388.021 106.713  61
  -7   1  -2 282.408 63.1912  19
  -6   1  -3 13299.5 1815.10  61
  -5   1  -4 61900.4 5995.34  61
   5  -1   4 52525.4 5967.70   1
  -5   1  -4 49141.6 5952.57  20
  -4   1  -5 8449.49 1702.87  45
  -4   1  -5 18365.0 1740.58  61
  -4   1  -5 16610.6 1705.03  15
  -4   1  -5 11102.5 1698.96  20
  -3   1  -6 50990.4 6769.79  45
   2  -1   7 2984.86 508.516   1
  -2   1  -7 3386.53 493.011  49
  -1   1  -8 43307.1 5785.75  71
  -1   1  -8 48762.3 5797.36   4
  -1   1  -8 41400.3 5777.96  49
   0   1  -9 718.729 130.433  68
   0   1  -9 602.139 104.485  71
   0   1  -9 670.041 117.703   4
   0   1  -9 347.925 92.2602  49
   1   1 -10 9308.94 1351.56  71
   1   1 -10 11845.0 1386.68  68
   1   1 -10 10478.5 1368.87  43
   1   1 -10 9389.95 1360.23   4
  -1  -1  10 10411.9 1373.20   9
   1   1 -10 9954.68 1345.22  49
   2   1 -11 3769.61 461.824  68
   2   1 -11 2564.58 429.401   4
   3   1 -12 404.658 98.8379  68
   3   1 -12 343.536 85.8368   4
   4   1 -13 2361.24 326.913  68
   4   1 -13 2021.60 312.472   4
   5   1 -14-8.97459 21.2625  68
   5   1 -14 9.78264 28.9053   3
 -12   1   4 743.417 153.846  28
 -11   1   3 22.3829 50.9296  39
 -11   1   3 103.022 54.8327  59
 -11   1   3 115.401 63.8792  58
 -10   1   2 2750.92 418.311  39
 -10   1   2 2661.80 416.389  59
 -10   1   2 2712.49 421.420  58
  -9   1   1 480.126 104.454  59
  -9   1   1 225.377 81.8848  60
  -9   1   1 533.233 109.239  58
  -9   1   1 366.627 96.5845  39
  -9   1   1 318.583 81.6179  19
  -9   1   1 42.0679 62.9838  23
  -9   1   1 495.381 121.541  21
  -8   1   0 5813.30 844.865  59
  -8   1   0 6413.81 842.476  60
  -8   1   0 6273.16 844.911  58
  -8   1   0 5797.31 840.222  39
  -8   1   0 6239.13 828.439  19
  -8   1   0 6065.45 855.840  21
  -8   1   0 5606.13 838.959  23
  -7   1  -1 29945.3 4032.08  60
  -7   1  -1 27387.1 4034.69  59
  -7   1  -1 30234.9 4034.70  58
  -7   1  -1 31919.1 4034.50  39
  -7   1  -1 31704.3 4023.25  19
  -7   1  -1 29896.5 4047.95  21
  -6   1  -2 156.792 79.1816  61
  -6   1  -2 201.269 47.0626  19
  -5   1  -3 32069.6 3781.25  15
  -5   1  -3 29159.1 3782.29  20
  -5   1  -3 31805.0 3812.37  61
  -5   1  -3 21795.6 3785.44  45
  -4   1  -4 7982.36 939.582  15
  -4   1  -4 6900.13 940.114  20
  -4   1  -4 8132.07 964.930  61
  -4   1  -4 5149.78 943.258  45
  -3   1  -5 7753.50 1063.81  15
  -3   1  -5 7713.97 1081.61  61
  -3   1  -5 8450.03 1082.58  45
  -2   1  -6 1240.95 166.519  45
  -2   1  -6 839.201 136.112  49
  -2   1  -6 908.949 142.660  15
  -1   1  -7 1172.07 164.406  49
  -1   1  -7 1023.88 167.974  71
   0   1  -8 3731.97 583.876  49
   0   1  -8 5294.93 600.275  71
   0   1  -8 4458.84 603.352   4
   1   1  -9 205.502 61.3902  49
   1   1  -9 329.582 68.3407  71
   1   1  -9 283.533 77.0927  68
   1   1  -9 176.092 71.2044   4
   2   1 -10 6045.26 858.863   4
   2   1 -10 6314.12 843.585  49
   2   1 -10 6145.05 865.971  43
  -2  -1  10 6054.58 854.358  14
   2   1 -10 6564.15 874.360  68
   3   1 -11 1754.63 261.532  68
   3   1 -11 1371.79 238.806   4
   4   1 -12 916.445 163.577  68
   4   1 -12 827.435 151.377   4
   5   1 -13 364.019 84.6667  68
   5   1 -13 410.341 80.6622   4
 -12   1   5 16.5153 62.5815  28
 -11   1   4 488.594 116.317  39
 -11   1   4 437.966 107.063  58
 -10   1   3 50.0887 52.3327  58
 -10   1   3 161.381 63.0715  59
  -9   1   2 15077.5 1911.12  60
  -9   1   2 13222.0 1912.12  59
  -9   1   2 14803.9 1916.89  58
  -9   1   2 12981.6 1907.82  39
  -9   1   2 13318.0 1894.53  19
  -9   1   2 15611.4 1914.35  23
  -8   1   1 145.216 59.5127  59
  -8   1   1 17.4506 41.9784  60
  -8   1   1 59.6697 59.2176  58
  -8   1   1 18.7115 47.2904  39
  -8   1   1 65.7921 42.1976  19
  -8   1   1 125.154 61.9709  23
  -8   1   1 22.7354 51.3000  21
  -7   1   0 12332.3 1631.82  60
  -7   1   0 11333.2 1632.81  58
  -7   1   0 11156.0 1634.54  59
  -7   1   0 13417.6 1636.40  39
  -7   1   0 12567.4 1622.51  19
  -7   1   0 12661.7 1646.24  21
  -7   1   0 11330.2 1630.14  23
  -6   1  -1 8031.14 1007.54  61
  -6   1  -1 6940.45 970.885  19
  -5   1  -2 390.150 64.7720  15
  -5   1  -2 448.567 64.2292  19
  -5   1  -2 363.503 65.9425  20
  -5   1  -2 194.179 77.3185  61
  -5   1  -2 172.658 67.4775  45
  -4   1  -3 13061.3 1850.41  20
  -4   1  -3 14572.9 1848.79  15
  -4   1  -3 14778.5 1870.98  61
  -4   1  -3 13306.0 1859.43  45
  -3   1  -4 8128.92 1066.08  15
  -3   1  -4 8029.49 1083.12  61
  -3   1  -4 7568.01 1078.68  45
  -2   1  -5 7254.40 955.819  49
  -2   1  -5 5769.39 957.981  15
  -1   1  -6 355.382 72.5923  49
  -1   1  -6 385.869 74.1015  71
  -1   1  -6 483.048 90.4100  45
  -1   1  -6 424.954 71.2140  15
   0   1  -7 9241.56 1234.14  49
   0   1  -7 9234.89 1242.08  71
   1   1  -8 6884.55 835.463  49
   1   1  -8 6117.02 840.429  71
   1   1  -8 6036.02 848.828   4
  -1  -1   8 5525.12 838.396  14
   2   1  -9 138.801 48.3674  49
   2   1  -9 117.137 49.2716  71
   2   1  -9 155.563 71.3428  68
  -2  -1   9 207.456 57.5284  14
   2   1  -9 131.446 62.9723   4
   3   1 -10 6936.61 792.381  68
  -3  -1  10 4870.71 757.372  14
   3   1 -10 5369.91 762.166   4
   4   1 -11 188.770 80.5739  68
   4   1 -11 284.182 75.2897   4
   5   1 -12 1918.79 262.202  68
   5   1 -12 1398.05 240.204   4
   6   1 -13 304.712 59.3188  68
   6   1 -13 305.482 56.5223   4
 -12   1   6-65.1349 61.4606  28
 -11   1   5 85.1218 58.9674  39
 -11   1   5 59.5005 55.0639  58
 -10   1   4 3500.48 598.921  39
 -10   1   4 4941.15 614.590  58
  -9   1   3 2738.67 410.983  39
  -9   1   3 2654.21 413.262  58
  -9   1   3 2609.54 406.666  59
  -8   1   2 9758.10 1418.70  58
  -8   1   2 9145.86 1417.82  59
  -8   1   2 11023.9 1418.66  60
  -8   1   2 10149.9 1420.74  39
  -8   1   2 10337.4 1406.66  19
  -8   1   2 12275.7 1425.50  23
  -7   1   1-16.1448 38.2544  58
  -7   1   1 14.1279 37.0090  60
  -7   1   1 34.0686 38.0537  59
  -7   1   1 30.7095 36.3833  39
  -7   1   1-32.7191 35.5179  19
  -7   1   1-14.3793 55.6314  23
  -6   1   0 11234.0 1461.33  61
  -6   1   0 10512.4 1435.42  19
  -5   1  -1 654.425 121.251  61
  -5   1  -1 570.484 93.7713  19
  -4   1  -2 43737.4 5539.69  46
  -4   1  -2 41406.4 5539.28  20
  -4   1  -2 42952.2 5535.61  19
  -4   1  -2 39499.8 5536.29  15
  -4   1  -2 42016.1 5557.94  61
  -4   1  -2 41862.1 5547.26  45
  -3   1  -3 629.560 91.2278  15
  -3   1  -3 604.236 108.086  61
  -3   1  -3 485.579 97.5680  45
  -2   1  -4 230.186 37.5772  49
  -2   1  -4 159.781 35.3432  15
  -2   1  -4 182.517 52.2090  45
  -1   1  -5 46802.4 6556.54  49
  -1   1  -5 42339.9 6559.67  71
  -1   1  -5 51448.2 6560.11  15
   0   1  -6 237.393 56.4625  71
   0  -1   6 213.168 49.1567  14
   0   1  -6 289.783 54.0127  49
  -1  -1   7 30232.2 4584.65  14
   1   1  -7 38405.1 4582.10  49
   2   1  -8 1115.19 202.928  68
  -2  -1   8 1098.21 188.314  14
   2   1  -8 1360.70 182.185  49
  -3  -1   9 1872.73 305.656  14
   3   1  -9 2369.22 330.104  68
   4   1 -10 1228.23 216.375  68
   5   1 -11 242.551 75.2575  68
   5   1 -11 90.9237 49.6176   4
   6   1 -12 537.659 104.640  68
   6   1 -12 441.686 94.4443   4
   7   1 -13 8.29238 21.7186  68
  -7  -1  13-15.9820 35.6957  29
 -11   1   6 19.5326 43.6350  39
 -11   1   6 18.9039 63.3380  28
 -11   1   6-30.3563 83.0419  29
 -10   1   5 590.762 141.833  39
 -10   1   5 350.845 146.577  29
  -9   1   4 710.714 142.006  39
  -9   1   4 594.352 132.615  58
  -9   1   4 467.362 158.825  29
  -8   1   3 208.226 69.9734  58
  -8   1   3 107.070 53.6802  60
  -8   1   3 104.397 61.9200  39
  -8   1   3 149.792 54.3919  19
  -8   1   3 99.3713 71.3387  29
  -7   1   2 7740.32 1118.78  58
  -7   1   2 6977.55 1114.75  59
  -7   1   2 8457.51 1115.89  60
  -7   1   2 7991.05 1118.67  39
  -7   1   2 8147.70 1108.48  19
  -7   1   2 9095.10 1109.92  18
  -7   1   2 8769.35 1119.40  23
  -6   1   1 3613.88 507.075  19
  -6   1   1 3758.08 507.886  18
  -5   1   0 28491.4 3787.75  19
  -5   1   0 28163.9 3788.28  18
  -5   1   0 29740.2 3806.92  61
  -4   1  -1 1062.45 141.145  46
  -4   1  -1 1052.46 142.215  20
  -4   1  -1 998.080 138.481  19
  -4   1  -1 906.623 137.199  15
  -4   1  -1 881.810 133.994  16
  -4   1  -1 903.724 156.895  61
  -4   1  -1 906.861 144.984  45
  -3   1  -2 74651.5 10193.1  15
  -3   1  -2 78737.2 10196.0  20
  -3   1  -2 79598.1 10192.3  19
  -3   1  -2 77446.4 10207.3  61
  -3   1  -2 74682.1 10200.9  45
  -2   1  -3 12293.1 1444.77  49
  -2   1  -3 9636.64 1447.86  15
  -2   1  -3 11047.1 1458.23  45
  -2   1  -3 9134.21 1456.93  61
  -1   1  -4 68104.6 9009.28  49
  -1   1  -4 67540.0 9012.98  71
   1  -1   4 54690.9 9008.32  14
  -1   1  -4 72571.4 9012.16  15
   0   1  -5 24373.3 2690.76  71
   0  -1   5 16785.6 2682.83  14
   0   1  -5 21247.4 2682.23  49
  -1  -1   6 980.760 161.050  14
   1   1  -6 1179.62 159.354  49
  -2  -1   7 6551.51 949.837  14
   2   1  -7 7338.78 942.176  49
   3   1  -8 236.168 70.9727  68
  -3  -1   8 128.608 47.5767  14
   3   1  -8 93.5225 46.8628  49
  -4  -1   9 1757.06 283.167  14
   4   1  -9 1886.76 298.366  68
  -4  -1   9 2122.50 367.033  70
   5   1 -10 407.138 104.415  68
   6   1 -11 1357.36 193.455  68
   6   1 -11 842.504 165.520   4
   7   1 -12 86.7213 43.5143  68
  -7  -1  12 24.9731 59.7914  29
 -11   1   7 84.6753 52.4744  39
 -11   1   7 27.5371 69.2776  29
 -10   1   6 47.0109 52.8107  39
 -10   1   6 38.6839 75.0429  29
  -9   1   5 3330.27 435.065  39
  -9   1   5 3328.37 427.647  58
  -8   1   4 780.972 154.858  58
  -8   1   4 837.635 190.484  29
  -8   1   4 796.220 158.058  39
  -8   1   4 751.917 143.095  19
  -7   1   3 3360.25 331.093  58
  -7   1   3 3551.58 325.192  60
  -7   1   3 3273.68 370.023  29
  -7   1   3 4353.72 341.456  23
  -7   1   3 3717.16 318.899  19
  -7   1   3 2877.41 326.900  39
  -6   1   2 199.405 42.5724  18
  -6   1   2 57.0256 40.2188  19
  -5   1   1 9570.63 1268.79  18
  -5   1   1 9416.03 1269.38  19
  -4   1   0 45479.7 5939.40  19
  -4   1   0 43988.6 5935.08  16
  -4   1   0 44393.8 5939.07  18
  -4   1   0 48221.7 5954.83  61
  -3   1  -1 35001.6 4433.92  46
  -3   1  -1 32478.4 4428.47  13
  -3   1  -1 33103.1 4432.01  19
  -3   1  -1 33514.5 4432.32  15
  -3   1  -1 34340.8 4432.80  18
  -3   1  -1 33895.7 4434.98  20
  -3   1  -1 32814.7 4429.93  16
  -3   1  -1 33825.2 4445.81  61
  -3   1  -1 35044.9 4439.16  45
  -2   1  -2 41222.9 5223.34  49
  -2   1  -2 36838.7 5227.60  15
  -2   1  -2 37042.8 5234.59  45
  -2   1  -2 40483.5 5226.67  43
  -2   1  -2 37877.6 5236.95  61
  -1   1  -3 17006.0 2664.52  61
  -1   1  -3 20915.0 2657.87  49
  -1   1  -3 20869.5 2660.67  71
  -1   1  -3 19533.5 2666.55  45
  -1   1  -3 20590.5 2660.24  15
   0   1  -4 731.789 114.113  15
   0   1  -4 688.431 114.588  49
  -1  -1   5 8061.13 1222.66  14
   1   1  -5 10114.6 1220.79  49
  -2  -1   6 4657.58 647.251  14
   2   1  -6 4803.16 638.802  49
  -3  -1   7 743.625 126.400  14
   3   1  -7 684.818 114.178  49
  -4  -1   8 2643.69 369.357  14
   4   1  -8 2742.76 384.159  68
  -4  -1   8 1829.44 415.878  70
  -5  -1   9 179.555 65.5714  14
  -5  -1   9 290.041 135.261  70
   5   1  -9 254.394 83.5210  68
   6   1 -10 636.783 134.572  68
  -7  -1  11 198.450 94.1866  29
  -8  -1  12-19.3664 43.3294  29
 -11   1   8 46.5886 65.9169  29
 -11   1   8 636.190 90.3276  39
 -10   1   7 110.698 90.7721  29
 -10   1   7 535.994 104.432  39
  -9   1   6 340.367 143.789  29
  -9   1   6 1142.50 172.699  39
  -8   1   5 2137.51 400.481  29
  -8   1   5 2138.00 371.709  39
  -8   1   5 2810.63 368.782  19
  -7   1   4 1204.39 137.078  60
  -7   1   4 847.241 122.805  58
  -7   1   4 1186.22 179.465  29
  -7   1   4 912.265 130.657  39
  -7   1   4 1274.75 130.300  19
  -6   1   3 16231.4 2249.22  18
  -6   1   3 17712.5 2254.59  19
  -5   1   2 130.146 31.1747  18
  -5   1   2 29.5499 27.8346  19
  -4   1   1 45946.1 6020.48  18
  -4   1   1 45119.9 6020.49  19
  -3   1   0 240.951 38.9487  46
  -3   1   0 269.251 53.1024  61
  -3   1   0 178.868 40.7951  45
  -3   1   0 223.963 34.9340  13
  -3   1   0 189.632 37.8374  18
  -3   1   0 240.905 39.5275  19
  -3   1   0 220.200 36.7597  15
  -2   1  -1 49484.0 6672.45  49
  -2   1  -1 51910.6 6678.27  46
  -2   1  -1 51044.0 6686.26  61
  -2   1  -1 50217.8 6674.89  43
  -2   1  -1 51634.8 6682.13  45
  -2   1  -1 49751.9 6676.99  18
  -2   1  -1 50423.4 6675.34  13
  -2   1  -1 53242.8 6677.60  19
  -2   1  -1 50305.1 6677.39  15
  -2   1  -1 50332.5 6675.99  16
  -2   1  -1 53765.9 6679.52  20
  -1   1  -2 9556.64 1200.46  71
  -1   1  -2 9541.54 1198.59  49
  -1   1  -2 8706.08 1206.14  61
  -1   1  -2 8935.40 1205.66  45
  -1   1  -2 8008.89 1200.70  15
   0   1  -3 145283. 19287.3  15
   0   1  -3 122451. 19286.0  49
   1   1  -4 52387.2 6919.92  49
  -2  -1   5 4485.60 631.608  14
   2   1  -5 4762.49 624.797  49
  -3  -1   6 2966.45 420.110  14
   3   1  -6 3029.84 409.137  49
   4   1  -7 5868.85 785.684  68
  -4  -1   7 6627.39 777.535  14
  -4  -1   7 4386.92 778.563  39
  -5  -1   8 820.287 205.561  70
   5   1  -8 837.001 155.707  68
  -5  -1   8 1013.56 148.122  14
  -5  -1   8 489.426 137.227  39
   6   1  -9 4492.38 596.972  68
  -6  -1   9 3699.78 591.481  39
  -7  -1  10 830.769 160.414  39
  -8  -1  11 27.6219 57.8227  29
 -11   1   9 141.904 63.8604  29
 -10   1   8 790.433 113.869  39
 -10   1   8 99.6062 74.1762  29
  -9   1   7 94.8427 60.7715  39
  -9   1   7 126.655 95.2825  29
  -8   1   6 3377.91 479.184  39
  -8   1   6 2822.44 506.028  29
  -7   1   5 35.5951 62.8553  29
  -7   1   5-40.6896 53.2880  39
  -7   1   5 15.2725 34.1197  19
  -7   1   5 41.6352 54.5261  53
  -6   1   4 3035.00 428.485  19
  -5   1   3 2760.23 382.027  18
  -4   1   2 7073.20 972.652  17
  -4   1   2 7638.68 976.881  18
  -3   1   1 6510.63 896.975  46
  -3   1   1 6662.98 899.488  19
  -3   1   1 7330.09 898.144  14
  -3   1   1 6251.30 896.482  17
  -3   1   1 7263.33 900.053  18
  -2   1   0 4190.65 565.438  46
  -2   1   0 4292.55 565.698  15
  -2   1   0 4120.79 565.530  11
  -2   1   0 4292.31 566.675  18
  -2   1   0 4181.33 564.923  13
  -2   1   0 4393.44 567.652  20
  -2   1   0 4265.06 566.633  19
  -2   1   0 4540.06 574.059  61
  -1   1  -1 90828.4 17166.0  45
  -1   1  -1 144887. 17165.4  43
  -1   1  -1 148285. 17165.6  16
  -1   1  -1 142146. 17165.0  18
  -1   1  -1 133135. 17165.4  15
  -1   1  -1 125331. 17162.4  49
   0   1  -2 872.249 132.473  49
   0   1  -2 1088.08 134.070  15
   0   1  -2 1054.99 137.349  45
   1   1  -3 86516.0 11420.6  49
  -2  -1   4 84686.5 11374.0  50
   2   1  -4 86658.6 11364.0  49
  -3  -1   5 4324.27 556.634  14
  -3  -1   5 3523.49 577.265  62
  -4  -1   6 107198. 12439.4  14
  -4  -1   6 67979.2 12469.4  70
  -5  -1   7 412.227 167.754  70
  -5  -1   7 836.271 126.864  14
  -5  -1   7 524.152 126.470  39
  -6  -1   8 1580.81 251.118  39
  -6  -1   8 1153.76 287.597  70
  -7  -1   9 1229.94 222.169  39
  -8  -1  10 242.576 126.899  29
  -8  -1  10 1041.32 144.665  39
  -9  -1  11 101.180 59.1406  29
 -10   1   9 249.739 96.1657  29
  -9   1   8 79.7688 77.9096  29
  -9   1   8 600.849 105.640  39
  -8   1   7 740.215 242.377  29
  -8   1   7 2050.30 257.234  39
  -7   1   6 6691.01 476.659  39
  -7   1   6 6734.96 452.196  19
  -6   1   5 3094.10 221.997  39
  -6   1   5 321.997 134.586  53
  -5   1   4 4589.94 612.885  18
  -5   1   4 4194.29 650.644  70
  -4   1   3 7864.38 1121.61  62
  -4   1   3 8866.68 1102.83  14
  -4   1   3 7973.02 1098.44  12
  -4   1   3 8497.72 1100.53  18
  -4   1   3 7988.31 1097.82  17
  -4   1   3 8056.16 1129.15  70
  -3   1   2 75016.3 10056.8  62
  -3   1   2 78947.3 10061.2  70
  -3   1   2 74939.9 10041.2  12
  -3   1   2 76061.4 10042.2  18
  -3   1   2 74132.6 10040.7  17
  -3   1   2 79325.4 10043.4  14
  -2   1   1 19570.8 2478.34  70
  -2   1   1 19977.6 2468.44  18
  -2   1   1 20366.8 2468.23  14
  -2   1   1 16379.8 2468.76  11
  -2   1   1 18825.4 2465.07  15
  -2   1   1 18077.2 2466.81  12
  -2   1   1 18319.8 2466.98  17
  -2   1   1 17905.9 2467.47  47
   2  -1  -1 18865.4 2464.67  52
  -1   1   0 37177.7 5094.44  42
  -1   1   0 37959.1 5094.81  19
  -1   1   0 39082.5 5095.34  20
  -1   1   0 42446.8 5096.93  11
  -1   1   0 38930.5 5094.96  18
  -1   1   0 38675.5 5095.01  13
   1  -1   0 37635.9 5094.07  50
   1  -1   0 39080.4 5094.69  52
   0   1  -1 126528. 16909.0  43
   0   1  -1 130161. 16907.2  49
   0  -1   1 126356. 16908.1  52
  -1  -1   2 42764.7 5442.48  69
  -1  -1   2 39788.3 5439.30  18
   1   1  -2 40521.3 5439.84  15
   1   1  -2 42535.4 5440.47  49
  -1  -1   2 44924.4 5447.09  50
  -1  -1   2 40785.6 5440.26  52
   2   1  -3 995804. 131543.  49
  -2  -1   3 999999. 131552.  50
  -3  -1   4 674.496 131.155  62
  -4  -1   5 24872.2 3365.92  47
  -4  -1   5 21852.4 3386.72  70
  -4  -1   5 28641.9 3354.02  14
  -4  -1   5 22060.7 3376.51  62
  -5  -1   6 8034.47 1457.61  70
  -5  -1   6 8775.27 1429.09  39
  -6  -1   7 178.675 108.061  70
  -6  -1   7 161.496 66.8016  39
  -7  -1   8 7866.43 1100.10  39
  -8  -1   9 200.024 67.1096  39
  -8  -1   9 39.7398 71.5221  29
  -9  -1  10 150.576 53.6117  39
  -9  -1  10 54.8878 54.8256  29
 -10   1  10 21.0120 47.0110  29
  -9   1   9 35.3896 79.1787  29
  -8   1   8-22.5563 53.6264  39
  -8   1   8-43.0241 96.1992  29
  -7   1   7 1246.64 226.650  29
  -7   1   7 1703.74 182.083  19
  -6   1   6 1689.30 153.840  39
  -6   1   6 1200.29 200.194  70
  -5   1   5 3795.73 472.119  70
  -5   1   5 2686.37 407.970  14
  -4   1   4 49965.0 6471.51  70
  -4   1   4 52942.7 6439.71  14
  -4   1   4 48386.1 6435.46  12
  -4   1   4 45362.1 6434.41  18
  -3   1   3 14906.2 1755.22  70
  -3   1   3 10540.8 1735.70  69
  -3   1   3 14225.8 1731.51  14
  -3   1   3 13625.4 1728.31  18
  -3   1   3 12903.3 1728.41  12
  -3   1   3 11935.6 1740.80  62
  -2   1   2 708.693 104.553  70
  -2   1   2 514.875 94.5683  69
  -2   1   2 580.113 86.8066  12
  -2   1   2 633.567 88.2675  14
  -2   1   2 594.077 95.3764  62
  -1   1   1 16758.9 2176.30   2
  -1   1   1 16615.1 2178.21  14
  -1   1   1 15852.7 2177.51  12
  -1   1   1 15951.9 2182.72  69
  -1   1   1 17202.1 2182.90  70
   0   1   0 75427.0 7257.02  11
   0   1   0 56642.4 7252.85  17
   0   1   0 50231.1 7253.39  13
   0   1   0 51625.7 7254.23  42
   0   1   0 52070.7 7253.77   2
   0  -1   0 54673.3 7254.34  47
  -1  -1   1 22480.9 2973.33  18
  -1  -1   1 22679.8 2978.97  40
   1   1  -1 21594.8 2975.00  43
   1   1  -1 23259.9 2973.89   2
  -1  -1   1 21927.2 2977.97  50
   1   1  -1 22613.9 2973.40  49
  -2  -1   2 29472.4 3787.27  50
   2   1  -2 29040.1 3779.69  49
  -2  -1   2 26828.8 3785.31  63
  -2  -1   2 27977.4 3780.87  18
  -2  -1   2 30042.7 3786.31  40
  -3  -1   3 5520.55 738.337  47
  -3  -1   3 5259.26 750.343  62
  -4  -1   4 3762.54 539.924  47
  -4  -1   4 3266.37 550.758  62
  -4  -1   4 4011.52 568.878  70
  -4  -1   4 4149.77 529.803  14
  -5  -1   5 18606.6 2969.61  62
  -5  -1   5 24847.3 2942.86  14
  -5  -1   5 19826.2 2983.11  70
  -6  -1   6-21.4619 44.9599  39
  -6  -1   6-40.2317 100.516  70
  -7  -1   7 272.610 92.5750  39
  -8  -1   8 147.744 69.7895  39
  -8  -1   8 127.000 76.9476  29
  -9  -1   9-38.5008 37.5344  39
  -9  -1   9-33.2767 64.5386  29
 -10  -1  10 292.835 63.6999  39
 -10  -1  10 144.355 65.6021  29
  -9   1  10 144.657 78.1372  29
  -8   1   9 200.294 108.190  29
  -7   1   8 597.553 156.178  29
  -6   1   7 208.363 100.222  53
  -6   1   7 6962.63 447.362  70
  -5   1   6 1531.37 303.204  70
  -5   1   6 1811.44 260.785  14
  -4   1   5 12724.3 1668.70  70
  -4   1   5 11786.6 1625.17  12
  -4   1   5 12411.0 1628.13  14
  -3   1   4 31052.4 4984.74  69
  -3   1   4 44149.0 5011.35  70
  -3   1   4 42275.6 4979.72  14
  -3   1   4 36266.1 4974.08  18
   2  -1  -3 10951.6 1733.35  48
  -2   1   3 16357.1 1752.08  69
  -2   1   3 13390.5 1743.27  62
  -2   1   3 15034.2 1739.32  14
  -1   1   2 10577.4 1428.52  62
   1  -1  -2 10328.6 1428.62  51
  -1   1   2 11468.8 1429.15  14
   0  -1  -1 5974.85 1054.97  46
   0  -1  -1 6821.81 1058.41  51
   0   1   1 9593.05 1055.98  12
   0   1   1 11685.0 1059.97   1
  -1  -1   0 3592.36 500.887  70
  -1  -1   0 4503.94 503.104  40
   1   1   0 3862.36 498.078  42
   1   1   0 3623.05 498.322  11
  -1  -1   0 3675.85 501.739  51
  -1  -1   0 3384.14 501.314  47
  -2  -1   1 3588.48 385.058  70
  -2  -1   1 2401.24 368.944  51
  -2  -1   1 3039.92 375.202  47
  -2  -1   1 2770.63 375.704  63
  -2  -1   1 3597.72 387.479  62
  -2  -1   1 2974.18 371.966  40
   2   1  -1 2493.62 364.445  43
  -2  -1   1 2985.48 366.595  18
  -2  -1   1 2679.13 363.222  17
  -3  -1   2 10667.2 1325.84  70
  -3  -1   2 10151.1 1311.28  47
  -3  -1   2 10203.3 1325.83  62
  -3  -1   2 9243.84 1303.43  40
  -3  -1   2 9713.38 1298.91  18
  -4  -1   3 1526.26 231.391  70
  -4  -1   3 1281.59 204.855  47
  -4  -1   3 1341.67 226.998  62
  -5  -1   4 25.1734 63.3223  62
  -5  -1   4 105.588 78.3654  70
  -5  -1   4 63.8895 49.4416  47
  -6  -1   5 4755.64 646.251  58
  -6  -1   5 4139.40 675.771  62
  -6  -1   5 4688.22 692.894  70
  -6  -1   5 4505.15 648.581  39
  -7  -1   6 23.6999 45.9334  39
  -7  -1   6 21.2127 33.6273  58
  -8  -1   7 1359.24 326.381  29
  -8  -1   7 2273.87 317.475  39
  -9  -1   8-37.3186 65.8969  29
  -9  -1   8 134.360 61.2586  39
 -10  -1   9 96.3048 65.0259  29
 -10  -1   9 294.775 69.3755  39
  -9   1  11-42.3999 55.8028  29
  -8   1  10 104.067 107.132  29
   8  -1 -10 958.243 129.082  68
  -7   1   9 249.524 130.461  29
   7  -1  -9 1952.02 197.893  68
  -6   1   8 129.592 75.9376  53
  -6   1   8 615.905 154.113  70
  -5   1   7 3053.93 289.011  70
  -5   1   7 4354.85 208.985  14
  -4   1   6 172.508 91.9777  70
  -4   1   6 289.608 66.3345  14
  -4   1   6 283.629 62.6971  12
  -3   1   5 10608.2 1419.88  14
   2  -1  -4 1573.76 252.741  48
  -2   1   4 1809.35 268.233  69
  -2   1   4 2299.39 260.439  14
  -1   1   3 4617.36 508.774  14
   1  -1  -3 3808.43 505.678  44
  -1   1   3 3279.20 502.769   1
   0  -1  -2 46030.0 7233.00  40
   0  -1  -2 69453.3 7241.59  44
   0   1   2 68603.2 7239.73   1
   0   1   2 55481.0 7236.19  14
  -1  -1  -1 383.806 70.9599  62
   1   1   1 523.186 66.6481  12
  -1  -1  -1 527.843 67.4018  19
  -1  -1  -1 484.378 67.5402  20
   1   1   1 482.336 70.9363  11
  -1  -1  -1 448.681 70.4655  46
  -1  -1  -1 507.885 71.4797  40
   1   1   1 426.847 71.4393   1
  -2  -1   0 29696.5 3972.50  46
  -2  -1   0 28085.0 3973.81  44
  -2  -1   0 30704.7 3974.86  40
   2   1   0 30253.7 3968.54  42
  -2  -1   0 31939.3 3983.19  62
  -2  -1   0 30172.1 3982.52  63
   2   1   0 30301.5 3972.06   1
  -3  -1   1 48.5801 40.0621  70
  -3  -1   1 93.7681 39.2776  47
  -3  -1   1 119.090 39.5943  63
  -3  -1   1 134.854 49.3573  62
  -3  -1   1 193.896 36.0994  40
  -3  -1   1 153.375 27.0217  18
  -4  -1   2 3770.42 514.352  47
  -4  -1   2 3556.27 526.933  62
  -4  -1   2 3605.90 504.138  40
  -4  -1   2 3969.35 528.677  70
  -5  -1   3 604.878 126.180  70
  -5  -1   3 466.364 124.413  62
  -6  -1   4 6398.17 925.068  39
  -6  -1   4 6633.67 959.732  70
  -6  -1   4 7377.57 966.250  62
  -7  -1   5 4047.51 634.538  62
  -7  -1   5 4430.34 598.575  58
  -7  -1   5 3748.60 590.652  39
  -7  -1   5 4186.85 582.238  19
  -8  -1   6 1063.13 177.959  39
  -8  -1   6 1187.11 180.492  58
  -9  -1   7 657.586 146.458  39
  -9  -1   7 390.582 152.822  29
 -10  -1   8-18.2639 40.7931  39
 -10  -1   8 28.6593 50.6051  29
   8  -1 -11-14.1723 35.4972  68
  -8   1  11-27.2855 61.0036  29
   7  -1 -10 479.297 94.5602  68
  -7   1  10 75.5449 79.5081  29
   6  -1  -9-21.7350 61.9482  68
  -5   1   8 2909.93 520.027  70
  -5   1   8 3000.19 461.243  12
  -5   1   8 3715.18 472.017  14
  -4   1   7 3519.09 561.531  70
  -4   1   7 3626.13 510.361  14
  -4   1   7 3684.84 509.362  12
  -3   1   6 18580.5 2475.03  14
   2  -1  -5 6537.43 974.587  48
  -2   1   5 8388.71 981.222  14
   1  -1  -4 5368.66 748.716  48
  -1   1   4 5759.35 747.987  14
   0  -1  -3 70182.4 7871.37  44
   0   1   3 62305.4 7867.49   1
   0   1   3 52161.9 7864.00  14
  -1  -1  -2 16806.8 2093.88  63
  -1  -1  -2 17719.7 2082.37  71
  -1  -1  -2 15620.7 2083.94  46
  -1  -1  -2 15141.3 2081.15  40
  -1  -1  -2 14362.1 2087.06  44
   1   1   2 14537.7 2086.08   1
  -2  -1  -1 51609.5 6612.36  20
  -2  -1  -1 50397.3 6611.18  19
  -2  -1  -1 50785.5 6615.28  46
  -2  -1  -1 51458.3 6626.95  63
  -2  -1  -1 49364.7 6621.22  62
  -2  -1  -1 50178.9 6615.70  40
  -2  -1  -1 48006.3 6619.02  44
   2   1   1 47357.3 6616.47   1
  -3  -1   0 1456.78 201.040  19
  -3  -1   0 1592.45 205.181  46
  -3  -1   0 1588.50 220.747  62
  -3  -1   0 1492.13 217.377  63
  -3  -1   0 1443.07 206.325  40
  -3  -1   0 1329.30 205.775  44
   3   1   0 1415.79 202.528   1
  -4  -1   1 19222.7 2666.32  40
  -4  -1   1 21441.4 2689.09  62
  -4  -1   1 20368.6 2665.66  46
  -5  -1   2 23800.7 3188.10  62
  -5  -1   2 23728.4 3154.70  46
  -6  -1   3 3243.79 537.120  62
  -6  -1   3 3670.24 495.757  19
  -7  -1   4 10650.6 1303.43  19
  -7  -1   4 10213.7 1316.25  58
  -7  -1   4 8680.81 1348.33  41
  -7  -1   4 8354.80 1307.20  39
  -8  -1   5 17.7805 40.7439  19
  -8  -1   5 72.4871 51.2958  39
  -9  -1   6 779.543 171.759  39
  -9  -1   6 1090.75 185.746  58
 -10  -1   7 83.9375 50.8146  39
 -10  -1   7 75.1387 54.5095  58
 -11  -1   8 38.0749 36.4820  39
   8  -1 -12 123.626 39.0650  68
  -8   1  12 18.6610 44.9929  29
   7  -1 -11 223.943 71.4037  68
  -7   1  11 31.3744 72.0962  29
   6  -1 -10 2118.35 333.794  68
   5  -1  -9 402.175 104.822  68
  -5   1   9 451.180 95.1385  12
  -5   1   9 418.445 98.9293  14
  -4   1   8 7187.97 924.152  14
  -4   1   8 6323.32 918.634  12
  -3   1   7 5407.81 737.548  14
   3  -1  -7 5360.40 728.720  49
  -2   1   6 9410.47 1263.15  14
  -1   1   5 35618.2 4652.14  14
   1  -1  -5 34628.1 4653.12  48
   0   1   4 37824.8 5634.06  14
   0  -1  -4 40383.7 5637.87  48
   0  -1  -4 48821.0 5643.10  44
   0   1   4 47541.6 5640.02   1
  -1  -1  -3 54425.6 7566.33  63
  -1  -1  -3 59862.0 7564.87  44
   1   1   3 52144.5 7560.58   1
  -1  -1  -3 61337.3 7558.30  71
  -2  -1  -2 2563.31 367.697  63
  -2  -1  -2 2578.04 351.453  20
  -2  -1  -2 2726.28 350.191  19
  -2  -1  -2 3434.05 364.796  46
  -2  -1  -2 2413.85 359.999  44
  -2  -1  -2 2399.73 352.391  40
   2   1   2 2374.25 357.429   1
  -3  -1  -1 45810.5 5717.52  62
  -3  -1  -1 43540.3 5721.92  63
  -3  -1  -1 43615.0 5700.90  19
  -3  -1  -1 46247.5 5706.49  46
  -3  -1  -1 38118.5 5709.15  44
  -3  -1  -1 42975.2 5706.28  40
   3   1   1 41962.9 5706.82   1
  -4  -1   0 185.439 41.2697  46
  -4  -1   0 154.403 64.1767  62
  -4  -1   0 179.474 37.4743  19
  -5  -1   1 5618.79 763.377  46
  -5  -1   1 5789.90 792.902  62
  -5  -1   1 5584.68 759.643  19
  -6  -1   2 3470.09 512.997  62
  -6  -1   2 3299.51 464.879  19
  -7  -1   3-36.8032 66.0410  41
  -7  -1   3 127.021 52.9872  39
  -7  -1   3 130.954 54.5482  58
  -7  -1   3 56.8273 38.4838  59
  -7  -1   3 143.058 47.4116  19
  -8  -1   4 1573.34 346.354  41
  -8  -1   4 1895.82 312.746  39
  -8  -1   4 1857.50 311.227  58
  -8  -1   4 2262.93 304.374  19
  -9  -1   5 49.4779 51.6857  58
  -9  -1   5-24.9663 48.2916  39
 -10  -1   6 607.314 139.226  58
 -10  -1   6 721.700 141.490  39
 -11  -1   7 96.9345 46.3070  58
 -11  -1   7 140.050 52.8963  39
   7  -1 -12 13.5128 35.4490  68
  -7   1  12-46.1330 57.6353  29
   6  -1 -11 1360.10 149.016  68
  -6   1  11 66.7213 87.3011  29
   5  -1 -10 3059.39 459.233  68
   4  -1  -9 182.324 64.2002  68
  -4   1   9 89.8806 50.2196  12
  -4   1   9 136.064 58.4688  14
   3  -1  -8 7232.14 929.334  49
   3  -1  -8 6628.47 936.722   4
  -3   1   8 6626.70 936.313  14
  -2   1   7 469.541 92.2812  14
   1  -1  -6 43439.4 5528.12  48
  -1   1   6 40252.6 5525.30  14
   0  -1  -5 7646.88 1020.42  48
   0   1   5 8694.03 1021.65   1
   0   1   5 6830.97 1014.80  14
  -1  -1  -4 81066.2 10220.3  63
   1   1   4 95362.0 10216.7   1
  -1  -1  -4 75900.6 10210.3  48
  -1  -1  -4 83426.8 10217.1  44
  -1  -1  -4 64773.6 10205.0  71
  -2  -1  -3 10399.1 1321.68  46
  -2  -1  -3 9462.22 1327.50  44
  -2  -1  -3 10167.9 1334.44  63
   2   1   3 9501.05 1325.11   1
  -3  -1  -2 5958.93 857.804  63
   3   1   2 6059.55 845.214   1
  -3  -1  -2 6932.40 843.666  46
  -3  -1  -2 5804.78 847.908  44
  -3  -1  -2 6449.88 835.878  19
  -3  -1  -2 6090.67 837.825  20
  -4  -1  -1 15606.8 1947.25  46
  -4  -1  -1 14435.2 1940.22  19
   4   1   1 13988.8 1946.14   1
  -5  -1   0 2436.33 333.041  46
  -5  -1   0 2302.49 325.653  19
  -6  -1   1 876.673 138.107  46
  -6  -1   1 780.702 129.293  19
  -7  -1   2 16.3427 40.8479  39
  -7  -1   2 71.4446 74.6525  41
  -7  -1   2 31.1288 34.8082  60
  -7  -1   2-18.9900 33.5782  59
  -7  -1   2 35.2155 39.3666  58
  -7  -1   2 23.4846 37.1319  19
  -8  -1   3 3271.01 494.556  39
  -8  -1   3 3224.48 498.618  58
  -8  -1   3 3317.39 498.910  59
  -8  -1   3 3573.75 483.906  19
  -9  -1   4 561.063 121.887  59
  -9  -1   4 448.794 116.800  58
  -9  -1   4 431.896 113.694  39
 -10  -1   5 117.863 69.9723  58
 -10  -1   5 23.2388 45.4512  39
 -11  -1   6 702.315 109.887  58
 -11  -1   6 246.820 81.4318  39
   7  -1 -13 204.340 53.1492  68
   6  -1 -12 31.6057 45.1852  68
   5  -1 -11 683.939 140.534  68
   4  -1 -10 42.0455 52.8148  68
   4  -1 -10 45.5479 48.3050   4
   3  -1  -9 2007.47 315.571  68
   3  -1  -9 2002.36 305.009   4
  -3   1   9 2011.33 306.377  14
  -3   1   9 2078.83 304.968  12
   2  -1  -8 9097.90 1480.38  68
   2  -1  -8 11217.5 1478.15   4
  -2   1   8 11431.0 1490.00   9
  -2   1   8 11280.1 1474.53  14
   2  -1  -8 11459.1 1466.52  49
  -1   1   7 32010.3 4112.94  14
   1  -1  -7 29825.0 4116.34  48
   0  -1  -6 53856.2 7610.46  71
   0   1   6 57157.7 7609.33  14
   0  -1  -6 62847.4 7616.01  48
  -1  -1  -5 164.135 47.8415  48
  -1  -1  -5 156.326 41.7800  71
  -2  -1  -4 55500.9 7762.00  48
  -2  -1  -4 60933.5 7776.92  63
   2   1   4 61533.3 7768.64   1
   3   1   3 3759.51 546.119   1
  -3  -1  -3 3839.28 540.553  48
  -3  -1  -3 4340.06 543.849  46
  -4  -1  -2 21659.2 2810.32  19
   4   1   2 19558.9 2819.53   1
  -4  -1  -2 22007.0 2818.25  46
  -5  -1  -1 5554.20 783.565  19
  -5  -1  -1 6337.99 794.317  46
  -6  -1   0 142.228 47.9384  46
  -6  -1   0 163.989 71.7520  61
  -6  -1   0 167.046 42.5808  19
  -7  -1   1 30874.8 4259.97  21
  -7  -1   1 33803.7 4297.17  41
  -7  -1   1 27104.7 4247.93  59
  -7  -1   1 36819.4 4251.45  60
  -7  -1   1 29954.3 4246.39  58
  -7  -1   1 33471.2 4236.45  19
  -8  -1   2 1609.05 238.220  39
  -8  -1   2 1242.70 229.625  58
  -8  -1   2 1221.80 233.215  59
  -8  -1   2 1483.77 220.593  19
  -9  -1   3 6511.96 901.559  59
  -9  -1   3 6102.46 897.874  58
  -9  -1   3 6477.95 896.756  39
 -10  -1   4 609.584 138.033  59
 -10  -1   4 783.570 152.687  58
 -10  -1   4 621.627 140.855  39
 -11  -1   5 1326.51 199.456  58
 -11  -1   5 924.203 185.884  39
 -12  -1   6 242.322 61.2016  39
   6  -1 -13 151.133 49.1959  68
   5  -1 -12 1415.37 230.392  68
   4  -1 -11 834.341 152.864   4
   4  -1 -11 895.086 167.548  68
   3  -1 -10 4397.36 552.732  68
   3  -1 -10 3323.33 522.839  71
   3  -1 -10 3605.72 531.924   4
  -3   1  10 4053.70 536.073  12
   2  -1  -9 16001.6 1892.84  49
   2  -1  -9 13093.1 1911.14  68
   2  -1  -9 11177.7 1890.82  71
  -2   1   9 16585.2 1920.31   9
   2  -1  -9 13035.0 1900.16   4
  -2   1   9 16721.3 1905.50  14
   1  -1  -8 1604.60 263.770  49
   1  -1  -8 1751.27 270.276  71
  -1   1   8 2142.55 275.323  14
   1  -1  -8 1899.58 278.765   4
  -1   1   8 2005.64 288.700   9
   0  -1  -7 39558.6 4998.39  48
   0  -1  -7 36164.4 4992.81  71
  -1  -1  -6 28436.4 3642.07  48
  -1  -1  -6 23417.4 3634.86  71
   1   1   6 32983.1 3647.02   1
   2   1   5 41861.0 5703.99   1
  -2  -1  -5 44053.7 5700.61  48
   3   1   4 28720.4 3749.18   1
  -3  -1  -4 27845.4 3741.39  48
   4   1   3 904.120 138.996   1
  -4  -1  -3 791.125 131.711  46
  -5  -1  -2 36309.7 4908.60  19
  -5  -1  -2 38470.3 4919.42  46
  -6  -1  -1 1457.06 225.032  19
  -6  -1  -1 1231.66 254.430  61
  -7  -1   0 7728.22 1164.65  21
  -7  -1   0 7655.44 1154.73  59
  -7  -1   0 8184.79 1150.74  58
  -7  -1   0 9517.14 1140.51  19
  -8  -1   1 9432.27 1414.96  21
  -8  -1   1 9633.37 1408.71  59
  -8  -1   1 11271.0 1406.33  60
  -8  -1   1 10040.9 1405.03  58
  -8  -1   1 10675.4 1389.36  19
  -9  -1   2 429.833 102.737  59
  -9  -1   2 236.955 93.7395  58
  -9  -1   2 316.132 91.8265  39
 -10  -1   3 2808.29 466.054  59
 -10  -1   3 3030.63 469.825  58
 -10  -1   3 3532.07 472.185  39
 -11  -1   4-20.9798 47.1397  58
 -11  -1   4 37.0459 39.0396  59
 -11  -1   4-96.1591 57.0550  39
 -12  -1   5 660.893 118.743  39
   6  -1 -14 197.583 44.1887  68
   4  -1 -12 1850.05 279.641  68
   4  -1 -12 1698.71 267.532   4
   3  -1 -11 2990.86 391.403  68
   3  -1 -11 2591.71 372.307   4
   2  -1 -10 3462.13 511.469  49
   2  -1 -10 3337.55 516.681  71
   2  -1 -10 3957.01 540.094  68
   2  -1 -10 3875.14 531.321   4
  -2   1  10 4635.59 550.434   9
  -2   1  10 3607.08 524.220  12
   1  -1  -9 14761.9 2125.83  71
   1  -1  -9 16345.3 2134.84   4
  -1   1   9 18415.5 2150.56   9
   1  -1  -9 15491.8 2120.34  49
   0  -1  -8 14603.2 1864.73  71
   0   1   8 14476.1 1877.70   9
   0  -1  -8 12804.2 1866.52   4
  -1  -1  -7 3507.91 531.912  71
  -1  -1  -7 4433.54 543.218  48
   2   1   6 5847.87 720.029   1
  -2  -1  -6 4752.09 707.530  48
   3   1   5 23977.5 3283.02   1
  -3  -1  -5 25225.1 3277.98  48
   4   1   4 7920.54 1076.01   1
  -5  -1  -3 15660.9 1946.47  46
   5   1   3 13433.8 1945.78   1
  -6  -1  -2 16608.1 2480.26  61
  -6  -1  -2 19331.3 2454.83  46
  -7  -1  -1 54.1963 42.1175  59
  -7  -1  -1 112.217 83.7639  61
  -7  -1  -1 183.540 68.8532  21
  -8  -1   0 9193.48 1283.16  59
  -8  -1   0 9601.20 1277.02  58
  -8  -1   0 9079.66 1294.06  21
  -9  -1   1 25.3347 53.4792  59
  -9  -1   1 45.2989 47.9335  58
  -9  -1   1 169.609 80.8450  21
 -10  -1   2 406.235 103.994  59
 -10  -1   2 217.100 93.9487  58
 -11  -1   3 896.454 166.503  59
 -11  -1   3 905.421 169.464  58
 -11  -1   3 833.050 162.245  39
   5  -1 -14 397.427 74.7591  68
   4  -1 -13 170.500 64.4475   3
   4  -1 -13 141.542 53.9145  68
   3  -1 -12 2043.72 290.325   4
   3  -1 -12 2435.87 307.706  68
   2  -1 -11 505.036 100.509   4
  -2   1  11 459.166 106.074   9
   2  -1 -11 272.387 94.5480  68
   1  -1 -10 2362.64 347.582  71
   1  -1 -10 2299.77 356.055   4
  -1   1  10 2803.31 374.070   9
  -1   1  10 2368.37 350.499  12
   1  -1 -10 2284.90 341.892  49
   0  -1  -9 2484.36 349.997  49
   0  -1  -9 2379.17 363.064   4
   0   1   9 2473.30 369.844   9
   0  -1  -9 2455.94 355.019  71
   1   1   8 10647.7 1287.57   9
  -1  -1  -8 8745.42 1266.49  71
   2   1   7 13951.2 1504.27   1
  -2  -1  -7 9315.74 1488.54  48
   3   1   6 6190.72 843.390   1
  -3  -1  -6 6100.44 837.694  48
   4   1   5 2908.58 399.164   1
  -4  -1  -5 2507.00 412.968  61
   5   1   4 1576.50 245.791   1
  -5  -1  -4 1653.67 277.759  61
  -6  -1  -3 12228.9 1731.68  61
  -6  -1  -3 11809.1 1710.55  21
  -6  -1  -3 13173.8 1699.61  46
  -6  -1  -3 11967.5 1706.66  56
  -6  -1  -3 12284.8 1736.66  67
  -6  -1  -3 13220.9 1712.52  32
  -6  -1  -3 16156.3 1877.88  31
  -7  -1  -2 11431.0 1377.10  46
  -7  -1  -2 9929.92 1391.49  21
  -7  -1  -2 10086.0 1412.07  61
  -7  -1  -2 8951.35 1373.83  59
  -7  -1  -2 10429.1 1421.75  67
  -8  -1  -1 2755.55 424.503  21
  -8  -1  -1 2643.72 406.834  59
  -9  -1   0 1087.70 221.959  21
  -9  -1   0 1089.16 211.281  59
  -9  -1   0 1245.17 208.694  58
 -10  -1   1 616.719 161.418  21
 -10  -1   1 902.495 166.016  58
 -10  -1   1 868.746 166.002  59
 -11  -1   2 859.109 165.208  59
 -11  -1   2 834.144 162.618  58
 -12  -1   3 58.0342 43.5451  59
   4  -1 -14 57.1705 31.3776  68
   4  -1 -14 10.6182 33.8670   3
   3  -1 -13-14.4135 37.7486  68
  -3   1  13 28.0339 93.9185  36
   3  -1 -13 16.9144 48.1571   3
  -2   1  12 827.363 148.912   9
  -2   1  12 551.985 191.175  36
  -1   1  11 81.2230 65.0264   9
   0  -1 -10 3137.94 483.827  49
   0   1  10 3992.98 515.595   9
   0  -1 -10 3662.95 493.600  71
  -1  -1  -9 18.3308 53.7795  49
  -1  -1  -9 66.8566 55.7503   3
   1   1   9 37.3535 49.0291   9
  -1  -1  -9 12.0320 39.3179  71
  -2  -1  -8 1795.83 323.207   3
   2   1   8 1705.72 310.699   9
   3   1   7 4703.71 604.204   1
  -3  -1  -7 3553.13 604.484   3
  -3  -1  -7 2968.98 607.849  22
  -3  -1  -7 4226.62 597.825  48
  -3  -1  -7 3881.75 627.887  66
  -3  -1  -7 6490.06 639.217  45
  -3  -1  -7 5249.74 621.516  33
  -4  -1  -6 3738.17 527.205  66
  -4  -1  -6 2872.43 490.308   3
   4   1   6 4016.68 494.514   1
  -4  -1  -6 4379.92 505.730  32
  -4  -1  -6 2568.83 490.548  33
   5   1   5 14128.8 1986.33   1
  -5  -1  -5 14555.4 2014.37  61
  -5  -1  -5 14916.3 2026.75  66
  -5  -1  -5 15042.8 1994.54  56
  -5  -1  -5 27373.3 2052.00  45
  -5  -1  -5 16129.3 2000.20  32
  -5  -1  -5 9357.78 1983.05  33
  -5  -1  -5 24054.6 2233.69  31
   6   1   4 176.249 59.4328   1
  -6  -1  -4 64.7681 63.9855  67
  -6  -1  -4 129.506 81.8949  66
  -6  -1  -4 60.5586 68.8772  61
  -6  -1  -4 251.574 67.8771  56
  -6  -1  -4-23.4182 53.9098  45
  -6  -1  -4 71.5835 246.735  31
  -6  -1  -4 99.0537 51.1643  32
  -7  -1  -3 5830.49 885.559  56
  -7  -1  -3 6894.68 880.457  46
  -7  -1  -3 6047.90 893.356  21
  -7  -1  -3 6689.69 922.940  61
  -8  -1  -2 61.7263 52.3044  59
  -8  -1  -2 27.1994 53.5144  21
  -9  -1  -1 2252.74 361.726  59
  -9  -1  -1 2401.54 380.594  21
 -10  -1   0 1613.42 233.851  58
 -10  -1   0 1164.45 224.156  59
 -10  -1   0 1134.40 233.490  21
 -11  -1   1 1477.08 227.041  58
 -11  -1   1 1300.91 227.230  59
 -11  -1   1 1133.18 225.586  21
 -12  -1   2 455.787 98.8818  59
   3  -1 -14 24.1586 39.3434   3
  -3   1  14-19.0319 76.6384  36
   2  -1 -13 1531.28 199.240   3
  -2   1  13 507.801 201.986  36
  -1   1  12 245.386 84.3532   9
   1  -1 -12 391.606 104.907   3
   0   1  11 6005.12 891.342   9
   0  -1 -11 6938.82 907.034   3
  -1  -1 -10 3556.21 568.786  49
   1   1  10 4512.34 599.336   9
   2   1   9 2697.05 412.277   9
  -2  -1  -9 2353.30 414.954   3
  -2  -1  -9 3609.18 456.656  22
  -3  -1  -8 10651.4 1769.30   3
   3   1   8 16753.7 1774.95   1
  -3  -1  -8 10230.5 1784.22  66
  -3  -1  -8 13417.6 1782.50  45
  -3  -1  -8 16167.0 1787.80  33
  -3  -1  -8 11505.5 1784.42  22
  -4  -1  -7-20.6454 46.1116   3
   4   1   7-17.0796 44.7319   1
  -4  -1  -7-32.5371 77.0787  66
  -4  -1  -7-24.7814 58.7062  45
  -4  -1  -7 87.0795 66.5790  33
  -4  -1  -7 19.6230 43.8281  32
   5   1   6 5848.31 814.348   1
  -5  -1  -6 5907.43 843.277  61
  -5  -1  -6 6560.08 862.865  66
  -5  -1  -6 4343.84 835.746  55
  -5  -1  -6 6273.89 822.202  56
  -5  -1  -6 11576.0 890.892  45
  -5  -1  -6 10000.0 1086.85  31
  -5  -1  -6 6588.59 830.980  32
  -5  -1  -6 3584.80 808.392  33
   6   1   5 2053.39 252.098   1
  -6  -1  -5 1637.91 282.494  66
  -6  -1  -5 1785.66 252.973  56
  -6  -1  -5 1977.44 291.007  61
  -6  -1  -5 2086.73 453.660  31
  -6  -1  -5 1916.99 261.683  32
  -7  -1  -4 1288.41 199.034  56
  -7  -1  -4 1092.93 195.082  21
  -7  -1  -4 651.507 338.263  31
  -7  -1  -4 811.812 211.995  61
  -8  -1  -3 3010.02 445.311  56
  -8  -1  -3 2975.11 483.738  61
  -8  -1  -3 2826.79 450.782  21
  -9  -1  -2 821.578 161.005  59
  -9  -1  -2 850.587 180.199  21
 -10  -1  -1 3752.20 539.998  59
 -10  -1  -1 3527.23 551.408  21
 -11  -1   0 85.4567 53.7468  59
 -11  -1   0 24.9957 44.6162  21
 -12  -1   1 158.155 56.9460  59
  -2   1  14-41.9321 81.1073  36
   2  -1 -14 25.8946 38.2561   3
   2  -1 -14-15.7202 51.1835  22
  -1   1  13 1799.79 461.339  36
   1  -1 -13 4474.58 468.507   3
   0  -1 -12 720.329 137.479   3
   0   1  12 488.095 119.074   9
   1   1  11 11330.9 1759.25   9
  -1  -1 -11 13335.0 1776.17   3
  -1  -1 -11 16058.4 1804.97  22
  -2  -1 -10 3695.18 591.803   3
   2   1  10 3835.70 581.241   9
  -2  -1 -10 5024.33 625.015  22
  -3  -1  -9 3320.05 490.380  33
  -3  -1  -9 2982.83 485.962   3
  -3  -1  -9 3633.67 511.433  22
  -4  -1  -8 5666.81 1044.26   3
   4   1   8 7929.37 1047.03   1
  -4  -1  -8 6938.86 1063.69  22
  -4  -1  -8 6833.55 1077.17  66
  -4  -1  -8 7926.29 1062.21  33
  -4  -1  -8 7719.47 1053.70  32
   5   1   7 528.836 102.789   1
  -5  -1  -7 196.765 75.8518  56
  -5  -1  -7 243.877 101.075  55
  -5  -1  -7 329.806 113.032  66
  -5  -1  -7 606.044 128.684  45
  -5  -1  -7 196.884 100.992  33
  -5  -1  -7 697.711 295.400  31
  -5  -1  -7 466.315 106.874  32
   6   1   6 6091.31 883.033   1
  -6  -1  -6 6523.64 919.098  61
  -6  -1  -6 6462.96 931.913  66
  -6  -1  -6 6440.59 891.513  56
  -6  -1  -6 4409.35 902.139  55
  -6  -1  -6 5988.67 894.599  32
  -6  -1  -6 6081.56 1088.60  31
  -7  -1  -5-36.4512 64.3816  61
  -7  -1  -5 116.550 75.1619  66
  -7  -1  -5 23.3069 36.8428  56
  -7  -1  -5-40.3766 78.1137  55
  -7  -1  -5-88.6525 242.506  31
  -8  -1  -4 2211.56 346.765  56
  -8  -1  -4 2176.42 351.268  21
  -9  -1  -3 3097.39 487.062  56
  -9  -1  -3 3527.58 506.767  21
 -10  -1  -2 105.993 53.0218  59
 -10  -1  -2 196.172 87.3793  21
 -11  -1  -1 3145.96 412.670  59
 -11  -1  -1 2297.59 410.429  21
 -12  -1   0 90.7130 47.0287  59
 -12  -1   0 35.1717 50.8002  21
   2  -1 -15 109.456 43.2280  22
   1  -1 -14 741.053 111.505   3
   1  -1 -14 538.500 112.021  22
   0  -1 -13 2009.57 304.966  22
   0   1  13 1878.96 288.950  10
   0   1  13 1535.62 276.814   9
   0  -1 -13 2200.30 296.851   3
   1   1  12 980.869 180.357   9
  -1  -1 -12 859.727 183.639   3
  -2  -1 -11 477.048 127.628  22
   2   1  11 383.781 97.1007   9
  -2  -1 -11 327.956 100.341   3
  -3  -1 -10 1953.39 272.915  22
   3   1  10 1365.48 233.860   9
  -3  -1 -10 1130.14 234.743   3
  -4  -1  -9 1386.18 239.745  54
  -4  -1  -9 1380.13 255.470  22
  -4  -1  -9 1434.93 252.204  33
  -5  -1  -8 3682.76 404.052  45
  -5  -1  -8 3224.49 608.602  31
  -5  -1  -8 1877.37 339.124  32
  -5  -1  -8 1783.93 363.638  55
  -5  -1  -8 2090.93 346.646  54
  -6  -1  -7 2819.35 412.664  66
  -6  -1  -7 1778.45 543.414  31
  -6  -1  -7 2645.30 366.026  32
  -6  -1  -7 2136.81 348.988  56
  -6  -1  -7 2433.24 363.524  54
  -6  -1  -7 1570.93 366.589  55
  -7  -1  -6 2063.09 599.506  31
  -7  -1  -6 3513.61 444.552  56
  -7  -1  -6 1762.78 438.707  55
  -7  -1  -6 3582.93 448.641  54
  -8  -1  -5 73.2818 61.8180  56
  -8  -1  -5 86.8872 119.260  55
  -9  -1  -4 7118.60 748.807  56
  -9  -1  -4 7102.63 757.278  21
 -10  -1  -3-42.1779 82.1055  55
 -10  -1  -3 156.017 71.7288  21
 -11  -1  -2 2052.12 282.629  59
 -11  -1  -2 1481.94 286.050  21
 -12  -1  -1 1049.48 154.025  59
 -12  -1  -1 702.773 153.616  21
   1  -1 -15 9.16268 33.1781  22
   0  -1 -14 887.817 152.052  22
   0   1  14 509.640 159.691  36
   0  -1 -14 982.155 146.316   3
  -1  -1 -13 259.563 78.7233   3
   1   1  13 309.557 77.1332   9
   1   1  13 312.241 82.3658  10
  -1  -1 -13 205.280 94.6726  22
   2   1  12 848.541 153.401   9
  -2  -1 -12 718.684 155.923   3
  -2  -1 -12 1026.03 182.836  22
  -3  -1 -11 1707.83 315.084   3
   3   1  11 1995.54 313.588   9
  -3  -1 -11 2612.42 351.217  22
  -4  -1 -10 424.900 113.811  54
  -4  -1 -10 547.455 134.383  22
  -5  -1  -9 6805.60 1031.77  31
  -5  -1  -9 5455.33 767.658  32
  -5  -1  -9 5117.59 766.050  54
  -6  -1  -8 95.8891 69.9921  32
  -6  -1  -8-94.7090 366.705  31
  -6  -1  -8 122.242 65.8814  54
  -6  -1  -8 74.8037 89.9502  55
  -6  -1  -8 166.539 65.5277  56
  -7  -1  -7 2948.70 1083.45  31
  -7  -1  -7 8877.31 973.408  56
  -7  -1  -7 3951.45 964.375  55
  -7  -1  -7 10138.4 988.458  54
  -8  -1  -6 1589.19 373.973  55
  -8  -1  -6 2940.65 373.009  56
  -9  -1  -5 1352.37 286.277  55
 -10  -1  -4 4858.16 509.016  57
 -10  -1  -4 4567.29 521.431  21
 -11  -1  -3 205.374 77.4228  21
 -12  -1  -2 977.898 169.313  21
  -1  -1 -14 1461.02 212.600  22
   1   1  14 1510.93 206.138  10
  -2  -1 -13 18.7065 57.5977  22
   2   1  13-65.7288 53.9143  10
   2   1  13-66.5413 43.8398   9
  -3  -1 -12 2657.32 378.745  22
   3   1  12 2249.59 354.650   9
  -4  -1 -11 1447.03 294.758  54
  -4  -1 -11 3012.22 558.608  31
  -4  -1 -11 2539.77 327.615  22
  -5  -1 -10 10474.7 1179.95  31
  -5  -1 -10 5795.87 876.668  54
  -6  -1  -9 1706.52 559.924  31
  -6  -1  -9 1583.43 340.514  55
  -6  -1  -9 2526.70 337.746  54
  -7  -1  -8 1275.75 460.393  31
  -7  -1  -8 2145.70 297.011  56
  -7  -1  -8 1281.76 309.733  55
  -7  -1  -8 2000.40 300.611  54
  -8  -1  -7 3079.94 380.497  54
  -8  -1  -7 3022.10 378.904  56
  -9  -1  -6 38.3563 80.2938  55
 -10  -1  -5 463.234 181.227  55
 -10  -1  -5 1702.59 196.433  57
 -11  -1  -4 322.739 77.1971  21
 -11  -1  -4-29.0129 70.1854  55
 -12  -1  -3 244.366 65.8796  21
   2   1  14 1301.78 178.420  10
   2   1  14 793.455 194.768  36
   3   1  13 58.5956 45.4626  10
   4   1  12 6418.95 912.937  10
  -4  -1 -12 7569.40 1077.20  31
  -5  -1 -11-143.212 265.241  31
  -5  -1 -11 34.4405 38.6638  54
  -6  -1 -10 4622.59 833.529  31
  -6  -1 -10 4433.28 637.446  54
  -7  -1  -9 405.681 305.062  31
  -7  -1  -9 217.500 111.306  55
  -7  -1  -9 611.278 118.945  54
  -8  -1  -8 1458.71 194.756  54
  -8  -1  -8 557.437 185.654  55
  -9  -1  -7 524.938 146.890  55
 -10  -1  -6 481.439 88.0559  57
 -10  -1  -6 121.004 102.598  55
 -11  -1  -5 243.149 117.835  55
 -11  -1  -5 940.496 117.599  57
   3   1  14 611.960 90.5317  10
   3   1  14 233.504 98.7379  36
   4   1  13 646.066 118.155  10
   5   1  12 1011.65 164.050  10
  -5  -1 -12 1064.79 318.113  31
  -5  -1 -12 922.992 159.459  54
  -6  -1 -11-61.6532 252.979  31
  -6  -1 -11-14.9296 33.4129  54
  -7  -1 -10 132.045 327.521  31
  -7  -1 -10 1448.17 207.918  54
  -8  -1  -9 25.7793 71.9251  55
  -8  -1  -9 248.750 63.4186  57
  -9  -1  -8 598.163 182.104  55
  -9  -1  -8 1348.08 175.432  57
 -10  -1  -7 302.628 70.9103  57
 -10  -1  -7 381.938 101.773  55
 -11  -1  -6 570.135 87.6828  57
 -11  -1  -6 299.476 99.3614  55
  -5  -1 -13 716.297 221.931  31
  -6  -1 -12 42.1121 187.923  31
  -6  -1 -12 264.551 58.5633  54
  -7  -1 -11 414.171 81.8548  54
  -8  -1 -10 471.972 91.6089  54
  -9  -1  -9 242.702 51.6797  57
  -9  -1  -9 92.1940 64.0839  55
  -9  -1  -9 227.158 52.6840  54
 -10  -1  -8 1910.81 169.652  57
 -10  -1  -8 420.530 156.456  55
 -10   2  -8-12.1430 30.3600  23
 -10   2  -8-10.8571 29.7374  57
  -9   2  -9 1570.68 227.477  57
  -9   2  -9 1425.94 230.939  54
  -8   2 -10 465.437 96.0681  54
  -7   2 -11 321.512 250.432  31
  -7   2 -11 468.611 93.6711  54
  -6   2 -12 2639.15 417.704  31
  -6   2 -12 1389.60 223.159  54
   5  -2  13 83.2332 38.6192  10
  -5   2 -13 291.429 197.608  31
 -11   2  -6 208.461 59.0169  23
 -11   2  -6 229.740 58.2193  57
 -10   2  -7 2165.95 254.759  57
 -10   2  -7 1185.47 237.954  23
  -9   2  -8 234.333 69.6424  54
  -9   2  -8 287.076 69.8751  57
  -8   2  -9 3309.43 475.285  57
  -8   2  -9 3411.75 487.615  32
  -8   2  -9 3259.25 483.303  54
  -7   2 -10-70.9440 268.705  31
  -7   2 -10 36.8963 43.9481  32
  -7   2 -10 35.9303 49.3606  54
  -6   2 -11 3583.97 609.540  31
  -6   2 -11 2397.17 375.109  32
  -6   2 -11 2528.92 373.629  54
  -5   2 -12 1489.95 410.388  31
  -4   2 -13 2405.18 400.542  31
   4  -2  13 858.176 149.615   9
  -3   2 -14 2573.78 324.068  31
   3  -2  14 495.328 94.7540   9
 -12   2  -4 1553.87 239.879  21
 -11   2  -5 196.176 68.4332  21
 -11   2  -5 80.6602 49.6411  23
 -10   2  -6 3823.01 386.972  57
 -10   2  -6 2886.22 419.475  55
  -9   2  -7 238.863 73.1561  57
  -9   2  -7 71.3970 87.5312  55
  -8   2  -8 4174.42 603.945  57
  -8   2  -8 4265.17 616.602  32
  -8   2  -8 4115.33 650.349  55
  -8   2  -8 4383.35 614.032  54
  -7   2  -9 446.661 120.042  32
  -7   2  -9 433.840 133.643  33
  -7   2  -9 336.115 281.610  31
  -7   2  -9 668.141 127.804  54
  -6   2 -10 277.395 102.674  33
  -6   2 -10 337.178 286.291  31
  -6   2 -10 541.856 110.600  32
  -6   2 -10 306.255 89.0526  54
  -5   2 -11 4444.55 531.170  33
  -5   2 -11 3512.03 511.699  32
  -5   2 -11 3014.81 505.364  54
   4  -2  12 14.7525 42.4914   9
  -4   2 -12 123.508 62.6387  33
   3  -2  13 1586.71 243.071   9
   2  -2  14 100.084 40.1366   9
 -12   2  -3 1113.48 146.906  59
 -12   2  -3 547.755 144.298  21
 -11   2  -4 2750.69 367.527  57
 -11   2  -4 1874.48 359.437  23
 -11   2  -4 3019.98 385.645  21
 -10   2  -5 1257.41 212.247  21
 -10   2  -5 879.545 188.851  23
 -10   2  -5 1309.18 200.234  57
  -9   2  -6 3257.50 420.678  57
  -9   2  -6 2034.98 438.561  55
  -8   2  -7-24.7281 47.8778  32
  -8   2  -7 41.0041 85.6927  55
  -8   2  -7 40.7145 42.5845  57
  -8   2  -7 45.9772 54.5008  54
  -7   2  -8 4335.96 611.796  57
  -7   2  -8 4567.38 629.682  32
  -7   2  -8 3383.94 621.066  33
  -7   2  -8 4380.60 668.317  55
  -7   2  -8 4848.43 629.178  54
  -6   2  -9 1208.92 214.337  32
  -6   2  -9 1191.36 221.888  33
  -6   2  -9 1702.60 226.238  54
  -5   2 -10 5603.52 870.256  32
  -5   2 -10 5476.69 867.811  54
   4  -2  11 980.799 185.575   9
  -4   2 -11 1326.65 213.616  33
  -3   2 -12 24.4042 63.9647  22
   3  -2  12 16.7920 42.0089   9
  -2   2 -13 1069.53 183.016  22
   2  -2  13 810.763 152.819   9
  -1   2 -14 29.4020 43.7267  22
   1  -2  14 43.7874 34.9419   9
 -12   2  -2-18.8739 51.6877  21
 -11   2  -3 725.966 130.194  59
 -11   2  -3 445.292 119.952  23
 -11   2  -3 938.529 160.812  21
 -10   2  -4 1381.73 221.670  21
 -10   2  -4 894.500 192.542  23
 -10   2  -4 1230.76 201.909  57
  -9   2  -5 170.306 85.8208  21
  -9   2  -5 84.2740 95.9659  55
  -9   2  -5 152.179 64.6811  57
  -8   2  -6 1934.86 414.139  55
  -8   2  -6 2437.93 379.257  54
  -8   2  -6 2490.79 388.105  32
  -8   2  -6 2693.96 379.532  57
  -7   2  -7-27.1590 64.4187  33
  -7   2  -7-25.7225 45.5326  32
  -7   2  -7-20.2706 48.1278  57
  -7   2  -7-42.0207 87.8490  55
  -7   2  -7-24.1216 42.7133  54
  -6   2  -8 2439.38 410.958  32
  -6   2  -8 2708.81 425.098  33
  -6   2  -8 2307.18 435.548  55
  -6   2  -8 3155.58 419.568  54
  -5   2  -9 6970.80 786.606  33
  -5   2  -9 4678.21 757.687  32
  -5   2  -9 5793.73 805.849  55
  -5   2  -9 4796.67 757.093  54
  -4   2 -10 2116.80 331.472  22
  -4   2 -10 1408.52 295.248  32
  -4   2 -10 1908.46 303.501  54
  -3   2 -11 1013.97 173.969  33
  -3   2 -11 599.029 164.489  22
  -2   2 -12 747.190 148.927  22
   2  -2  12 433.523 109.156   9
  -1   2 -13 275.290 99.0648  22
  -1   2 -13 307.186 82.3134   3
   1  -2  13 215.183 69.4874   9
   0   2 -14 15.1738 47.9364  22
   0   2 -14-12.8803 38.0668   3
   0  -2  14 22.3777 35.3527   9
 -13   2   0 238.652 56.0338  59
 -12   2  -1 678.173 125.857  59
 -12   2  -1 580.275 131.166  21
 -11   2  -2 80.3982 54.9887  59
 -11   2  -2 147.868 60.5081  60
 -11   2  -2 101.767 79.4158  21
 -11   2  -2 189.861 73.6374  27
 -11   2  -2 106.847 60.5780  23
 -10   2  -3 2958.99 457.304  57
 -10   2  -3 3294.10 463.935  59
 -10   2  -3 2505.40 458.085  23
 -10   2  -3 3542.96 489.066  21
 -10   2  -3 3509.06 470.408  27
  -9   2  -4 190.349 75.9451  27
  -9   2  -4 239.856 72.3132  57
  -8   2  -5 412.850 99.7832  27
  -8   2  -5 173.696 125.815  55
  -8   2  -5 302.967 86.9498  57
  -7   2  -6 4522.30 520.349  54
  -7   2  -6 3788.86 518.930  32
   7  -2   6 3771.86 518.739   1
  -6   2  -7 161.868 105.993  55
  -6   2  -7-23.3203 48.7467  54
  -6   2  -7 73.8089 54.9725  32
  -6   2  -7-52.2264 68.4077  33
   6  -2   7 46.2902 81.7501   1
  -5   2  -8 1700.59 283.475  54
  -5   2  -8 2250.01 350.035  55
  -5   2  -8 2062.00 295.071  32
  -5   2  -8 1833.17 301.580  33
   5  -2   8 1302.49 275.408   1
  -4   2  -9 107.572 56.9501  54
  -4   2  -9 89.7958 82.2936  22
   4  -2   9 20.9317 60.1671   1
  -4   2  -9 73.1593 77.4701  33
  -4   2  -9 43.9487 49.7721  32
  -3   2 -10 1099.97 180.152  33
  -3   2 -10 570.357 161.290  22
  -2   2 -11 493.492 137.667  22
  -1   2 -12 4519.08 572.520   3
  -1   2 -12 5636.22 603.673  22
   0  -2  13 701.572 146.429   9
   0   2 -13 885.153 158.640   3
   0   2 -13 1096.82 182.759  22
   1   2 -14 227.643 67.3605   3
   1   2 -14 200.066 54.4965  68
   1   2 -14 194.183 64.9157  22
 -13   2   1 177.573 48.1435  59
 -12   2   0 2228.91 289.873  59
 -12   2   0 1457.53 280.164  21
 -11   2  -1 159.292 65.5455  60
 -11   2  -1 195.835 77.1372  59
 -11   2  -1 156.149 73.0031  27
 -11   2  -1 52.5962 61.5684  21
 -11   2  -1 176.723 74.2530  23
 -10   2  -2 573.983 132.861  59
 -10   2  -2 655.012 128.942  60
 -10   2  -2 718.046 153.278  21
 -10   2  -2 429.470 124.217  23
 -10   2  -2 509.214 128.211  27
  -9   2  -3 5256.55 732.105  59
  -9   2  -3 5092.75 729.023  60
  -9   2  -3 4752.58 727.002  57
  -9   2  -3 6141.42 761.092  21
  -9   2  -3 5660.37 737.384  27
  -9   2  -3 4458.38 729.545  23
  -8   2  -4 83.5328 69.7056  57
  -8   2  -4 126.232 111.264  55
  -8   2  -4 138.967 70.0376  27
  -8   2  -4 125.786 80.9329  21
  -7   2  -5 10422.4 1629.89  55
  -7   2  -5 12094.7 1593.13  54
  -7   2  -5 9847.45 1587.26  32
  -7   2  -5 14003.3 1593.57  27
  -6   2  -6 93.0679 66.7464  32
  -6   2  -6 73.0249 54.9774  33
  -6   2  -6 71.9625 41.0049  20
   6  -2   6 23.8085 62.8873   1
  -6   2  -6 65.0130 49.0871  54
  -6   2  -6 38.5585 86.5060  55
  -5   2  -7 312.427 91.0072  32
  -5   2  -7 359.615 103.773  33
  -5   2  -7 213.380 80.9995  54
  -5   2  -7 517.855 139.164  55
  -5   2  -7 234.888 70.0801  20
   5  -2   7 340.820 97.4594   1
  -4   2  -8 1716.70 313.829  54
  -4   2  -8 3069.43 394.736  55
  -4   2  -8 1825.62 337.933  22
   4  -2   8 2046.29 324.630   1
  -4   2  -8 2102.60 325.683  32
  -4   2  -8 2214.98 336.982  33
  -3   2  -9 3011.69 517.141  32
  -3   2  -9 4094.02 540.176  33
  -3   2  -9 4016.73 554.269  22
  -2   2 -10 4714.92 749.633  33
  -2   2 -10 6263.54 788.036  22
  -1   2 -11 550.752 144.908  22
   0   2 -12 4713.58 608.515  68
   0   2 -12 6258.48 656.510  22
   1   2 -13 190.411 63.0957  68
  -1  -2  13 211.558 65.1446   9
   1   2 -13 189.824 82.3807  22
   2   2 -14 706.805 131.063  68
   2   2 -14 890.281 142.485   3
 -12   2   1 842.278 192.979  28
 -12   2   1 1404.28 199.080  59
 -11   2   0 2259.26 446.371  21
 -11   2   0 3507.20 459.444  23
 -11   2   0 2896.90 447.244  59
 -11   2   0 3399.28 450.438  60
 -10   2  -1 1620.17 239.880  27
 -10   2  -1 953.995 233.142  21
 -10   2  -1 1239.21 229.915  23
 -10   2  -1 1791.53 242.658  60
 -10   2  -1 1183.62 228.848  59
  -9   2  -2 9559.52 1464.53  23
  -9   2  -2 10953.9 1465.40  27
  -9   2  -2 11049.0 1484.56  21
  -9   2  -2 11283.4 1471.28  59
  -9   2  -2 10880.3 1465.22  60
  -8   2  -3-19.5642 43.6959  57
  -8   2  -3-25.4715 44.9751  21
  -8   2  -3 24.0019 50.1449  24
  -8   2  -3-18.9244 65.1375  27
  -8   2  -3-19.1537 33.8199  60
  -7   2  -4 3480.88 503.203  27
  -7   2  -4 4487.96 527.986  21
  -7   2  -4 4074.64 520.791  24
  -6   2  -5 10597.0 1245.00  27
  -6   2  -5 10783.7 1253.03  24
   6  -2   5 9051.70 1250.45   1
  -6   2  -5 8767.41 1284.35  55
  -6   2  -5 10094.4 1250.89  54
  -6   2  -5 9227.32 1250.35  32
  -6   2  -5 6713.84 1225.94  20
  -5   2  -6 3446.31 664.841  33
  -5   2  -6 5526.73 679.175  35
  -5   2  -6 5464.96 680.028  32
  -5   2  -6 5520.30 676.964  54
  -5   2  -6 6389.91 732.176  55
  -5   2  -6 5426.73 673.758  24
  -5   2  -6 5804.08 694.589  45
  -5   2  -6 3223.77 649.995  20
  -4   2  -7 7121.40 1378.80  22
  -4   2  -7 10139.8 1381.97  32
  -4   2  -7 11609.3 1393.53  33
  -4   2  -7 11884.0 1432.14  55
  -4   2  -7 10513.7 1382.88  54
  -4   2  -7 11219.9 1395.66  45
   4  -2   7 9956.65 1381.08   1
  -3   2  -8 200.750 94.9903  55
  -3   2  -8 147.250 60.0363  54
  -3   2  -8 319.720 101.905  22
   3  -2   8 134.797 69.3461   1
  -3   2  -8 264.251 72.8833  32
  -2   2  -9 10079.9 1514.47  43
  -2   2  -9 14028.5 1566.16  22
  -1   2 -10 1681.63 276.342  49
  -1   2 -10 2010.42 302.116  43
  -1   2 -10 1963.38 298.262   4
   0   2 -11 5254.65 841.020   4
   0   2 -11 7545.58 867.612  68
  -1  -2  12 1307.62 210.005   9
   1   2 -12 1013.23 196.974   4
   1   2 -12 1396.65 217.562  68
   2   2 -13 126.987 50.3005   4
   2   2 -13 96.0243 51.1183  68
   3   2 -14 1008.20 147.124   3
   3   2 -14 704.607 135.150  68
 -12   2   2 448.453 93.6437  59
 -12   2   2 191.699 99.0426  28
 -11   2   1 6821.68 954.939  59
 -10   2   0 353.552 92.5247  60
 -10   2   0 346.229 92.1932  59
 -10   2   0 259.841 86.6979  23
 -10   2   0 232.440 85.9011  27
 -10   2   0 140.999 98.4037  21
  -9   2  -1 3357.93 481.511  59
  -9   2  -1 3322.25 475.743  60
  -9   2  -1 2753.21 466.522  27
  -9   2  -1 3517.76 497.584  21
  -9   2  -1 3234.08 479.715  23
  -8   2  -2 18601.9 2398.78  59
  -8   2  -2 17647.4 2391.72  60
  -8   2  -2 17582.9 2389.72  57
  -8   2  -2 15378.1 2386.14  27
  -8   2  -2 20626.2 2419.58  21
  -8   2  -2 18659.2 2405.54  24
  -7   2  -3 566.314 109.480  59
  -7   2  -3 512.656 109.482  60
  -7   2  -3 353.123 106.066  27
  -7   2  -3 694.616 124.477  24
  -7   2  -3 607.838 125.286  21
  -6   2  -4 15561.6 2420.10  55
  -6   2  -4 17862.0 2392.35  54
  -6   2  -4 19884.2 2400.55  24
  -6   2  -4 18263.1 2387.28  27
  -6   2  -4 19564.7 2382.44  15
  -6   2  -4 15423.9 2381.19  20
  -5   2  -5 2163.53 344.990  32
  -5   2  -5 2180.48 350.035  45
  -5   2  -5 2860.70 333.425  15
  -5   2  -5 1841.84 328.847  20
  -5   2  -5 2189.40 338.727  24
  -5   2  -5 2407.59 337.557  27
  -4   2  -6 3583.62 508.516  32
  -4   2  -6 3389.28 504.915  35
  -4   2  -6 4048.08 520.459  45
  -4   2  -6 3570.07 489.841  15
  -4   2  -6 3030.12 511.809  22
  -3   2  -7 46052.1 6037.00  32
  -3   2  -7 63782.4 6099.90  55
  -3   2  -7 40459.5 6030.59  54
  -3   2  -7 40766.2 6048.16  22
  -3   2  -7 50352.0 6048.10  45
  -3   2  -7 44084.0 6019.50  15
  -2   2  -8 6419.40 947.929  43
  -2   2  -8 8301.61 997.697  22
  -1   2  -9 15324.3 2248.26  68
  -1   2  -9 15931.5 2243.57  43
  -1   2  -9 18715.6 2248.46   4
  -1   2  -9 16842.0 2224.81  49
   0   2 -10 1050.75 191.847  68
   0   2 -10 1207.99 186.384  43
   0   2 -10 1068.77 179.094   4
   0   2 -10 905.510 157.057  49
  -1  -2  11 5685.85 940.580   9
   1   2 -11 7100.94 940.654   4
   1   2 -11 8060.49 961.556  68
   2   2 -12 380.656 96.4894   4
   2   2 -12 509.095 112.081  68
   3   2 -13 989.656 163.327   4
   3   2 -13 998.327 171.671  68
   4   2 -14 409.299 79.1964  68
 -12   2   3 750.405 162.264  28
 -11   2   2 301.549 89.1474  59
 -10   2   1 3125.58 481.067  39
 -10   2   1 3378.17 480.438  60
 -10   2   1 3639.87 491.727  58
 -10   2   1 2960.46 477.682  59
 -10   2   1 3362.86 492.438  21
 -10   2   1 2879.91 478.090  23
  -9   2   0 3341.87 492.847  59
  -9   2   0 3435.84 488.191  60
  -9   2   0 3639.00 496.987  58
  -9   2   0 3566.83 495.437  39
  -9   2   0 3083.49 471.905  19
  -9   2   0 3124.30 498.967  21
  -9   2   0 3089.26 487.140  23
  -8   2  -1 7568.78 1028.62  59
  -8   2  -1 8378.35 1031.56  58
  -8   2  -1 6970.25 1019.35  60
  -8   2  -1 7408.17 1037.54  21
  -8   2  -1 7112.65 1024.61  23
  -8   2  -1 7381.70 1025.84  39
  -8   2  -1 7316.28 1008.43  19
  -7   2  -2 3749.07 571.128  60
  -7   2  -2 4187.04 578.697  59
  -7   2  -2 4140.67 590.585  21
  -7   2  -2 4272.10 585.099  24
  -6   2  -3 2765.53 396.682  20
  -5   2  -4 28179.9 3107.97  45
  -5   2  -4 19999.2 3083.42  20
  -5   2  -4 23696.2 3081.90  15
  -4   2  -5 37.7038 29.2533  15
  -3   2  -6 29771.2 3607.16  45
  -3   2  -6 25698.1 3582.48  15
  -2   2  -7 2725.96 383.619  43
  -2   2  -7 2686.90 396.175  45
  -2   2  -7 2992.64 371.496  49
  -2   2  -7 2307.19 374.039  15
  -1   2  -8 960.302 170.457  43
  -1   2  -8 990.116 177.191  68
  -1   2  -8 1126.22 166.578  71
  -1   2  -8 1055.77 158.414  49
   0   2  -9 3858.26 551.415  68
   0   2  -9 3995.12 543.116  43
   0   2  -9 3980.27 541.457   4
   0   2  -9 3582.63 519.665  49
   1   2 -10 147.168 76.6304  68
   1   2 -10 211.974 67.2823  43
   1   2 -10 143.135 56.9527  49
   1   2 -10 307.159 77.5455   4
   2   2 -11 938.919 158.188  68
   2   2 -11 623.420 134.039   4
   3   2 -12 38.4603 56.8906  68
   3   2 -12 14.8674 37.2377   4
   4   2 -13 912.760 140.357  68
   4   2 -13 635.469 124.551   4
   5   2 -14 206.872 49.0936  68
 -12   2   4 96.3436 72.4900  28
 -11   2   3 2148.20 340.984  39
 -10   2   2 48.9994 61.2855  39
 -10   2   2 25.1318 52.6313  58
 -10   2   2 21.8683 42.4542  60
 -10   2   2 23.5592 49.3541  59
  -9   2   1 5075.01 756.414  59
  -9   2   1 5320.14 760.697  58
  -9   2   1 6000.44 759.236  60
  -9   2   1 5534.12 761.259  39
  -9   2   1 4786.57 737.736  19
  -9   2   1 5754.53 771.184  21
  -9   2   1 5284.98 758.156  23
  -8   2   0 1136.25 199.653  60
  -8   2   0 1330.71 208.983  59
  -8   2   0 1276.74 207.234  58
  -8   2   0 1129.06 202.770  39
  -8   2   0 1170.40 188.347  19
  -8   2   0 1169.48 215.656  21
  -8   2   0 1099.78 202.527  23
  -7   2  -1 13873.3 1790.79  58
  -7   2  -1 11488.5 1782.03  60
  -7   2  -1 12727.3 1789.40  59
  -7   2  -1 13471.5 1775.21  19
  -7   2  -1 14377.9 1803.16  21
  -7   2  -1 14240.0 1789.60  39
  -6   2  -2 748.076 120.761  19
  -5   2  -3 32156.7 3782.37  45
  -5   2  -3 28492.1 3762.98  15
  -5   2  -3 25948.0 3765.95  20
  -4   2  -4 27740.0 3093.59  45
  -4   2  -4 20298.5 3073.65  20
  -4   2  -4 23449.5 3071.03  15
  -3   2  -5-14.7804 45.7644  45
  -3   2  -5 85.1173 26.8913  15
  -2   2  -6 27114.6 3495.01  43
  -2   2  -6 27253.3 3506.14  45
  -2   2  -6 27373.3 3481.12  49
  -2   2  -6 23788.4 3486.04  15
  -1   2  -7 273.782 65.7200  43
  -1   2  -7 249.139 52.8142  49
  -1   2  -7 225.217 54.4825  71
   0   2  -8 12448.6 1752.55  49
   0   2  -8 12576.6 1777.78  68
   0   2  -8 14716.2 1764.20  71
   0   2  -8 12675.8 1771.26  43
   0   2  -8 13774.4 1771.78   4
  -1  -2   9 494.808 122.448  50
   1   2  -9 467.019 94.3899  49
   1   2  -9 646.278 124.358  68
   1   2  -9 671.683 119.464  43
   1   2  -9 565.183 113.604   4
   2   2 -10 1323.85 208.366   4
   2   2 -10 1014.72 187.656  49
   2   2 -10 1294.80 210.718  43
  -2  -2  10 1404.00 204.359  14
   2   2 -10 1447.93 226.168  68
   3   2 -11 2273.29 341.618  68
   3   2 -11 2060.71 322.873   4
   4   2 -12 127.991 57.5322  68
   4   2 -12 85.1546 48.1475   4
   5   2 -13 1258.83 193.039  68
   5   2 -13 1156.32 184.608   4
 -12   2   5 50.0543 57.8071  28
 -11   2   4 1580.25 226.937  39
 -11   2   4 857.158 219.689  29
 -10   2   3 298.870 95.0645  39
 -10   2   3 468.532 107.492  58
 -10   2   3 269.277 118.619  29
  -9   2   2 263.109 86.6689  60
  -9   2   2 400.457 101.870  58
  -9   2   2 407.389 101.611  59
  -9   2   2 370.327 100.332  39
  -9   2   2 273.363 83.8126  19
  -9   2   2 251.078 104.919  29
  -9   2   2 131.167 80.2961  23
  -8   2   1 8961.54 1249.90  58
  -8   2   1 8292.12 1246.04  59
  -8   2   1 8711.85 1242.28  60
  -8   2   1 9278.27 1250.04  39
  -8   2   1 9496.92 1235.41  19
  -8   2   1 9188.21 1255.51  21
  -8   2   1 9751.65 1248.81  23
  -7   2   0 6797.19 995.659  60
  -7   2   0 7561.61 1003.41  58
  -7   2   0 7068.08 1002.42  59
  -7   2   0 7826.60 990.832  19
  -7   2   0 6469.23 995.853  23
  -7   2   0 7413.72 1013.80  21
  -7   2   0 8082.16 1005.25  39
  -6   2  -1 18927.7 2517.64  19
  -5   2  -2 1584.71 232.382  15
  -5   2  -2 1544.79 236.394  20
  -5   2  -2 1793.03 233.284  19
  -5   2  -2 1586.45 228.632  16
  -4   2  -3 5054.85 632.628  45
  -4   2  -3 4405.82 620.847  20
  -4   2  -3 4404.23 616.326  15
  -3   2  -4 7114.69 922.766  45
  -3   2  -4 6577.20 907.808  15
  -2   2  -5 20384.2 2682.19  45
  -2   2  -5 21048.6 2671.92  43
  -2   2  -5 20752.3 2660.82  49
  -2   2  -5 18286.7 2665.74  15
  -1   2  -6 12110.7 1503.65  49
  -1   2  -6 10537.8 1507.85  71
  -1   2  -6 10805.8 1514.93  43
  -1   2  -6 9728.92 1505.31  15
   0   2  -7 577.622 132.552  43
   0   2  -7 768.191 133.596  71
   1   2  -8 17579.2 2105.53  49
   1   2  -8 15690.9 2130.45  68
   1   2  -8 14492.5 2118.58  43
  -1  -2   8 14562.8 2111.92  14
   2   2  -9 250.953 61.6941  49
   2   2  -9 259.686 79.7448  68
   2   2  -9 158.380 60.8336  43
  -2  -2   9 254.435 64.2500  14
   3   2 -10 8017.58 1113.07  68
   4   2 -11 290.313 84.2763  68
   4   2 -11 31.7454 44.9039   4
   5   2 -12 566.258 113.663  68
   5   2 -12 510.879 103.122   4
   6   2 -13 224.752 48.4452  68
   6   2 -13 149.750 44.8632   4
 -12   2   6 236.646 72.7042  28
 -11   2   5 170.525 70.1601  39
 -11   2   5 33.8196 71.4034  29
 -11   2   5 44.7325 75.6361  28
 -10   2   4 498.762 119.350  39
 -10   2   4 684.320 130.417  58
 -10   2   4 279.559 130.732  29
  -9   2   3 23.8648 53.5584  39
  -9   2   3 40.2239 45.2243  60
  -9   2   3 70.3481 52.6351  58
  -9   2   3 38.2250 80.0318  29
  -8   2   2 3522.27 459.453  60
  -8   2   2 3243.69 464.590  58
  -8   2   2 3051.92 459.652  59
  -8   2   2 3059.50 461.422  39
  -8   2   2 2748.68 443.526  19
  -8   2   2 3084.28 488.845  29
  -8   2   2 3331.91 461.861  23
  -7   2   1 866.697 173.887  58
  -7   2   1 887.291 169.336  60
  -7   2   1 833.044 172.579  59
  -7   2   1 1304.76 172.750  19
  -7   2   1 1383.05 173.829  18
  -7   2   1 1592.13 225.519  29
  -7   2   1 951.829 172.706  26
  -7   2   1 1038.95 176.667  23
  -7   2   1 1034.87 180.325  39
  -6   2   0 792.637 132.086  18
  -6   2   0 879.250 133.367  19
  -5   2  -1 26128.4 3336.40  19
  -5   2  -1 25073.4 3336.47  18
  -5   2  -1 24519.3 3331.91  16
  -4   2  -2 2539.55 418.005  45
  -4   2  -2 2878.98 408.276  15
  -4   2  -2 3069.36 413.377  20
  -4   2  -2 3182.92 409.058  19
  -4   2  -2 3101.37 406.408  16
  -3   2  -3 37207.8 4895.84  45
  -3   2  -3 36757.7 4884.45  15
  -2   2  -4 459.990 101.613  45
  -2   2  -4 802.627 99.5168  43
  -2   2  -4 636.933 88.8733  49
  -2   2  -4 528.788 91.7938  15
  -1   2  -5 32898.3 4107.06  49
  -1   2  -5 31417.6 4111.43  71
  -1   2  -5 30137.9 4116.24  43
  -1   2  -5 34231.5 4125.75  45
  -1   2  -5 27731.6 4109.23  15
   0   2  -6 7789.40 1028.79  49
   0   2  -6 7268.90 1034.56  71
   0  -2   6 8036.26 1034.85  14
   1   2  -7 7172.71 1053.84  43
   1   2  -7 8724.59 1042.21  49
  -1  -2   7 6983.95 1047.42  14
   2   2  -8 3770.42 510.830  49
   2   2  -8 3516.37 537.662  68
   2   2  -8 3607.53 525.725  43
  -2  -2   8 3968.49 524.260  14
  -3  -2   9 524.324 103.926  14
   3   2  -9 448.938 110.619  68
   4   2 -10 2125.04 334.578  68
   5   2 -11 97.7511 57.8036  68
   5   2 -11-15.2086 39.8900   4
   6   2 -12 227.395 59.5736  68
   6   2 -12 103.679 48.8500   4
  -7  -2  13-15.1134 31.6378  29
 -11   2   6 134.690 60.1639  39
 -11   2   6 75.6087 66.2557  28
 -11   2   6 64.1103 68.1311  29
 -10   2   5 315.729 101.357  39
 -10   2   5 445.893 147.134  29
  -9   2   4 1368.04 248.115  39
  -9   2   4 1490.62 251.941  58
  -9   2   4 1498.75 286.874  29
  -8   2   3 122.451 56.3090  58
  -8   2   3 34.5716 34.2358  60
  -8   2   3 84.0520 52.9851  39
  -8   2   3 43.6842 43.6483  18
  -8   2   3 44.5244 35.9212  19
  -8   2   3 69.3306 67.4536  29
  -7   2   2 11502.3 1517.59  60
  -7   2   2 10928.3 1521.34  58
  -7   2   2 9837.68 1517.51  59
  -7   2   2 12258.7 1513.24  19
  -7   2   2 11311.5 1510.34  18
  -7   2   2 11883.2 1521.86  23
  -7   2   2 10435.2 1516.87  26
  -7   2   2 12741.1 1557.46  29
  -7   2   2 10917.3 1521.61  39
  -6   2   1 1284.95 174.353  19
  -6   2   1 1017.14 170.983  18
  -5   2   0 4236.40 589.206  16
  -5   2   0 4456.78 594.077  18
  -5   2   0 4489.35 594.004  19
  -4   2  -1 2202.38 322.008  20
  -4   2  -1 2457.63 320.581  19
  -4   2  -1 2447.51 319.795  15
  -4   2  -1 2311.21 319.459  18
  -4   2  -1 2225.91 316.747  16
  -3   2  -2 2687.17 496.797  45
  -3   2  -2 3772.82 492.124  16
  -3   2  -2 4160.23 499.535  20
  -3   2  -2 3965.75 494.634  15
  -2   2  -3 63672.2 8236.41  43
  -2   2  -3 54320.1 8242.30  45
  -2   2  -3 64717.5 8230.09  49
  -2   2  -3 60981.8 8235.81  15
  -1   2  -4 18536.1 2315.02  49
  -1   2  -4 18476.6 2318.72  71
  -1   2  -4 12650.0 2322.21  45
  -1   2  -4 18844.9 2323.63  43
  -1   2  -4 17682.2 2318.17  15
   0   2  -5 15674.4 1969.80  49
   0   2  -5 13714.9 1973.65  71
   1   2  -6 7645.35 1020.41  49
   2   2  -7 1022.08 172.527  43
  -2  -2   7 1086.52 186.956  50
   2   2  -7 1101.48 160.223  49
  -2  -2   7 1135.48 170.582  14
   3   2  -8 3342.75 438.849  49
  -3  -2   8 2774.15 467.909  39
  -3  -2   8 3126.10 452.281  14
   3   2  -8 3276.69 468.459  68
  -4  -2   9 3461.35 558.849  39
  -4  -2   9 3675.89 542.012  14
  -4  -2   9 3562.00 613.941  70
   4   2  -9 4572.90 564.839  68
   5   2 -10 62.7232 53.3785  68
  -5  -2  10 116.020 64.4382  39
   6   2 -11 17.4384 43.7269  68
   6   2 -11 14.0480 44.5503   4
  -6  -2  11 57.1466 42.7309  39
   7   2 -12 28.1145 35.5093   4
  -7  -2  12-23.9257 46.2927  29
 -11   2   7 57.4470 69.9813  29
 -11   2   7 473.648 88.1353  39
 -10   2   6 39.7021 98.3047  29
 -10   2   6 290.440 99.2167  28
 -10   2   6 297.876 87.7097  39
  -9   2   5 1861.33 387.109  29
  -9   2   5 2510.22 363.219  39
  -8   2   4 3654.11 275.736  60
  -8   2   4 2478.09 313.730  29
  -8   2   4 3025.21 279.938  39
  -8   2   4 3012.69 254.175  19
  -7   2   3 3788.29 589.302  58
  -7   2   3 4143.40 586.985  60
  -7   2   3 4562.92 584.106  19
  -7   2   3 3808.13 578.399  18
  -7   2   3 4409.00 624.926  29
  -7   2   3 5347.86 600.467  23
  -7   2   3 3653.58 589.668  39
  -6   2   2 19610.5 2565.31  18
  -6   2   2 18931.0 2564.72  19
  -5   2   1 1440.45 204.599  18
  -5   2   1 1395.58 204.471  19
  -4   2   0 38268.4 5037.17  18
  -4   2   0 37899.1 5036.78  19
  -3   2  -1 67.1357 18.7839  16
  -3   2  -1 30.8173 18.3119  19
  -3   2  -1 30.2641 15.8719  13
  -3   2  -1 63.7059 20.4234  20
  -3   2  -1 82.0727 22.4805  15
  -3   2  -1 115.626 22.1691  18
  -2   2  -2 37363.1 4913.31  43
  -2   2  -2 37541.3 4908.59  49
  -2   2  -2 36244.3 4913.85  15
  -2   2  -2 37013.5 4912.93  16
  -1   2  -3 1240.44 178.588  49
  -1   2  -3 1413.08 181.276  71
  -1   2  -3 1327.94 184.517  43
  -1   2  -3 1315.39 182.492  15
   0   2  -4 63078.9 8004.85  49
   0   2  -4 62290.5 8008.70  71
   0   2  -4 58796.1 8011.95  43
   0   2  -4 57671.0 8005.73  15
   1   2  -5 7943.10 1057.33  49
   2   2  -6 11963.6 1569.48  43
  -2  -2   6 11058.2 1575.49  50
   2   2  -6 11788.1 1556.76  49
  -2  -2   6 11811.0 1566.26  14
   3   2  -7 15572.9 2058.45  49
  -3  -2   7 15340.2 2072.63  14
  -4  -2   8 512.603 152.416  47
  -4  -2   8 702.685 150.832  39
  -4  -2   8 789.669 136.682  14
   4   2  -8 957.875 155.023  68
  -5  -2   9 537.323 126.727  39
   5   2  -9 562.085 122.481  68
  -6  -2  10 615.099 136.236  39
   7   2 -11 48.9202 41.1875   4
  -7  -2  11 135.658 54.5862  39
  -8  -2  12 229.604 70.7278  29
 -11   2   8 144.079 70.9616  29
 -10   2   7 164.213 69.6286  39
 -10   2   7 37.4105 78.9165  29
  -9   2   6 2524.43 319.248  39
  -9   2   6 1206.68 313.117  29
  -8   2   5 3050.47 353.086  29
  -8   2   5 3696.44 304.934  39
  -8   2   5 2880.95 264.059  19
  -7   2   4 14.5598 34.5931  60
  -7   2   4-39.1029 43.7477  53
  -7   2   4 27.6280 34.5964  19
  -7   2   4-51.7102 25.1451  18
  -7   2   4-18.6357 48.8781  39
  -6   2   3 26811.3 3571.64  18
  -6   2   3 26956.5 3572.16  19
  -5   2   2 125.943 35.4578  19
  -5   2   2 120.622 35.9516  18
  -4   2   1 5472.53 743.729  19
  -4   2   1 5429.31 740.731  13
  -4   2   1 5785.74 745.358  18
  -3   2   0 22705.4 2842.33  15
  -3   2   0 21164.7 2842.87  11
  -3   2   0 21116.0 2843.65  20
  -3   2   0 21640.4 2842.94  19
  -3   2   0 21125.6 2841.05  13
  -3   2   0 21060.4 2843.11  18
   3  -2   0 21486.8 2840.51  52
  -2   2  -1 37699.7 5033.12  42
  -2   2  -1 36494.0 5034.16  16
  -2   2  -1 38157.3 5034.69  13
  -2   2  -1 35193.6 5033.95  18
  -2   2  -1 41621.3 5036.35  15
  -2   2  -1 41250.4 5035.75  19
  -1   2  -2 29499.1 3999.88  43
  -1   2  -2 30946.7 3999.15  15
  -1   2  -2 31341.3 3998.81  16
  -1   2  -2 29680.4 3995.52  49
   0   2  -3 89.0896 28.1270  71
   0   2  -3 114.873 30.2641  43
   0   2  -3 142.291 28.0829  49
   1   2  -4 36679.3 4679.19  43
   1   2  -4 34709.9 4671.81  49
   2   2  -5 1877.97 274.512  43
   2   2  -5 2084.17 266.852  49
  -2  -2   5 1703.78 280.127  50
  -3  -2   6 35467.5 4657.03  14
   3   2  -6 34951.7 4644.27  49
  -4  -2   7 12264.4 1940.43  39
  -4  -2   7 17844.4 1934.57  14
  -4  -2   7 12268.2 1946.14  47
  -5  -2   8 425.690 183.688  70
  -5  -2   8 944.837 149.999  14
  -5  -2   8 746.769 154.197  39
  -6  -2   9 18026.8 2438.55  39
  -7  -2  10-42.6133 50.7862  39
  -8  -2  11 51.3304 63.4615  29
  -8  -2  11 207.134 57.4746  39
 -11   2   9 17.9767 40.2200  29
 -10   2   8 398.743 125.893  29
  -9   2   7 722.008 129.516  39
  -9   2   7 253.278 127.669  29
  -8   2   6 520.402 222.649  53
  -8   2   6 4351.62 407.953  29
  -7   2   5 6162.59 442.425  39
  -7   2   5 6752.81 423.694  19
  -6   2   4 10536.6 1305.75  19
  -6   2   4 8944.80 1300.64  18
  -5   2   3 32115.6 4175.22  18
  -5   2   3 29678.8 4169.45  17
  -5   2   3 33490.7 4176.01  19
  -4   2   2 3278.22 425.732  19
  -4   2   2 3260.45 426.476  18
  -4   2   2 2897.97 422.020  17
  -3   2   1 56648.5 7301.99  15
  -3   2   1 58715.5 7305.97  18
  -3   2   1 51699.8 7305.88  11
  -3   2   1 56621.4 7304.81  19
  -3   2   1 52716.6 7303.26  17
  -2   2   0 40021.1 5451.20  42
  -2   2   0 42731.4 5453.00  20
  -2   2   0 41615.9 5452.26  13
  -2   2   0 39992.9 5454.43  11
  -2   2   0 41914.5 5451.91  19
  -2   2   0 40638.2 5452.26  18
   2  -2   0 41949.0 5451.46  52
  -1   2  -1 47489.3 6442.38  43
  -1   2  -1 49357.1 6442.38  13
  -1   2  -1 45842.6 6439.89  18
  -1   2  -1 49295.4 6441.48  16
   1  -2   1 50957.8 6442.54  52
   1  -2   1 53185.4 6444.93  50
   0   2  -2 7847.18 1078.25  43
   0   2  -2 8749.11 1075.66  71
   0  -2   2 7948.77 1076.81  52
   0  -2   2 8359.72 1082.75  50
   0   2  -2 7786.12 1074.52  49
  -1  -2   3 48857.2 6719.37  52
  -1  -2   3 53450.5 6729.39  50
   1   2  -3 50315.4 6717.97  49
   1   2  -3 51619.7 6718.43  15
   1   2  -3 52339.5 6724.03  43
   2   2  -4 61362.1 7922.45  43
   2   2  -4 59591.8 7915.20  49
  -2  -2   4 58857.9 7929.29  50
  -4  -2   6 101107. 15002.3  47
  -4  -2   6 101365. 15017.5  62
  -4  -2   6 128110. 14988.2  14
  -5  -2   7 386.166 179.911  70
  -5  -2   7 726.582 157.748  39
  -6  -2   8 1626.35 245.938  39
  -6  -2   8 932.447 259.670  70
  -7  -2   9 1168.45 213.466  39
  -8  -2  10-32.5413 57.5451  29
  -8  -2  10-18.4560 35.8380  39
  -9  -2  11 280.612 93.8911  29
  -9  -2  11 528.957 87.2283  39
 -10   2   9 59.2298 52.0277  30
 -10   2   9 27.3568 61.3719  29
  -9   2   8 157.431 90.3245  29
  -8   2   7-25.0635 52.7303  53
  -8   2   7-86.0862 90.1402  29
  -7   2   6 136.367 90.3951  53
  -7   2   6 1666.40 224.554  29
  -6   2   5 2403.27 161.274  19
  -6   2   5 2198.51 228.143  29
  -5   2   4 21809.9 2915.41  17
  -5   2   4 22139.6 2919.71  18
  -4   2   3 14001.2 1839.34  18
  -4   2   3 14017.7 1836.99  12
  -4   2   3 13420.3 1836.65  17
  -4   2   3 13960.3 1863.75  70
  -3   2   2 2392.58 346.706  12
  -3   2   2 2873.16 350.613  18
  -3   2   2 2532.03 353.370  11
  -3   2   2 2516.09 347.195  17
  -2   2   1 75139.1 8692.71  18
  -2   2   1 64996.4 8690.03  19
  -2   2   1 64570.4 8690.55  17
  -2   2   1 58635.6 8693.72  11
  -2   2   1 65781.4 8699.87  69
  -1   2   0 26350.3 4097.79  69
  -1   2   0 31339.0 4095.32  42
  -1   2   0 31495.1 4095.29  13
  -1   2   0 32185.4 4094.19  20
  -1   2   0 29839.8 4098.04  11
  -1   2   0 33172.4 4094.49  18
  -1   2   0 32593.6 4093.65  19
   1  -2   0 28050.7 4094.86  52
   0  -2   1 24609.7 3089.24  52
   0  -2   1 23871.6 3092.59  50
   0   2  -1 22860.5 3084.98  18
   0   2  -1 23812.6 3087.24  16
   0   2  -1 23147.7 3089.27  43
   1   2  -2 30745.4 4037.57  43
  -1  -2   2 31575.9 4043.30  50
   1   2  -2 30120.3 4034.11  49
  -2  -2   3 6011.74 802.047  40
   2   2  -3 6147.52 797.948  43
  -2  -2   3 6000.99 805.437  50
   2   2  -3 5842.07 792.776  49
  -3  -2   4 27221.4 3615.86  50
  -4  -2   5 1154.18 226.145  47
  -4  -2   5 907.550 232.439  62
  -4  -2   5 1514.22 261.290  70
  -5  -2   6 188.454 111.382  70
  -5  -2   6 229.678 80.5125  47
  -5  -2   6 124.730 64.2189  39
  -5  -2   6 324.463 75.8484  58
  -5  -2   6 228.893 110.564  62
  -5  -2   6 273.407 66.1689  14
  -6  -2   7 20.9787 49.7220  58
  -6  -2   7 24.5398 43.3584  39
  -6  -2   7-45.7538 95.6018  70
  -7  -2   8 1492.15 260.890  39
  -8  -2   9-37.5945 78.5432  29
  -8  -2   9 22.1944 42.9301  39
  -9  -2  10-24.4240 61.0079  29
  -9  -2  10 43.3613 36.1248  39
 -10   2  10 134.900 55.0410  30
 -10   2  10 20.2960 48.9828  29
  -9   2   9 34.4260 66.7425  29
  -8   2   8 629.572 182.380  29
  -7   2   7 693.808 154.838  29
  -7   2   7-47.2369 77.4615  53
  -6   2   6 3756.04 335.668  29
  -6   2   6 800.130 198.505  53
  -5   2   5 1276.64 211.062  18
  -5   2   5 1820.05 221.443  14
  -5   2   5 1502.58 213.489  12
  -5   2   5 1216.25 207.838  17
  -5   2   5 1652.73 265.729  70
  -4   2   4 5257.21 760.174  18
  -4   2   4 6346.72 764.391  14
  -4   2   4 5377.75 759.552  12
  -4   2   4 5657.90 759.790  17
  -4   2   4 5726.28 791.537  70
  -3   2   3 8151.53 1034.91  14
  -3   2   3 8188.61 1034.15  18
  -3   2   3 7590.01 1032.54  12
  -3   2   3 6932.29 1040.30  11
  -3   2   3 7147.34 1046.79  69
  -3   2   3 8120.31 1053.16  70
  -2   2   2 84123.0 10260.8  69
  -2   2   2 79928.1 10257.3  70
  -2   2   2 77370.6 10247.1  12
  -2   2   2 71559.2 10252.9  11
  -2   2   2 77774.2 10244.2   2
  -1   2   1 82145.8 11224.6  19
  -1   2   1 88405.5 11232.6  11
  -1   2   1 87328.2 11227.2  17
  -1   2   1 86667.6 11227.3   2
   0   2   0 8270.22 1161.96  11
   0   2   0 8738.93 1158.45  13
   0   2   0 8967.31 1159.72  42
   0   2   0 8841.42 1159.31   2
   0  -2   0 8772.35 1159.88  47
  -1  -2   1 45282.2 5482.63  47
   1   2  -1 41469.0 5475.19   2
   1   2  -1 39750.0 5475.75  43
   2   2  -2 23707.2 3078.40  43
  -2  -2   2 21141.7 3084.98  40
  -2  -2   2 22230.6 3085.74  50
  -2  -2   2 26829.0 3092.51  47
  -3  -2   3 276.902 55.6537  40
  -3  -2   3 300.812 66.1058  47
  -4  -2   4 1092.83 179.348  70
  -4  -2   4 763.238 139.307  47
  -4  -2   4 593.554 155.488  62
  -5  -2   5 3512.93 526.199  47
  -5  -2   5 2879.47 538.825  62
  -5  -2   5 2805.90 539.345  70
  -5  -2   5 4453.13 509.907  14
  -6  -2   6 1228.33 195.585  58
  -6  -2   6 1327.06 244.262  62
  -6  -2   6 1193.94 249.995  70
  -6  -2   6 821.944 186.677  39
  -7  -2   7 77.0610 57.8621  39
  -7  -2   7 45.3872 44.5350  58
  -8  -2   8 1572.33 214.866  39
  -8  -2   8 604.516 194.473  29
  -9  -2   9 74.0143 49.5961  39
  -9  -2   9 89.9080 63.4954  29
 -10  -2  10 323.263 68.0994  39
  -9   2  10-27.6395 57.8595  29
   8  -2  -9 824.979 130.596  68
  -8   2   9 154.297 121.692  29
  -7   2   8 47.2559 59.4614  53
  -7   2   8 82.7582 103.590  29
  -6   2   7 84.8680 76.4058  53
  -6   2   7 811.849 156.719  29
  -5   2   6 2270.87 238.724  70
  -5   2   6 2459.66 153.084  12
  -5   2   6 2197.70 143.817  17
  -4   2   5 6428.27 1163.02  69
  -4   2   5 8611.43 1184.72  70
  -4   2   5 9449.06 1152.78  12
  -4   2   5 10437.2 1157.18  14
  -4   2   5 7739.92 1148.47  18
  -3   2   4 5164.28 814.415  69
  -3   2   4 5510.47 819.294  70
  -3   2   4 6343.56 801.994  14
  -3   2   4 6185.61 800.143  12
  -2   2   3 6630.82 856.178  70
  -2   2   3 6266.73 856.082  69
  -2   2   3 6159.33 841.336  12
  -1   2   2 12336.0 1554.10  70
  -1   2   2 11578.2 1548.70  12
  -1   2   2 11711.0 1556.20  11
   1  -2  -2 11246.1 1552.19  51
   0   2   1 42387.2 5877.09  42
   0  -2  -1 38535.5 5874.53  46
  -1  -2   0 57666.6 7287.33  70
   1   2   0 53584.6 7285.18  42
   1   2   0 56152.7 7283.20  13
   1   2   0 56647.9 7287.86  11
  -1  -2   0 50623.3 7288.91  47
  -2  -2   1 5649.92 801.613  40
  -2  -2   1 6591.17 809.214  70
  -2  -2   1 5970.17 800.887  51
  -2  -2   1 5858.00 803.647  47
  -3  -2   2 1637.91 255.489  62
  -3  -2   2 1411.31 233.501  40
  -3  -2   2 2326.49 262.404  70
  -3  -2   2 1714.83 242.377  47
  -4  -2   3 21996.1 3142.91  62
  -4  -2   3 22623.7 3112.93  40
  -4  -2   3 26010.3 3147.36  70
  -4  -2   3 24277.9 3127.06  47
  -5  -2   4-28.4359 86.9899  62
  -5  -2   4 27.3114 74.7367  70
  -5  -2   4 36.9136 52.5896  47
  -6  -2   5 2909.31 499.632  62
  -6  -2   5 3806.30 470.760  58
  -6  -2   5 2540.21 490.169  70
  -6  -2   5 3048.84 467.042  39
  -7  -2   6 737.403 164.340  39
  -7  -2   6 1072.62 178.909  58
  -7  -2   6 944.399 217.126  62
  -8  -2   7 590.657 135.729  39
  -8  -2   7 324.576 130.249  29
  -9  -2   8 758.057 163.384  39
  -9  -2   8 1109.46 175.286  58
 -10  -2   9 108.470 45.1545  39
   9  -2 -11 113.628 41.9075  68
  -9   2  11 82.4550 53.5965  30
  -9   2  11 78.6582 53.0257  29
   8  -2 -10 1022.61 125.474  68
  -8   2  10 98.2640 74.8865  29
  -7   2   9 39.7460 83.2029  29
  -6   2   8-65.4443 52.1159  53
  -6   2   8 38.5995 74.9642  29
  -5   2   7 3892.11 194.425  12
  -5   2   7 2576.26 266.972  36
  -4   2   6 395.480 72.6767  12
  -4   2   6 197.689 61.0955  18
  -3   2   5 24833.3 3125.70  70
  -3   2   5 16039.5 3104.33  69
  -3   2   5 27394.3 3099.21  14
  -3   2   5 24298.8 3095.13  12
  -2   2   4 22491.2 2919.94  14
  -2   2   4 21578.0 2918.33  12
  -1   2   3 48965.3 6038.73  12
   1  -2  -3 41555.2 6041.66  51
   0   2   2 8149.28 1040.06  12
   0  -2  -2 6407.76 1039.11  46
   0  -2  -2 6828.94 1046.00  51
  -1  -2  -1 27583.8 3479.32  51
  -1  -2  -1 24571.8 3470.33  46
   1   2   1 32730.2 3475.66  11
  -1  -2  -1 24585.2 3465.26  19
   1   2   1 26053.1 3470.47  42
  -1  -2  -1 33597.9 3478.17  40
  -2  -2   0 18204.6 2457.21  51
  -2  -2   0 20954.9 2464.41  62
  -2  -2   0 18968.5 2455.56  40
   2   2   0 18248.9 2447.20  42
  -2  -2   0 17508.5 2453.15  70
  -3  -2   1 8376.08 1122.27  47
  -3  -2   1 7892.45 1126.46  63
  -3  -2   1 8842.08 1136.17  62
  -3  -2   1 8334.51 1118.26  40
  -3  -2   1 8397.63 1126.00  70
  -4  -2   2 19124.9 2506.62  47
  -4  -2   2 19685.2 2523.81  62
  -4  -2   2 17539.5 2494.33  40
  -4  -2   2 20139.7 2516.62  70
  -5  -2   3 6530.24 919.979  70
  -5  -2   3 6546.58 925.483  62
  -6  -2   4 1715.70 316.675  41
  -6  -2   4 1698.02 284.401  39
  -6  -2   4 1679.42 312.854  70
  -6  -2   4 2242.77 295.289  58
  -6  -2   4 1751.06 324.775  62
  -7  -2   5 4127.19 541.683  58
  -7  -2   5 3542.53 584.967  62
  -7  -2   5 4167.86 525.147  19
  -7  -2   5 3366.80 575.977  41
  -7  -2   5 2897.85 525.620  39
  -8  -2   6 202.810 77.3176  39
  -8  -2   6 218.827 83.8746  58
  -9  -2   7 424.774 132.342  39
  -9  -2   7 1228.96 167.209  58
 -10  -2   8-33.8638 32.7523  39
 -10  -2   8 44.2064 34.9094  58
   8  -2 -11 71.0900 45.0466  68
  -8   2  11-25.1309 48.7362  29
   7  -2 -10 1054.31 137.045  68
  -7   2  10 106.358 86.5380  29
  -6   2   9-128.331 77.9277  53
  -6   2   9 230.772 114.002  29
  -5   2   8 610.975 179.344  36
  -5   2   8 946.782 150.375  12
  -4   2   7 8925.97 1547.58  36
  -4   2   7 12965.2 1517.21  14
  -4   2   7 10848.3 1510.23  12
  -3   2   6 59.0961 60.0664  69
  -3   2   6 119.088 46.6724  14
  -2   2   5 13691.6 1697.69  14
  -2   2   5 13749.0 1696.74  12
   2  -2  -5 11121.7 1693.17  48
  -1   2   4 26748.9 3542.51  12
   0   2   3 21317.9 2943.35  12
   0   2   3 23778.7 2949.33   1
  -1  -2  -2 60892.5 7707.33  71
   1   2   2 48793.7 7711.06   1
  -1  -2  -2 67081.9 7712.32  40
   1   2   2 73172.4 7718.72  11
   1   2   2 55505.9 7705.60  12
  -1  -2  -2 54242.2 7709.65  46
  -2  -2  -1 14185.5 1859.02  62
   2   2   1 13485.5 1853.58   1
  -2  -2  -1 14516.6 1852.99  46
  -2  -2  -1 15400.9 1856.62  40
   2   2   1 14411.8 1849.56  42
  -2  -2  -1 13173.0 1846.13  19
  -3  -2   0 36204.1 4608.16  46
  -3  -2   0 34434.2 4602.30  19
  -3  -2   0 36873.7 4612.12  40
  -3  -2   0 31797.4 4610.93  44
  -3  -2   0 38677.3 4626.47  62
  -3  -2   0 31885.4 4622.44  63
  -4  -2   1 167.309 46.0396  46
  -4  -2   1 204.232 71.8287  63
  -4  -2   1 271.495 76.1171  62
  -4  -2   1 256.693 55.2213  40
  -5  -2   2 9485.29 1171.38  46
  -5  -2   2 8698.51 1204.69  62
  -5  -2   2 7972.01 1167.64  40
  -6  -2   3 77.3595 39.9601  46
  -6  -2   3 132.914 75.1888  41
  -6  -2   3 75.6701 37.2067  19
  -6  -2   3 223.435 95.0770  62
  -7  -2   4 434.031 115.055  39
  -7  -2   4 608.255 165.260  41
  -7  -2   4 777.820 121.801  19
  -7  -2   4 512.555 119.024  59
  -7  -2   4 526.405 158.761  62
  -7  -2   4 632.778 126.664  58
  -8  -2   5 1443.50 282.855  41
  -8  -2   5 1091.87 224.007  39
  -8  -2   5 1487.54 238.883  58
  -9  -2   6 48.7575 51.5544  39
  -9  -2   6 71.8940 50.7000  58
 -10  -2   7 58.2179 50.0459  39
 -10  -2   7 147.163 59.4336  58
 -11  -2   8 10.9136 27.2900  39
   8  -2 -12 307.745 66.8596  68
   7  -2 -11-16.9759 42.4493  68
   6  -2 -10 1315.94 226.645  68
  -5   2   9 115.093 115.041  36
  -5   2   9 156.839 58.7684  12
  -4   2   8 6176.74 907.600  36
  -4   2   8 6200.55 851.274  12
  -3   2   7 5836.82 787.075  14
  -3   2   7 5661.50 784.811  12
  -2   2   6 2187.98 304.276  14
  -2   2   6 2081.31 302.575  12
   1  -2  -5 20025.1 2661.29  48
   0  -2  -4 1819.76 298.268  44
   0   2   4 2477.29 299.983   1
  -1  -2  -3 28951.6 4130.34  46
   1   2   3 33441.7 4135.49   1
  -1  -2  -3 30415.6 4137.46  44
  -1  -2  -3 32272.7 4128.82  71
  -2  -2  -2 19117.9 2205.31  46
   2   2   2 14406.9 2203.41   1
  -2  -2  -2 16144.3 2202.59  40
  -2  -2  -2 16493.6 2210.51  44
  -2  -2  -2 18000.1 2224.49  63
  -3  -2  -1 49487.7 6205.78  46
   3   2   1 45034.2 6205.02   1
  -3  -2  -1 44539.8 6211.11  44
  -3  -2  -1 48823.1 6207.54  40
  -3  -2  -1 47416.7 6215.54  62
  -3  -2  -1 45096.7 6224.26  63
  -4  -2   0 10639.5 1324.71  46
  -4  -2   0 9964.14 1316.88  19
  -4  -2   0 9543.73 1325.04  40
  -4  -2   0 10342.7 1344.34  62
  -4  -2   0 8611.42 1338.25  63
  -5  -2   1 6215.34 807.833  46
  -5  -2   1 6356.56 801.068  19
  -5  -2   1 5128.86 805.412  40
  -5  -2   1 5999.94 835.583  62
  -6  -2   2 9205.63 1182.58  46
  -6  -2   2 8436.68 1172.86  19
  -6  -2   2 8510.72 1220.17  62
  -7  -2   3 198.491 99.3527  41
  -7  -2   3 18.4289 39.0726  39
  -7  -2   3 78.0914 44.1082  19
  -7  -2   3 38.2807 90.9283  62
  -7  -2   3 39.5400 41.8361  58
  -8  -2   4 552.311 180.995  41
  -8  -2   4 676.849 145.067  39
  -8  -2   4 720.789 133.349  19
  -8  -2   4 953.586 159.721  59
  -8  -2   4 665.442 147.180  58
  -9  -2   5-24.0650 63.0252  39
  -9  -2   5 24.9275 44.0145  58
 -10  -2   6 397.543 112.219  39
 -10  -2   6 760.719 133.256  58
 -11  -2   7 121.831 48.2761  39
 -11  -2   7 182.045 52.0350  58
   7  -2 -12 13.1515 32.8860  68
   6  -2 -11 280.132 82.4803  68
  -5   2  10 269.349 184.055  36
   5  -2 -10 859.724 151.674  68
  -4   2   9-27.7742 79.5419  11
  -4   2   9 38.9261 102.307  36
  -3   2   8 7913.59 1075.90  12
  -2   2   7 1742.53 256.205  12
   1  -2  -6 2952.02 413.429  48
   0  -2  -5 29076.0 4119.77  44
   0   2   5 36358.4 4120.18   1
   0  -2  -5 28338.7 4116.10  48
  -1  -2  -4 52440.9 6874.52  63
  -1  -2  -4 46805.3 6866.86  44
  -1  -2  -4 51301.0 6858.49  71
   1   2   4 57803.8 6868.06   1
  -2  -2  -3 72598.9 9290.24  46
   2   2   3 64784.8 9291.87   1
  -2  -2  -3 71424.4 9286.73  40
  -2  -2  -3 66716.3 9297.35  44
  -2  -2  -3 79167.5 9312.65  63
  -3  -2  -2 133.491 34.9891  46
   3   2   2 76.3298 33.6517   1
  -3  -2  -2 126.068 34.4241  40
  -3  -2  -2 107.188 44.8911  44
  -3  -2  -2 157.464 63.9482  63
  -4  -2  -1 80105.8 9824.62  46
   4   2   1 77620.0 9823.32   1
  -4  -2  -1 68552.8 9843.69  63
  -4  -2  -1 76040.2 9839.15  62
  -4  -2  -1 75453.8 9824.80  40
  -4  -2  -1 64385.4 9828.15  44
  -5  -2   0 10061.6 1291.66  46
  -5  -2   0 9374.46 1313.75  62
  -5  -2   0 9250.49 1292.09  40
  -6  -2   1 19385.6 2409.43  46
  -6  -2   1 18126.0 2397.84  19
  -6  -2   1 15293.1 2433.75  62
  -7  -2   2 3787.85 604.704  41
  -7  -2   2 3896.50 562.214  59
  -7  -2   2 3884.30 556.903  58
  -8  -2   3 91.4343 75.5763  41
  -8  -2   3 247.936 74.5407  39
  -8  -2   3 204.533 73.0029  58
  -8  -2   3 143.521 60.9081  59
  -9  -2   4 8704.68 1156.87  39
  -9  -2   4 8041.41 1157.23  59
  -9  -2   4 8203.31 1159.48  58
 -10  -2   5 21.4192 45.3256  39
 -10  -2   5 114.230 60.2651  58
 -11  -2   6 445.605 113.399  39
 -11  -2   6 1039.32 140.441  58
   7  -2 -13 168.477 44.8774  68
   6  -2 -12-45.5471 57.8088  68
  -5   2  11 815.955 227.060  36
   5  -2 -11 1109.34 185.958  68
  -4   2  10 2285.11 433.551  36
   4  -2 -10 2645.00 387.796  68
   3  -2  -9 1401.01 238.808  68
  -3   2   9 1553.54 232.390  12
  -3   2   9 1364.28 292.710  36
  -2   2   8 1965.80 309.898   9
  -2   2   8 2044.57 297.795  12
   1  -2  -7 2204.23 291.687  48
  -1   2   7 1810.76 282.841  12
   0  -2  -6 63856.5 8030.82  71
   0  -2  -6 57322.9 8032.33  48
  -1  -2  -5 8054.32 1044.72  71
  -1  -2  -5 6290.31 1044.49  48
  -1  -2  -5 6612.43 1050.53  44
  -2  -2  -4 50746.6 6030.80  63
   2   2   4 43102.6 6011.77   1
  -2  -2  -4 44653.5 6018.63  44
  -3  -2  -3 43625.3 5397.29  46
  -3  -2  -3 41943.8 5421.41  63
  -3  -2  -3 40576.5 5392.69  40
  -3  -2  -3 40142.7 5408.08  44
   3   2   3 37786.8 5398.61   1
  -4  -2  -2 35883.1 4422.06  46
  -4  -2  -2 32206.2 4445.99  63
  -4  -2  -2 33308.4 4419.85  40
  -4  -2  -2 30753.9 4428.68  44
   4   2   2 33404.1 4421.73   1
  -5  -2  -1 22260.9 2961.67  46
  -6  -2   0 220.151 62.6243  46
  -7  -2   1 15114.2 1713.74  46
  -7  -2   1 10618.2 1719.19  21
  -7  -2   1 12171.6 1757.41  41
  -7  -2   1 12467.9 1711.06  58
  -7  -2   1 12431.9 1718.95  59
  -8  -2   2 934.219 233.645  41
  -8  -2   2 1082.05 196.551  59
  -8  -2   2 1052.45 189.143  58
  -9  -2   3 1740.22 306.671  59
  -9  -2   3 2051.55 315.201  58
 -10  -2   4 1350.61 212.931  39
 -10  -2   4 1016.35 205.961  58
 -10  -2   4 1175.55 209.081  59
 -11  -2   5-65.5267 45.0900  39
 -11  -2   5 72.5598 51.8890  58
   6  -2 -13 415.335 83.8186  68
   5  -2 -12 32.8318 41.2097  68
  -5   2  12 29.4597 101.488  36
   4  -2 -11 1818.20 283.074  68
  -4   2  11 1643.43 333.967  36
   3  -2 -10 158.010 70.5989  68
   3  -2 -10 193.910 57.5762  71
  -3   2  10 244.870 127.217  36
   2  -2  -9 6005.04 725.264  49
   2  -2  -9 4707.23 722.145  71
  -2   2   9 5091.10 727.619  12
  -2   2   9 5128.36 742.329   9
   2  -2  -9 5455.77 733.413   4
   1  -2  -8 22014.1 2675.27  48
   1  -2  -8 19034.0 2665.67  71
   1  -2  -8 20668.2 2674.37   4
  -1   2   8 20974.9 2684.43   9
  -1   2   8 18462.1 2665.84  12
   0  -2  -7 15884.9 2058.02  71
   0  -2  -7 14884.8 2060.76  48
  -1  -2  -6 45260.6 6487.96  71
  -1  -2  -6 41850.0 6491.16  48
  -2  -2  -5 1801.86 273.560  48
  -2  -2  -5 1904.62 290.444  63
  -2  -2  -5 1742.00 282.493  44
   2   2   5 2109.37 279.016   1
  -3  -2  -4 5181.34 707.799  46
  -3  -2  -4 5302.89 732.967  63
   3   2   4 5161.10 711.277   1
  -3  -2  -4 5181.38 722.416  44
  -4  -2  -3 13649.9 1710.78  46
  -4  -2  -3 11453.1 1732.41  63
   4   2   3 12609.7 1712.05   1
  -4  -2  -3 12766.4 1722.52  44
  -5  -2  -2 23798.9 3166.69  46
  -6  -2  -1 11032.9 1487.07  46
  -7  -2   0 4131.10 485.233  46
  -7  -2   0 2419.44 486.408  21
  -7  -2   0 2993.65 484.627  59
  -7  -2   0 4397.94 546.827  41
  -8  -2   1 4288.54 674.099  21
  -8  -2   1 4896.42 662.142  58
  -8  -2   1 4998.62 674.190  59
  -8  -2   1 4043.21 703.353  41
  -9  -2   2 104.227 60.5624  59
  -9  -2   2 163.799 75.7871  58
 -10  -2   3 3234.58 451.802  58
 -10  -2   3 2676.55 446.048  59
 -11  -2   4 124.602 56.8066  59
 -11  -2   4 19.3414 46.5322  58
 -12  -2   5 195.999 54.6767  58
   5  -2 -13 294.994 70.7142  68
  -4   2  12 692.478 212.490  36
   4  -2 -12 1202.20 182.773  68
   3  -2 -11 2525.83 354.822  68
  -3   2  11 2185.42 413.171  36
   3  -2 -11 2153.50 338.484   4
   2  -2 -10 820.837 126.093  49
   2  -2 -10 632.854 116.239  71
  -2   2  10 826.701 144.933   9
   2  -2 -10 577.811 125.924   4
  -2   2  10 478.232 113.823  12
   1  -2  -9 8472.09 1171.70  71
  -1   2   9 9680.29 1195.45   9
   1  -2  -9 8766.78 1181.22   4
  -1   2   9 8201.79 1172.41  12
   0  -2  -8 3743.15 467.498  48
   0  -2  -8 3221.23 457.818  71
   0   2   8 2816.12 467.567   9
  -1  -2  -7 3002.96 482.111  48
  -1  -2  -7 3134.23 476.438  71
  -2  -2  -6 5077.94 818.975  48
   2   2   6 7468.42 831.478   1
  -3  -2  -5 2429.78 360.469  48
   3   2   5 2675.43 367.289   1
  -4  -2  -4 8695.49 1150.74  46
   4   2   4 8319.83 1153.83   1
  -5  -2  -3 304.090 61.2495  46
   5   2   3 139.233 48.7768   1
  -6  -2  -2 292.493 87.6494  21
  -6  -2  -2 244.717 96.3312  67
  -6  -2  -2 372.276 80.8985  46
  -7  -2  -1 2584.96 317.020  46
  -7  -2  -1 1571.04 332.410  61
  -7  -2  -1 1767.92 309.712  59
  -7  -2  -1 2192.23 335.083  21
  -8  -2   0 5504.43 823.813  21
  -8  -2   0 5951.93 816.751  59
  -9  -2   1 4627.56 766.772  21
  -9  -2   1 5183.23 764.867  59
  -9  -2   1 6146.12 765.005  58
 -10  -2   2 709.864 153.137  58
 -10  -2   2 854.169 166.399  59
 -11  -2   3 796.814 154.495  59
 -11  -2   3 847.901 157.597  58
 -12  -2   4 12.9423 30.7070  58
   5  -2 -14 488.485 84.6704  68
  -4   2  13 25.1486 84.3897  36
   4  -2 -13 38.8642 34.2680  68
   3  -2 -12 2588.82 376.143  68
   3  -2 -12 3054.06 392.403   3
  -3   2  12 1723.20 406.693  36
  -2   2  11 100.210 60.6738   9
  -1   2  10 283.667 84.5985   9
   1  -2 -10 223.593 70.7441  49
   1  -2 -10 308.699 71.3164  71
   0   2   9 4618.49 630.855   9
   0  -2  -9 4100.71 633.351   3
   0  -2  -9 4445.44 611.456  71
   1   2   8 204.444 69.2626   9
  -1  -2  -8 141.910 68.8104   3
  -1  -2  -8 238.839 70.3014  48
  -1  -2  -8 185.784 53.5603  71
  -2  -2  -7 7767.81 1217.80  48
  -2  -2  -7 7331.73 1227.61   3
  -3  -2  -6 780.230 127.772  48
   3   2   6 634.519 126.448   1
   4   2   5 2514.12 366.006   1
  -5  -2  -4 1208.64 180.533  46
   5   2   4 798.579 174.939   1
  -5  -2  -4 1361.19 199.523  32
  -6  -2  -3 5655.06 998.781  61
  -6  -2  -3 7363.64 991.812  21
  -6  -2  -3 7229.39 974.338  46
  -6  -2  -3 7571.26 1022.06  67
  -6  -2  -3 9801.38 1175.49  31
  -7  -2  -2 9731.45 1184.99  46
  -7  -2  -2 8355.53 1199.27  21
  -7  -2  -2 6930.45 1208.48  61
  -7  -2  -2 9174.76 1236.95  67
  -8  -2  -1 85.8571 72.0931  21
  -8  -2  -1 66.2884 47.1316  59
  -9  -2   0 1845.01 297.935  59
  -9  -2   0 1753.17 307.837  21
 -10  -2   1 627.528 130.992  58
 -10  -2   1 500.825 127.786  59
 -10  -2   1 612.464 142.373  21
 -11  -2   2 96.5056 56.5210  58
 -11  -2   2 103.527 53.3674  59
 -12  -2   3 168.404 53.8548  59
  -4   2  14 64.3732 68.9596  36
   3  -2 -13-15.4999 40.6081   3
  -3   2  13 27.6778 90.1197  36
   2  -2 -12 1940.48 264.533   3
  -2   2  12 941.039 286.946  36
  -1   2  11 749.721 150.257   9
   1  -2 -11 793.024 161.164   3
   0  -2 -10 9833.88 1220.37  49
   0  -2 -10 14149.1 1279.68   3
   0   2  10 11452.3 1253.14   9
   0  -2 -10 10110.4 1225.73  71
  -1  -2  -9 2418.94 396.154  71
   1   2   9 3341.26 425.058   9
  -1  -2  -9 3056.07 430.848   3
  -2  -2  -8 9601.45 1562.42   3
   2   2   8 12194.8 1564.40   9
   2   2   8 13609.6 1561.69   1
  -2  -2  -8 10771.4 1553.35  48
  -3  -2  -7 5851.63 732.674   3
   3   2   7 7267.70 729.028   1
  -3  -2  -7 6539.90 768.471  66
  -3  -2  -7 6725.01 720.457  48
  -4  -2  -6 4510.30 746.453  66
  -4  -2  -6 5199.44 726.238  32
   4   2   6 5033.55 716.242   1
  -5  -2  -5 22112.8 2959.41  66
  -5  -2  -5 23182.1 2953.54  67
  -5  -2  -5 28080.7 3121.15  31
  -5  -2  -5 19773.3 2922.12  32
   5   2   5 21680.3 2915.16   1
  -6  -2  -4 397.028 88.9907  56
  -6  -2  -4 174.318 84.7100  66
  -6  -2  -4 236.819 98.3701  67
  -6  -2  -4 228.529 271.069  31
  -6  -2  -4 196.754 102.469  61
  -7  -2  -3 5274.29 782.911  56
  -7  -2  -3 5767.49 773.305  46
  -7  -2  -3 5728.06 793.440  21
  -7  -2  -3 4368.11 802.403  61
  -7  -2  -3 6921.67 842.384  67
  -8  -2  -2 2770.17 426.548  67
  -8  -2  -2 2383.86 409.888  61
  -8  -2  -2 2177.67 377.081  21
  -9  -2  -1 70.6446 49.9788  59
  -9  -2  -1 60.3171 63.6196  21
 -10  -2   0 336.099 94.7018  59
 -10  -2   0 172.012 87.8896  21
 -11  -2   1 164.012 63.1115  58
 -11  -2   1 165.519 68.8002  59
 -11  -2   1 159.460 68.3318  21
 -12  -2   2 445.977 93.1152  59
  -3   2  14 93.3273 85.5603  36
  -2   2  13 173.692 120.634  36
   2  -2 -13 346.198 86.1402   3
   1  -2 -12 7000.79 975.151   3
   0  -2 -11 115.068 69.8800   3
   0   2  11 281.383 81.4572   9
  -1  -2 -10 12543.5 1827.60  49
   1   2  10 16135.6 1860.44   9
  -1  -2 -10 14012.8 1863.33   3
   2   2   9 748.725 164.885   9
  -2  -2  -9 1141.59 187.250   3
  -3  -2  -8 19580.3 2642.84  66
  -3  -2  -8 20540.8 2620.97   3
  -3  -2  -8 12795.3 2599.14  33
  -3  -2  -8 19742.7 2601.67  48
  -4  -2  -7 4827.25 797.227  66
   4   2   7 5768.75 768.422   1
  -4  -2  -7 5079.40 771.141  32
  -5  -2  -6 2030.70 337.039  61
  -5  -2  -6 2192.74 348.778  66
  -5  -2  -6 2453.71 316.878  56
  -5  -2  -6 1042.64 305.275  55
   5   2   6 1744.88 298.757   1
  -5  -2  -6 2705.69 326.487  32
  -5  -2  -6 2528.15 530.756  31
   6   2   5 4906.63 712.726   1
  -6  -2  -5 5451.75 765.892  66
  -6  -2  -5 4240.25 716.014  56
  -6  -2  -5 4845.69 750.768  61
  -6  -2  -5 3099.73 863.592  31
  -7  -2  -4 1122.51 210.945  56
  -7  -2  -4 1281.16 218.801  21
  -7  -2  -4 1009.38 242.996  61
  -7  -2  -4 1449.94 257.361  67
  -8  -2  -3 2021.41 337.646  56
  -8  -2  -3 2320.40 355.967  21
  -9  -2  -2-21.6663 38.2576  59
  -9  -2  -2 29.4311 51.9675  21
 -10  -2  -1 1289.71 210.823  59
 -10  -2  -1 994.677 213.370  21
 -11  -2   0 1272.86 193.582  59
 -11  -2   0 844.201 188.471  21
 -12  -2   1 111.671 42.3858  59
  -2   2  14-20.0213 82.1812  36
   2  -2 -14 11.5829 31.7654   3
   2  -2 -14 43.0724 48.1537  22
  -1   2  13 581.681 225.916  36
   1  -2 -13 2318.35 241.131   3
   0   2  12 1361.10 207.977  10
   0   2  12 801.231 184.736   9
   0  -2 -12 1482.50 214.129   3
  -1  -2 -11 2383.56 434.901   3
   1   2  11 2887.97 435.892   9
  -2  -2 -10 6934.31 1143.43   3
   2   2  10 9165.88 1145.84   9
  -2  -2 -10 9118.92 1174.47  22
  -3  -2  -9 622.241 141.261   3
   4   2   8 187.443 66.6617   1
  -4  -2  -8 109.816 76.7406  45
  -4  -2  -8 317.032 79.3109  32
  -4  -2  -8 177.745 83.8050  66
   5   2   7 1661.85 260.528   1
  -5  -2  -7 1324.43 253.094  56
  -5  -2  -7 1738.20 298.760  66
  -5  -2  -7 1817.54 287.963  45
  -5  -2  -7 1848.56 427.876  31
  -5  -2  -7 1471.62 262.392  32
   6   2   6 1239.18 204.350   1
  -6  -2  -6 1464.17 252.911  66
  -6  -2  -6 1065.48 202.197  56
  -6  -2  -6 629.253 206.108  55
  -6  -2  -6 1206.03 236.714  61
  -6  -2  -6 1776.72 258.480  45
  -6  -2  -6 631.238 372.289  31
  -7  -2  -5 1404.92 255.293  66
  -7  -2  -5 733.784 325.434  31
  -7  -2  -5 1085.32 204.748  56
  -8  -2  -4 3246.87 527.104  56
  -8  -2  -4 3937.31 538.424  21
  -9  -2  -3 3866.04 578.253  21
 -10  -2  -2 39.6159 44.6296  59
 -10  -2  -2 53.8414 60.4132  21
 -11  -2  -1 3482.10 460.488  59
 -11  -2  -1 2736.43 463.303  21
 -12  -2   0 362.845 68.4088  59
 -12  -2   0 76.6934 55.5880  21
   1  -2 -14 42.5420 50.5206  22
  -1   2  14 40.4887 71.8019  36
   1  -2 -14 59.6825 40.5428   3
   0  -2 -13 3573.96 465.678  22
   0  -2 -13 3900.90 460.615   3
   0   2  13 3780.34 458.289  10
   1   2  12 334.394 93.6004  10
   1   2  12 243.412 72.6759   9
  -1  -2 -12 246.147 81.5134   3
  -1  -2 -12 214.270 90.5734  22
  -2  -2 -11 1754.82 329.391   3
   2   2  11 2164.19 329.994   9
  -2  -2 -11 2792.13 369.252  22
  -3  -2 -10 357.884 105.228   3
  -3  -2 -10 306.424 85.4908  54
  -4  -2  -9 389.186 130.099  66
  -4  -2  -9 522.900 312.399  31
  -5  -2  -8 3363.01 530.291  66
  -5  -2  -8 3188.12 686.543  31
  -6  -2  -7 1769.74 278.456  66
  -6  -2  -7 1030.90 442.570  31
  -6  -2  -7 1476.15 224.549  56
  -6  -2  -7 745.370 224.371  55
  -7  -2  -6 11654.8 1322.26  66
  -7  -2  -6 3982.73 1358.02  31
  -7  -2  -6 11586.6 1269.61  56
  -7  -2  -6 5407.89 1260.31  55
  -7  -2  -6 11577.6 1273.00  54
  -8  -2  -5 381.276 171.359  55
  -8  -2  -5 1097.35 175.290  56
  -9  -2  -4 4971.30 444.001  21
  -9  -2  -4 3879.47 414.744  56
 -10  -2  -3 1987.01 227.493  21
 -10  -2  -3 445.264 186.740  55
 -11  -2  -2 1014.45 189.787  21
 -12  -2  -1 1125.10 147.710  59
 -12  -2  -1 619.495 142.629  21
   0   2  14 58.1413 79.2095  36
   0  -2 -14 214.005 63.1562  22
   1   2  13 278.059 73.1866  10
  -1  -2 -13 209.670 72.3618   3
  -1  -2 -13 238.182 80.3815  22
   2   2  12 223.089 70.2808   9
  -2  -2 -12 97.7843 63.2714   3
   2   2  12 220.653 73.6989  10
  -2  -2 -12 351.167 98.3638  22
   3   2  11 3011.62 463.433  10
   4   2  10-90.9967 74.1104  10
  -4  -2 -10 82.4435 318.939  31
  -4  -2 -10 62.8638 52.3875  54
  -5  -2  -9 10116.3 1298.99  31
  -5  -2  -9 7003.67 1032.13  54
  -6  -2  -8 7312.28 1181.02  31
  -6  -2  -8 8707.96 968.515  56
  -6  -2  -8 8965.61 979.383  54
  -7  -2  -7 656.825 424.188  31
  -7  -2  -7 2146.87 289.555  56
  -7  -2  -7 991.578 281.091  55
  -7  -2  -7 2281.29 295.137  54
  -8  -2  -6 3430.80 388.525  56
  -8  -2  -6 1359.29 380.120  55
  -9  -2  -5 594.691 114.688  56
  -9  -2  -5 80.1333 123.597  55
 -10  -2  -4 1569.08 192.227  21
 -10  -2  -4 335.371 168.207  55
 -11  -2  -3 73.3790 52.7139  21
 -11  -2  -3 30.1224 75.5552  55
 -12  -2  -2 611.837 115.237  21
  -1  -2 -14 1776.47 245.920  22
   1   2  14 1940.53 242.837  10
   2   2  13 717.294 135.100  10
   3   2  12 5809.38 812.400  10
   4   2  11 3907.06 540.619  10
  -4  -2 -11 5174.79 754.582  31
  -4  -2 -11 3342.85 528.162  54
  -5  -2 -10 798.256 384.203  31
  -5  -2 -10 853.095 161.726  54
  -6  -2  -9 4952.51 1004.21  31
  -6  -2  -9 6220.25 844.735  54
  -7  -2  -8 87.5124 340.403  31
  -7  -2  -8 299.492 87.9193  56
  -7  -2  -8 238.688 113.431  55
  -7  -2  -8 268.035 80.9656  54
  -8  -2  -7 3299.35 397.995  54
  -8  -2  -7 3323.69 397.268  56
  -9  -2  -6 248.454 120.119  55
 -10  -2  -5-32.7031 90.8602  55
 -10  -2  -5 730.086 100.812  57
 -11  -2  -4 2133.95 213.556  21
 -11  -2  -4 524.878 191.660  55
   2   2  14 2729.71 249.082  10
   2   2  14 700.597 239.757  36
   3   2  13 399.242 88.0019  10
   4   2  12 1731.79 269.914  10
  -5  -2 -11 778.076 317.360  31
  -5  -2 -11 919.668 159.403  54
  -6  -2 -10 505.603 278.116  31
  -6  -2 -10 584.766 119.664  54
  -7  -2  -9 762.711 146.501  54
  -8  -2  -8 88.4845 69.8722  55
  -8  -2  -8-18.1793 35.1647  54
  -9  -2  -7 619.674 151.569  55
 -10  -2  -6 877.329 127.394  57
 -10  -2  -6 378.001 133.266  55
 -11  -2  -5 170.095 78.3663  55
   4   2  13 261.545 58.8154  10
   4   2  13 187.866 47.7131  37
  -5  -2 -12 688.768 254.515  31
  -5  -2 -12 688.166 118.676  54
  -6  -2 -11-54.7412 262.941  31
  -6  -2 -11-13.5651 26.3054  54
  -7  -2 -10 1842.66 279.429  54
  -8  -2  -9 244.183 92.0514  55
  -8  -2  -9 546.103 94.5814  54
  -9  -2  -8 296.232 64.8122  57
  -9  -2  -8 157.507 71.1715  55
 -10  -2  -7 621.325 85.0542  57
 -10  -2  -7 143.271 82.8278  55
  -6  -2 -12 875.107 136.815  54
  -7  -2 -11-9.94417 22.2485  54
  -8  -2 -10 1941.73 281.856  54
  -9  -2  -9 15.7141 19.6199  57
  -9  -2  -9-29.5459 42.0602  55
 -10   3  -8 519.530 100.026  23
  -9   3  -9 69.6314 42.1595  23
  -8   3 -10 2087.97 310.735  54
  -7   3 -11 80.9454 46.1864  32
  -7   3 -11 65.5581 39.8894  54
  -6   3 -12 3411.73 463.187  31
  -6   3 -12 1636.61 261.911  32
  -5   3 -13 119.739 187.125  31
 -11   3  -6 27.6268 31.0661  23
 -10   3  -7 2418.14 218.582  57
 -10   3  -7 710.894 179.128  23
  -9   3  -8 222.878 66.8620  57
  -9   3  -8 266.399 70.7437  54
  -8   3  -9 3037.07 454.719  32
  -8   3  -9 3131.86 453.117  54
  -7   3 -10 605.089 123.981  32
  -7   3 -10 548.141 116.301  54
  -6   3 -11 1885.28 282.695  33
  -6   3 -11 1779.37 273.228  32
  -6   3 -11 1468.12 265.693  54
  -5   3 -12 553.012 111.097  32
  -5   3 -12 554.764 120.564  33
   4  -3  13 84.0546 41.3061   9
  -3   3 -14 5691.46 533.492  31
   3  -3  14 1309.98 209.690   9
 -12   3  -4 781.237 135.087  23
 -11   3  -5 320.541 83.2787  23
 -10   3  -6 471.937 126.928  23
 -10   3  -6 1185.34 155.222  57
  -9   3  -7 3684.40 531.158  57
  -8   3  -8 917.921 161.379  32
  -8   3  -8 564.101 129.148  57
  -8   3  -8 758.315 147.719  54
  -7   3  -9 1995.42 357.497  33
  -7   3  -9 2208.10 348.213  32
  -7   3  -9 2424.25 350.832  54
  -6   3 -10 68.5440 71.6896  33
  -6   3 -10 229.359 69.7514  32
  -6   3 -10 80.3394 59.3865  54
  -5   3 -11 1037.73 177.718  33
  -5   3 -11 751.335 151.317  32
  -5   3 -11 724.317 147.239  54
   4  -3  12 779.948 153.031   9
  -4   3 -12 1083.81 174.379  33
   3  -3  13 809.274 139.561   9
   2  -3  14 142.996 45.9634   9
 -12   3  -3 211.146 53.3373  59
 -12   3  -3 59.9098 43.8889  23
 -11   3  -4 1700.82 210.225  59
 -11   3  -4 1542.28 208.492  57
 -11   3  -4 1186.10 217.011  21
 -10   3  -5-21.8388 62.2911  21
 -10   3  -5 43.9404 42.6618  23
 -10   3  -5 57.4641 42.9464  57
  -9   3  -6 1573.74 249.350  57
  -9   3  -6 1339.90 280.504  55
  -8   3  -7 2357.94 335.883  57
  -8   3  -7 1969.60 341.220  32
  -8   3  -7 1486.64 362.609  55
  -8   3  -7 2620.09 350.069  54
  -7   3  -8 313.815 117.471  33
  -7   3  -8 597.253 132.161  32
  -7   3  -8 598.581 111.850  57
  -7   3  -8 401.242 147.087  55
  -7   3  -8 374.389 105.243  54
  -6   3  -9 1675.14 312.359  33
  -6   3  -9 2098.56 316.250  32
  -6   3  -9 1933.54 307.772  54
  -5   3 -10 96.6559 70.1701  33
  -5   3 -10 109.348 56.3295  32
  -5   3 -10 105.142 61.4425  54
  -4   3 -11 228.385 75.1181  32
  -4   3 -11 151.737 87.7813  33
   3  -3  12 746.983 133.962   9
  -3   3 -12 614.439 138.380  33
  -2   3 -13 814.956 131.630  22
   2  -3  13 323.775 88.7167   9
   1  -3  14 154.362 46.8796   9
 -12   3  -2 473.159 87.6260  59
 -12   3  -2 205.632 79.9515  21
 -11   3  -3 626.054 126.260  60
 -11   3  -3 491.285 135.559  21
 -11   3  -3 703.227 138.566  27
 -11   3  -3 522.681 127.191  23
 -10   3  -4 4886.34 526.326  59
 -10   3  -4 3583.48 513.674  57
 -10   3  -4 3521.87 511.109  60
 -10   3  -4 3733.88 531.832  21
 -10   3  -4 4037.29 522.410  27
  -9   3  -5 628.586 147.547  27
  -9   3  -5 738.222 153.163  21
  -9   3  -5 713.880 142.549  57
  -8   3  -6 4990.38 792.876  55
  -8   3  -6 5929.93 752.745  54
  -8   3  -6 4720.88 749.453  32
  -8   3  -6 5233.95 743.686  57
  -7   3  -7 20.1790 42.3551  57
  -7   3  -7 125.504 87.4960  55
  -7   3  -7 23.9447 42.4756  54
  -7   3  -7 26.8287 67.1173  33
  -7   3  -7 25.9137 58.0206  32
  -6   3  -8 163.915 110.774  55
  -6   3  -8 213.617 77.6018  54
  -6   3  -8 201.370 81.7245  32
  -6   3  -8 240.602 96.0202  33
  -5   3  -9 1315.29 231.357  54
  -5   3  -9 1256.20 236.538  32
  -5   3  -9 1470.32 251.875  33
  -4   3 -10 560.889 120.405  54
  -4   3 -10 541.001 122.504  32
  -4   3 -10 483.037 130.698  33
  -4   3 -10 578.533 143.985  22
  -3   3 -11 2464.66 385.185  33
  -3   3 -11 2481.24 396.141  22
   2  -3  12 88.7689 57.1229   9
  -2   3 -12 72.3689 72.0992  22
   1  -3  13 118.502 52.2798   9
  -1   3 -13 38.5134 65.5411  22
   0   3 -14 235.810 56.2586  68
   0  -3  14 196.351 54.1886   9
 -12   3  -1 689.262 169.481  21
 -12   3  -1 1232.58 179.537  27
 -12   3  -1 1162.44 178.136  59
 -11   3  -2 1411.19 259.046  21
 -11   3  -2 1253.86 244.946  23
 -11   3  -2 1597.28 253.282  27
 -11   3  -2 1474.43 248.823  59
 -11   3  -2 1899.00 257.675  60
 -10   3  -3 2967.21 395.382  27
 -10   3  -3 2275.92 398.112  21
 -10   3  -3 2175.34 384.010  23
 -10   3  -3 2991.92 393.824  59
 -10   3  -3 2342.70 380.490  60
 -10   3  -3 2500.73 382.330  57
  -9   3  -4 1219.67 229.898  57
  -9   3  -4 1079.95 230.911  23
  -9   3  -4 1504.89 254.079  21
  -9   3  -4 1485.33 238.535  27
  -9   3  -4 1562.76 238.804  59
  -9   3  -4 1522.65 237.026  60
  -8   3  -5 757.031 136.714  57
  -8   3  -5 421.693 155.499  55
  -8   3  -5 614.254 137.335  21
  -8   3  -5 825.908 142.345  27
  -8   3  -5 470.231 119.407  60
  -7   3  -6 4573.83 734.603  32
  -7   3  -6 6974.34 810.700  55
  -7   3  -6 4779.43 729.885  54
  -7   3  -6 5298.82 729.079  57
  -6   3  -7 604.629 133.704  33
  -6   3  -7 425.553 119.191  32
  -6   3  -7 265.267 98.1230  20
   6  -3   7 586.030 137.983   1
  -6   3  -7 506.295 108.486  57
  -6   3  -7 612.191 165.967  55
  -6   3  -7 511.212 118.718  54
  -5   3  -8 19697.4 2547.56  33
  -5   3  -8 20938.4 2547.78  32
  -5   3  -8 13679.6 2519.84  20
  -5   3  -8 25886.8 2616.19  55
  -5   3  -8 21210.1 2545.71  54
   5  -3   8 19166.4 2542.50   1
  -4   3  -9 64.4746 48.3308  54
  -4   3  -9 98.9997 67.9359  33
  -4   3  -9 44.9988 53.5975  32
  -4   3  -9-29.2726 80.2712  22
  -3   3 -10 464.871 119.065  33
  -3   3 -10 412.381 105.282  32
  -3   3 -10 464.724 130.665  22
  -2   3 -11 4145.15 618.432  22
  -1   3 -12 288.726 82.4461  68
   1  -3  12 219.557 79.4567   9
   0  -3  13 445.265 98.4742   9
   0   3 -13 504.285 108.075   3
   0   3 -13 484.572 104.567  68
   1   3 -14 12.1228 38.3198   3
   1   3 -14 10.9280 32.3218  68
 -12   3   0 351.228 107.453  21
 -12   3   0 579.449 110.054  27
 -12   3   0 462.014 102.308  59
 -11   3  -1 1700.70 271.279  23
 -11   3  -1 1210.13 254.640  27
 -11   3  -1 1501.61 274.134  21
 -11   3  -1 1794.99 271.361  59
 -11   3  -1 2024.18 273.300  60
 -10   3  -2 3439.66 557.173  23
 -10   3  -2 3797.72 577.162  21
 -10   3  -2 3510.56 554.233  27
 -10   3  -2 4625.63 570.049  59
 -10   3  -2 3877.61 557.938  60
  -9   3  -3 2858.23 476.081  23
  -9   3  -3 3058.64 489.638  21
  -9   3  -3 3426.40 476.919  27
  -9   3  -3 4013.10 499.920  24
  -9   3  -3 3463.16 478.943  59
  -9   3  -3 3110.61 472.462  60
  -9   3  -3 2743.81 466.319  57
  -8   3  -4 2546.06 398.126  27
  -8   3  -4 3409.22 424.093  24
  -8   3  -4 2640.88 415.213  21
  -8   3  -4 2746.72 399.623  59
  -8   3  -4 2515.97 396.667  57
  -8   3  -4 2290.87 394.240  60
  -7   3  -5 17081.3 2583.01  55
  -7   3  -5 19886.4 2549.12  54
  -7   3  -5 19217.4 2541.88  27
  -7   3  -5 20355.7 2553.33  24
  -7   3  -5 17619.2 2538.90  57
  -6   3  -6 1167.72 210.386  55
  -6   3  -6 676.615 129.622  57
  -6   3  -6 845.116 144.525  54
  -6   3  -6 738.359 144.432  32
  -6   3  -6 222.937 121.194  33
  -6   3  -6 1118.18 161.647  35
  -6   3  -6 441.287 121.506  20
  -6   3  -6 719.071 136.879  24
  -6   3  -6 928.071 144.361  27
  -5   3  -7 3532.02 419.186  55
  -5   3  -7 2198.54 332.197  54
  -5   3  -7 2276.96 343.042  33
  -5   3  -7 2776.75 352.580  32
  -5   3  -7 1242.69 309.493  20
  -5   3  -7 2412.50 317.792  15
  -4   3  -8 10847.2 1583.56  54
  -4   3  -8 10637.6 1598.24  22
  -4   3  -8 12966.0 1600.76  33
  -4   3  -8 12372.3 1593.60  32
  -3   3  -9 497.518 110.531  32
  -3   3  -9 398.338 127.524  22
  -2   3 -10 5034.50 737.432  22
  -1   3 -11 307.831 84.1175  68
  -1   3 -11 164.598 92.4334  22
   0   3 -12 2869.20 374.456  68
   0  -3  12 2029.78 354.364   9
   1   3 -13 1114.75 187.510  68
   2   3 -14 666.931 135.879  68
   2   3 -14 1151.44 152.185   3
 -12   3   1-20.3344 66.4412  28
 -12   3   1-50.6193 50.1668  59
 -11   3   0 1858.42 326.395  28
 -11   3   0 1856.39 327.568  21
 -11   3   0 2462.99 330.717  23
 -11   3   0 1645.12 307.751  27
 -11   3   0 2099.96 322.219  59
 -11   3   0 2220.11 320.442  60
 -10   3  -1 1717.67 308.681  21
 -10   3  -1 1558.82 290.548  23
 -10   3  -1 1851.12 293.931  27
 -10   3  -1 2177.35 301.192  60
 -10   3  -1 1702.25 295.158  59
  -9   3  -2 11688.5 1676.34  27
  -9   3  -2 12662.6 1691.93  24
  -9   3  -2 10682.5 1676.89  23
  -9   3  -2 13856.7 1704.87  21
  -9   3  -2 12549.7 1675.49  57
  -9   3  -2 13752.9 1688.78  59
  -9   3  -2 11984.8 1677.87  60
  -8   3  -3 4428.45 587.973  24
  -8   3  -3 3526.13 566.574  27
  -8   3  -3 4241.50 594.859  21
  -8   3  -3 4358.11 578.488  59
  -8   3  -3 3831.44 570.385  57
  -8   3  -3 3743.57 569.054  60
  -7   3  -4 2010.51 306.542  27
  -7   3  -4 1698.50 308.979  24
  -7   3  -4 2248.24 326.355  21
  -7   3  -4 2053.89 308.355  57
  -6   3  -5 16506.4 2173.12  57
  -6   3  -5 17637.1 2228.32  55
  -6   3  -5 16260.1 2178.44  54
  -6   3  -5 18338.8 2187.15  35
  -6   3  -5 14463.7 2179.63  32
  -6   3  -5 19084.7 2186.49  24
  -6   3  -5 16312.8 2173.05  27
  -6   3  -5 17803.1 2167.70  15
  -6   3  -5 12000.1 2162.18  20
  -5   3  -6 298.893 78.2804  57
  -5   3  -6 422.986 143.371  55
  -5   3  -6 485.618 103.279  54
  -5   3  -6 201.988 95.8394  33
  -5   3  -6 212.664 82.1920  32
  -5   3  -6 398.630 93.0036  35
  -5   3  -6 403.888 86.8191  24
  -5   3  -6 470.701 93.2553  27
  -5   3  -6 423.913 79.9120  15
  -5   3  -6 228.881 73.7604  20
  -4   3  -7 8310.04 1168.22  54
  -4   3  -7 8378.46 1169.60  35
  -4   3  -7 8868.18 1172.90  32
  -4   3  -7 7088.51 1174.00  22
  -4   3  -7 8302.19 1151.20  15
  -3   3  -8 874.209 150.359  54
  -3   3  -8 767.434 150.245  32
  -3   3  -8 820.299 134.378  15
  -3   3  -8 626.324 160.019  22
  -2   3  -9 3061.15 449.712  22
  -2   3  -9 2854.11 416.342  43
  -2   3  -9 2700.94 421.480  68
   1  -3  10 22693.7 2964.44  50
  -1   3 -10 22658.8 2922.05  49
  -1   3 -10 19516.6 2939.12  43
  -1   3 -10 18796.8 2943.42  68
   0   3 -11 190.220 74.8665  68
   0   3 -11 257.388 75.5687   4
   1   3 -12 2852.83 443.100  68
   1   3 -12 3085.89 434.203   4
   2   3 -13 234.050 68.9634  68
   2   3 -13 168.158 57.9298   4
   3   3 -14 525.109 97.0959  68
 -12   3   2 904.164 220.574  28
 -12   3   2 1772.87 225.274  59
 -11   3   1-26.3673 85.9254  28
 -11   3   1 20.5274 58.5597  27
 -11   3   1 62.2794 49.3165  60
 -11   3   1 21.7355 51.6217  59
 -10   3   0 4184.48 828.387  27
 -10   3   0 6151.07 849.316  23
 -10   3   0 7174.51 870.295  21
 -10   3   0 6944.51 855.923  59
 -10   3   0 6760.48 848.732  60
  -9   3  -1 55.6874 66.1536  21
  -9   3  -1-46.0403 54.7674  23
  -9   3  -1-42.7380 53.5993  60
  -9   3  -1-46.7113 64.0873  59
  -8   3  -2 510.233 108.088  57
  -8   3  -2 352.675 103.294  23
  -8   3  -2 607.921 125.774  24
  -8   3  -2 788.295 146.855  21
  -8   3  -2 350.288 104.933  27
  -8   3  -2 549.655 113.487  60
  -8   3  -2 566.158 122.153  59
  -7   3  -3 8478.01 1144.07  24
  -7   3  -3 9242.69 1152.55  21
  -7   3  -3 7373.81 1128.48  27
  -7   3  -3 7629.86 1129.72  57
  -7   3  -3 9289.99 1139.89  59
  -6   3  -4 6288.67 921.157  57
  -6   3  -4 6755.43 930.563  24
  -6   3  -4 8298.62 945.109  21
  -6   3  -4 6066.87 918.855  27
  -6   3  -4 7796.56 940.586  34
  -6   3  -4 6968.28 915.961  15
  -6   3  -4 5543.79 917.093  20
  -6   3  -4 7210.53 929.781  54
  -5   3  -5 2906.38 457.911  57
  -5   3  -5 3695.27 515.781  55
  -5   3  -5 2938.87 463.621  54
  -5   3  -5 3295.16 475.562  32
  -5   3  -5 3288.02 469.850  35
  -5   3  -5 3285.94 474.199  34
  -5   3  -5 3339.84 468.083  24
  -5   3  -5 3462.55 464.409  27
  -5   3  -5 3647.06 457.585  15
  -5   3  -5 2795.62 458.223  20
  -4   3  -6 6965.64 868.491  55
  -4   3  -6 5905.02 817.034  54
  -4   3  -6 6093.73 819.766  35
  -4   3  -6 5940.82 820.965  34
  -4   3  -6 5045.12 822.889  22
  -4   3  -6 5855.91 802.453  15
  -3   3  -7 14305.9 1984.80  54
  -3   3  -7 13635.0 1985.01  35
  -3   3  -7 15155.8 1987.28  34
  -3   3  -7 14372.8 1969.45  15
  -3   3  -7 13154.6 1995.25  22
  -2   3  -8 2128.31 333.746  22
  -2   3  -8 2107.40 303.106  43
  -2   3  -8 1854.01 307.567  68
  -1   3  -9 4870.35 719.400  43
  -1   3  -9 5132.41 729.242  68
  -1   3  -9 5330.85 702.712  49
   0   3 -10 555.563 142.673  68
   0   3 -10 787.004 143.802  43
   0   3 -10 841.340 148.399   4
   0   3 -10 787.782 129.040  49
   0  -3  10 879.950 165.675  50
   1   3 -11 21.4183 59.1822  68
   1   3 -11 97.5321 53.5811   4
   2   3 -12 886.722 162.756  68
   2   3 -12 811.888 148.790   4
   3   3 -13 89.0432 44.2175  68
   3   3 -13 11.5577 36.9494   4
   4   3 -14 179.819 46.1029  68
 -12   3   3 1948.31 316.094  28
 -11   3   2 1126.92 236.832  28
 -11   3   2 1291.54 229.335  27
 -11   3   2 1538.57 232.634  59
 -10   3   1 1283.64 247.060  21
 -10   3   1 1203.37 239.771  23
 -10   3   1 1664.07 249.389  59
 -10   3   1 1443.14 241.035  60
  -9   3   0 1977.23 350.731  23
  -9   3   0 2382.37 373.215  21
  -9   3   0 2288.21 357.747  59
  -9   3   0 2550.13 358.411  60
  -8   3  -1 222.025 86.3796  21
  -8   3  -1 119.209 61.8927  23
  -8   3  -1 145.512 62.1628  59
  -8   3  -1 226.502 71.2313  60
  -8   3  -1 262.904 61.2824  19
  -7   3  -2 11758.0 1650.29  57
  -7   3  -2 13681.3 1662.26  59
  -7   3  -2 11347.1 1651.37  60
  -7   3  -2 11244.8 1658.00  24
  -7   3  -2 14029.0 1675.83  21
  -6   3  -3 129.961 42.9346  57
  -6   3  -3 17.0585 40.6956  24
  -6   3  -3-74.4169 77.8847  21
  -6   3  -3 26.9755 38.7011  27
  -6   3  -3 120.244 38.9013  15
  -6   3  -3 69.1654 36.5461  20
  -5   3  -4 15713.3 2310.66  20
  -5   3  -4 18723.3 2308.08  15
  -4   3  -5 10058.4 1351.08  15
  -3   3  -6 8288.29 1116.16  15
  -2   3  -7 10289.7 1323.07  43
  -2   3  -7 10037.5 1306.24  49
  -2   3  -7 9101.31 1312.39  15
  -1   3  -8 87.3051 37.1488  43
  -1   3  -8 90.5001 48.0300  68
  -1   3  -8 20.5617 33.3815  49
   0   3  -9 5590.62 863.477  43
   0   3  -9 5781.59 872.633  68
   0   3  -9 6112.88 847.520  49
   1   3 -10 129.056 68.4328  68
   1   3 -10 17.7210 42.7749  43
   1   3 -10 146.329 59.4040   4
   1   3 -10 8.77894 40.6600  49
  -1  -3  10 199.287 81.5188  50
   2   3 -11 3269.57 456.129   4
   2   3 -11 2961.26 465.720  68
   3   3 -12 505.155 107.726   4
   3   3 -12 613.471 121.333  68
   4   3 -13 106.858 44.4621   4
   4   3 -13 147.975 51.3584  68
 -12   3   4 188.690 82.6799  28
 -11   3   3 1177.05 246.176  29
 -11   3   3 1284.33 238.550  28
 -10   3   2 449.799 113.856  39
 -10   3   2 405.680 104.424  60
 -10   3   2 407.068 107.333  59
 -10   3   2 504.426 145.142  29
  -9   3   1 8305.26 1143.48  39
  -9   3   1 8150.24 1140.22  59
  -9   3   1 7597.86 1131.76  60
  -9   3   1 8448.43 1176.81  29
  -9   3   1 8945.84 1143.90  23
  -9   3   1 8149.28 1147.90  21
  -8   3   0 310.658 98.8070  58
  -8   3   0 514.199 109.784  59
  -8   3   0 524.657 107.568  60
  -8   3   0 458.902 110.902  39
  -8   3   0 532.295 99.0571  19
  -8   3   0 525.425 140.335  29
  -8   3   0 352.944 109.072  21
  -8   3   0 481.214 109.217  23
  -7   3  -1 1175.86 220.152  59
  -7   3  -1 1489.65 222.589  60
  -7   3  -1 1575.48 212.949  19
  -7   3  -1 1051.38 214.901  23
  -7   3  -1 1231.80 223.649  24
  -7   3  -1 1444.28 239.687  21
  -6   3  -2 20455.5 2718.20  16
  -5   3  -3 1487.97 207.684  15
  -5   3  -3 1283.24 211.785  20
  -4   3  -4 2397.77 354.701  20
  -4   3  -4 2540.99 348.448  15
  -3   3  -5 48.4034 26.2691  15
  -2   3  -6 415.535 79.0926  43
  -2   3  -6 383.494 68.9069  49
  -2   3  -6 403.826 73.5860  15
  -1   3  -7 4817.96 649.140  43
  -1   3  -7 4627.45 633.363  49
   0   3  -8 6155.86 953.369  43
   0   3  -8 7306.40 968.942  68
   0   3  -8 7344.78 940.216  49
   1   3  -9 5405.80 819.158  68
   1   3  -9 5679.83 809.958  43
   1   3  -9 5852.50 810.524   4
  -1  -3   9 6695.35 836.166  50
   1   3  -9 5847.21 791.917  49
   2   3 -10 345.251 95.1330  68
   2   3 -10 243.403 69.1171  43
   2   3 -10 113.828 54.9630  49
   2   3 -10 195.665 67.8923   4
   3   3 -11 2007.10 301.549  68
   3   3 -11 1721.39 281.631   4
   4   3 -12 155.725 59.5122  68
   4   3 -12 137.047 54.2647   4
   5   3 -13 624.137 104.452  68
   5   3 -13 507.711 99.0176   4
 -12   3   5 96.5670 61.4129  29
 -12   3   5 81.1285 61.2287  28
 -11   3   4 821.999 228.204  29
 -11   3   4 1767.89 249.520  28
 -10   3   3 1800.07 288.096  39
 -10   3   3 1987.52 281.847  60
 -10   3   3 1166.67 291.603  29
  -9   3   2 1680.94 270.071  39
  -9   3   2 1292.29 256.808  58
  -9   3   2 1449.64 256.499  59
  -9   3   2 2010.88 266.296  60
  -9   3   2 1472.69 263.855  23
  -9   3   2 1712.31 303.287  29
  -8   3   1 6044.10 798.785  58
  -8   3   1 5355.35 791.417  59
  -8   3   1 5231.77 786.088  60
  -8   3   1 5616.12 796.553  39
  -8   3   1 6133.70 781.845  19
  -8   3   1 6137.80 832.240  29
  -8   3   1 5283.56 790.203  23
  -7   3   0 2295.67 393.571  58
  -7   3   0 2547.09 396.005  59
  -7   3   0 2676.63 391.862  60
  -7   3   0 2558.50 382.809  18
  -7   3   0 2741.78 383.280  19
  -7   3   0 3357.38 436.407  29
  -7   3   0 3287.54 417.476  21
  -7   3   0 2638.99 394.619  23
  -7   3   0 2812.18 400.821  39
  -6   3  -1 3425.34 432.472  19
  -6   3  -1 2864.48 425.571  16
  -5   3  -2 123.711 35.2184  16
  -5   3  -2 130.010 40.6349  20
  -5   3  -2 174.438 40.9194  15
  -4   3  -3 168.333 43.0284  15
  -4   3  -3 233.083 50.8902  20
  -3   3  -4 22476.4 2923.42  43
  -3   3  -4 21592.8 2922.44  15
  -2   3  -5 10209.7 1342.34  43
  -2   3  -5 10155.5 1331.11  49
  -2   3  -5 9634.60 1337.31  15
  -1   3  -6 28479.6 3479.36  43
  -1   3  -6 26812.0 3463.88  49
  -1   3  -6 24072.5 3467.08  15
   0   3  -7 122.020 46.0991  43
   0   3  -7 125.876 41.9346  49
  -1  -3   8 9349.90 1104.61  50
   1   3  -8 7537.91 1063.28  49
   1   3  -8 7601.07 1090.73  68
   1   3  -8 7258.28 1078.59  43
  -1  -3   8 8853.60 1078.26  14
   2   3  -9 1275.19 197.051  49
   2   3  -9 1450.29 228.253  68
  -2  -3   9 1396.47 235.362  39
   2   3  -9 1235.54 209.410  43
  -2  -3   9 1288.47 207.840  14
   3   3 -10 1243.77 214.301  68
  -3  -3  10 1099.59 212.658  39
   4   3 -11 838.373 154.288  68
   4   3 -11 627.285 132.729   4
  -4  -3  11 861.577 156.195  39
   5   3 -12-30.5085 40.0759  68
   5   3 -12-12.5706 38.5749   4
   6   3 -13 15.3268 29.6474   4
  -6  -3  13-18.1271 37.8728  29
 -12   3   6 127.669 66.7308  29
 -12   3   6 214.747 69.1310  28
 -11   3   5 61.7983 56.6059  39
 -11   3   5-34.5514 67.0480  29
 -11   3   5 153.522 77.6375  28
 -10   3   4 1055.59 165.737  39
 -10   3   4 41.1121 191.539  29
  -9   3   3 1802.92 316.924  39
  -9   3   3 2043.76 317.636  58
  -9   3   3 2299.71 317.698  60
  -9   3   3 1638.64 346.127  29
  -8   3   2 273.955 72.8644  60
  -8   3   2 326.303 85.1605  58
  -8   3   2 290.205 78.6691  59
  -8   3   2 309.613 84.4510  39
  -8   3   2 211.905 69.0791  19
  -8   3   2 269.448 70.1453  18
  -8   3   2 307.878 107.253  29
  -8   3   2 288.004 85.2298  23
  -8   3   2 232.595 78.7848  26
  -7   3   1 4988.54 662.673  58
  -7   3   1 4764.23 660.108  59
  -7   3   1 3977.38 648.962  60
  -7   3   1 4909.11 647.633  19
  -7   3   1 4367.20 646.352  18
  -7   3   1 6456.58 707.517  29
  -7   3   1 4608.65 656.272  23
  -7   3   1 4656.52 657.630  26
  -7   3   1 4829.74 662.736  39
  -6   3   0 715.320 125.074  19
  -6   3   0 840.083 127.953  18
  -6   3   0 820.245 122.565  16
  -5   3  -1 18457.4 2372.24  19
  -5   3  -1 17835.6 2371.93  18
  -5   3  -1 17361.0 2368.80  16
  -4   3  -2 70.0182 24.8279  16
  -4   3  -2 44.8118 21.5654  18
  -4   3  -2 89.8071 28.5984  15
  -4   3  -2 73.0609 29.9265  20
  -3   3  -3 4038.72 519.735  43
  -3   3  -3 3619.37 519.516  15
  -2   3  -4 25685.3 3373.84  43
  -2   3  -4 25851.8 3364.79  49
  -2   3  -4 24512.6 3370.83  15
  -1   3  -5 2122.41 286.183  43
  -1   3  -5 2046.34 275.183  49
  -1   3  -5 1884.81 277.984  15
   0   3  -6 37343.0 4895.24  43
   0   3  -6 36712.9 4881.50  49
   1   3  -7 5994.58 832.142  43
  -1  -3   7 6345.81 845.953  50
   1   3  -7 6031.82 816.685  49
  -2  -3   8 6802.50 1006.24  50
   2   3  -8 7439.05 977.033  49
   2   3  -8 7411.48 1005.89  68
   2   3  -8 7355.30 992.997  43
  -2  -3   8 7106.25 988.043  14
   3   3  -9-20.5643 46.0044  68
  -3  -3   9-24.3061 57.6393  39
  -3  -3   9-14.8824 37.2552  14
   4   3 -10 188.788 74.1830  68
  -4  -3  10 170.317 78.1126  39
   5   3 -11 134.204 55.1127   4
   5   3 -11 255.569 78.4352  68
  -5  -3  11 187.327 67.7774  39
   6   3 -12 262.613 64.0107   4
  -6  -3  12 196.356 58.8466  39
 -11   3   6 32.1935 73.3933  29
 -11   3   6 92.1136 74.2108  28
 -10   3   5 235.004 79.1418  39
 -10   3   5 82.1726 90.1207  29
 -10   3   5 350.902 111.827  28
  -9   3   4 1108.60 182.706  39
  -9   3   4 972.432 172.162  26
  -8   3   3 885.302 217.112  30
  -8   3   3 1017.36 239.334  29
  -8   3   3 1155.92 207.578  26
  -8   3   3 1402.17 209.273  60
  -8   3   3 1376.58 217.381  39
  -8   3   3 1236.16 199.434  19
  -8   3   3 1343.98 203.289  18
  -7   3   2 4268.60 841.935  30
  -7   3   2 5804.88 843.926  58
  -7   3   2 6583.23 842.069  60
  -7   3   2 5930.86 872.921  29
  -7   3   2 6794.25 848.041  23
  -7   3   2 6017.89 843.224  26
  -7   3   2 6157.05 848.022  39
  -7   3   2 6702.38 837.363  18
  -7   3   2 6481.57 834.667  19
  -6   3   1 7511.83 990.528  16
  -6   3   1 7451.88 994.199  19
  -6   3   1 7108.04 994.796  18
  -5   3   0 7129.48 954.913  16
  -5   3   0 7161.75 957.190  19
  -5   3   0 7088.42 957.961  18
  -4   3  -1 44818.7 5620.01  15
  -4   3  -1 40600.9 5616.32  13
  -4   3  -1 43604.0 5619.32  19
  -4   3  -1 42886.7 5622.29  20
  -4   3  -1 41522.0 5617.90  18
  -4   3  -1 40227.9 5616.86  16
   4  -3   1 44781.3 5618.12  52
  -3   3  -2 434.737 68.6523  16
  -3   3  -2 496.678 68.9679  18
  -3   3  -2 413.459 73.3866  20
  -3   3  -2 367.187 69.6219  15
  -2   3  -3 32978.8 4432.49  43
  -2   3  -3 34006.3 4432.38  15
  -1   3  -4 552.295 77.7955  43
  -1   3  -4 445.805 71.2353  15
  -1   3  -4 392.602 68.3109  49
   0   3  -5 17386.5 2364.87  43
   0  -3   5 17507.7 2358.70  52
   0   3  -5 18145.0 2354.57  49
   1   3  -6 8967.81 1183.81  43
  -1  -3   6 8734.74 1193.70  50
   1   3  -6 8715.07 1170.93  49
   2   3  -7 5980.43 836.478  43
  -2  -3   7 6054.95 832.420  14
  -2  -3   7 5202.25 845.357  50
   2   3  -7 6616.74 823.352  49
   3   3  -8 1820.81 285.641  68
  -3  -3   8 1970.84 273.703  14
  -3  -3   8 1498.05 285.921  39
   4   3  -9 41.0880 47.3666  68
  -4  -3   9 101.669 99.0257  70
  -4  -3   9 100.985 72.8339  39
  -4  -3   9 146.008 57.0642  14
  -4  -3   9 93.3939 82.3749  47
  -5  -3  10 4801.74 694.518  39
  -6  -3  11 57.4225 48.3928  39
  -7  -3  12 349.638 64.4992  39
   7   3 -12 306.733 58.8575   4
 -11   3   7 339.917 109.626  29
 -10   3   6 158.287 111.238  29
 -10   3   6 329.982 98.5380  28
 -10   3   6 55.8920 63.7631  30
 -10   3   6 453.969 98.4383  39
  -9   3   5 3385.01 364.206  29
  -9   3   5 7451.19 383.557  39
  -9   3   5 4335.30 354.096  30
  -8   3   4 504.856 99.8255  60
  -8   3   4 253.661 117.321  30
  -8   3   4 231.651 108.011  29
  -8   3   4 434.822 100.621  26
  -8   3   4 227.251 90.3778  53
  -8   3   4 412.346 102.932  39
  -8   3   4 481.598 93.8059  18
  -7   3   3 7986.07 1148.35  60
  -7   3   3 7601.54 1184.74  29
  -7   3   3 11001.9 1168.67  23
  -7   3   3 7567.98 1154.32  26
  -7   3   3 8670.13 1147.35  19
  -7   3   3 8720.95 1150.05  18
  -7   3   3 7960.62 1157.79  39
  -6   3   2 5133.53 710.377  18
  -6   3   2 5239.24 708.011  19
  -5   3   1 2008.83 297.970  19
  -5   3   1 2305.06 303.033  18
  -4   3   0 63627.4 8508.69  18
  -4   3   0 62717.4 8506.07  13
  -4   3   0 65440.6 8507.30  15
  -4   3   0 65891.8 8507.76  19
  -3   3  -1 2904.84 397.175  13
  -3   3  -1 2974.80 400.713  20
  -3   3  -1 3247.88 398.867  19
  -3   3  -1 3238.11 400.004  15
  -3   3  -1 2710.77 396.527  18
  -3   3  -1 2598.25 396.028  16
   3  -3   1 3046.53 397.667  52
  -2   3  -2 3278.59 450.805  43
  -2   3  -2 3286.59 449.090  42
  -2   3  -2 3212.40 450.390  15
  -2   3  -2 3445.26 449.411  16
   2  -3   2 3487.97 450.921  52
   2  -3   2 3277.10 453.888  50
  -1   3  -3 65719.8 8590.73  43
  -1   3  -3 64759.5 8588.25  15
   1  -3   3 66149.5 8588.98  52
  -1   3  -3 64209.1 8583.85  49
   0   3  -4 1814.47 253.895  43
   0   3  -4 1768.17 248.555  15
   0  -3   4 1833.68 250.480  52
   0  -3   4 1613.58 259.927  50
   0   3  -4 1890.71 246.968  49
   1   3  -5 10928.7 1502.00  43
  -1  -3   5 12046.2 1514.28  50
   1   3  -5 11150.0 1492.74  49
   2   3  -6 540.591 96.3265  43
  -2  -3   6 462.371 106.861  50
   2   3  -6 536.798 86.1731  49
  -3  -3   7 8354.37 1319.19  39
  -3  -3   7 10146.5 1301.48  14
   3   3  -7 9784.85 1286.31  49
  -4  -3   8 2855.05 479.341  39
  -4  -3   8 3513.11 465.289  14
  -4  -3   8 3141.52 492.667  47
  -5  -3   9 6450.50 915.667  39
  -6  -3  10 3678.11 543.673  39
  -7  -3  11-82.1992 52.1617  39
   7   3 -11 11.7172 33.7250   4
 -11   3   8 162.105 76.2090  29
 -10   3   7 732.715 199.596  29
 -10   3   7 1321.90 213.475  30
  -9   3   6 25.1801 48.7918  53
  -9   3   6 85.8301 75.8315  29
  -9   3   6-31.6906 66.2729  30
  -8   3   5 2949.61 232.392  39
  -8   3   5 2413.07 215.882  26
  -7   3   4 2025.50 275.847  29
  -7   3   4 2537.24 238.918  26
  -7   3   4 2497.94 222.082  18
  -6   3   3 23728.3 3233.71  18
  -6   3   3 24852.1 3232.33  19
  -5   3   2 27638.9 3724.06  19
  -5   3   2 28631.1 3727.57  18
  -4   3   1 20693.9 2831.87  13
  -4   3   1 21425.5 2832.29  19
  -4   3   1 22124.2 2834.60  18
  -3   3   0 36319.0 4528.37  15
  -3   3   0 35476.1 4527.64  19
  -3   3   0 33716.9 4532.28  11
  -3   3   0 33459.0 4527.84  18
  -3   3   0 33780.9 4527.79  13
  -3   3   0 33450.0 4528.23  20
   3  -3   0 33484.7 4526.35  52
   2  -3   1 6721.38 852.129  52
   2  -3   1 6247.84 852.824  50
  -2   3  -1 6038.44 850.443  16
  -2   3  -1 6511.19 852.038  13
  -2   3  -1 6425.03 852.303  15
  -2   3  -1 6153.08 849.643  18
  -2   3  -1 6738.04 851.677  42
   1  -3   2 62084.8 7942.23  52
   1  -3   2 61473.5 7947.19  50
  -1   3  -2 58771.8 7940.39  16
  -1   3  -2 58848.8 7942.93  43
   0  -3   3 17710.6 2327.94  52
   0  -3   3 18312.6 2337.25  50
   0   3  -3 17385.9 2324.04  49
   0   3  -3 17181.5 2326.49  15
   0   3  -3 17837.2 2330.64  43
  -1  -3   4 19632.1 2605.10  50
   1   3  -4 19818.7 2588.96  49
   1   3  -4 19034.5 2595.95  43
  -2  -3   5 10058.4 1415.83  50
   2   3  -5 10726.7 1396.59  49
   2   3  -5 10386.5 1405.37  43
   3   3  -6 6896.51 922.968  49
  -4  -3   7 11669.7 1835.89  47
  -4  -3   7 13667.1 1866.87  62
  -4  -3   7 11156.1 1827.31  39
  -4  -3   7 16898.2 1822.43  14
  -5  -3   8 770.417 253.183  70
  -5  -3   8 886.558 233.973  47
  -5  -3   8 1516.19 245.126  39
  -6  -3   9 3275.51 495.971  39
  -7  -3  10 62.5726 47.3102  39
  -8  -3  11 296.040 65.6952  39
   8   3 -11 290.708 58.9750   4
 -10   3   8 47.5877 46.3433  30
 -10   3   8 31.7669 66.5902  29
  -9   3   7 31.2824 74.1307  30
  -9   3   7-41.2708 72.8971  29
  -8   3   6-50.3193 59.6689  53
  -8   3   6 42.0825 74.3590  29
  -8   3   6 110.874 52.6073  26
  -7   3   5 2635.47 211.882  18
  -7   3   5 2542.41 227.133  26
  -6   3   4 1115.72 285.891  29
  -6   3   4 1965.15 271.442  18
  -5   3   3 9529.33 1203.53  19
  -5   3   3 8557.37 1200.19  17
  -5   3   3 8869.79 1204.62  18
  -4   3   2 11352.9 1465.42  19
  -4   3   2 11168.8 1467.90  18
  -4   3   2 10529.8 1464.33  17
  -3   3   1 55897.6 7068.32  13
  -3   3   1 50460.3 7072.30  11
  -3   3   1 55625.2 7069.21  18
  -3   3   1 53917.4 7066.40  19
  -3   3   1 51183.4 7066.73  17
   2  -3   0 16143.0 2150.07  52
  -2   3   0 15993.0 2151.04  13
  -2   3   0 15395.9 2155.10  11
  -2   3   0 17320.6 2149.32  19
  -2   3   0 16120.9 2149.76  18
  -2   3   0 15834.8 2149.64  20
  -2   3   0 16408.5 2151.06  42
   1  -3   1 685.600 94.8533  52
   1  -3   1 624.276 97.6026  50
  -1   3  -1 661.464 92.4767  16
  -1   3  -1 711.593 94.9545  13
  -1   3  -1 578.300 89.8958  18
  -1   3  -1 714.607 95.2001  42
   0   3  -2 61850.8 8195.90  43
   0  -3   2 62330.6 8194.90  52
   0  -3   2 61833.9 8201.31  50
   1   3  -3 1156.00 174.056  43
  -1  -3   3 1375.91 185.246  50
   2   3  -4 14062.4 1838.37  43
  -2  -3   4 13408.6 1848.13  50
  -3  -3   5 12594.4 1695.79  50
  -4  -3   6 41.7157 55.3539  39
  -4  -3   6 67.6828 59.7600  47
  -4  -3   6 163.227 103.501  62
  -5  -3   7 1319.12 363.284  70
  -5  -3   7 2196.32 359.494  47
  -5  -3   7 2554.76 348.250  58
  -5  -3   7 2298.57 388.015  62
  -5  -3   7 1683.34 337.361  39
  -5  -3   7 2973.29 341.555  14
  -6  -3   8 368.042 107.793  39
  -6  -3   8 469.247 113.857  58
  -7  -3   9 481.974 119.094  39
  -8  -3  10 17.4744 33.8006  39
  -8  -3  10-28.8386 60.2504  29
 -10   3   9 98.6054 56.3226  30
 -10   3   9-25.6024 53.6718  29
  -9   3   8 823.883 157.175  30
  -9   3   8 226.305 130.213  29
  -8   3   7-25.1634 59.7422  53
  -8   3   7 294.565 115.176  29
  -7   3   6 93.7172 69.4081  53
  -7   3   6 231.120 88.1444  29
  -6   3   5 6777.68 354.925  18
  -6   3   5 9542.81 512.595  36
  -5   3   4 7915.86 1084.16  18
  -5   3   4 8124.34 1080.71  17
  -4   3   3 35549.4 4617.97  18
  -4   3   3 34279.0 4614.95  17
  -3   3   2 8040.95 1290.85  11
  -3   3   2 10998.4 1290.02  18
  -3   3   2 9359.96 1286.17  17
  -3   3   2 10918.0 1306.60  69
  -2   3   1 23509.2 3334.26  11
  -2   3   1 27857.6 3330.33  18
  -2   3   1 23168.2 3327.65  17
  -2   3   1 27617.1 3341.98  69
  -1   3   0 35212.6 4348.90  69
  -1   3   0 32232.6 4343.42  42
  -1   3   0 33146.4 4348.37  11
  -1   3   0 32387.2 4339.91  20
  -1   3   0 32638.7 4342.58  13
   0  -3   1 64352.8 9059.34  50
   0   3  -1 71650.2 9055.02  13
   0   3  -1 67965.6 9052.02  16
   0   3  -1 69264.1 9056.01  42
   1   3  -2 11982.5 1591.70  43
  -1  -3   2 11997.5 1599.82  50
   2   3  -3 3545.46 455.861  43
  -2  -3   3 3020.50 462.652  40
  -2  -3   3 3414.43 466.582  50
  -3  -3   4 4405.32 616.816  47
  -4  -3   5 1997.67 274.726  47
  -4  -3   5 1350.79 284.832  62
  -4  -3   5 1459.39 290.121  70
  -5  -3   6 620.137 210.493  70
  -5  -3   6 1075.40 204.300  47
  -5  -3   6 1231.64 197.970  58
  -5  -3   6 999.746 232.876  62
  -5  -3   6 804.307 186.805  39
  -6  -3   7 319.701 83.6929  58
  -6  -3   7 230.309 78.8530  39
  -7  -3   8 25.7434 55.0187  39
  -7  -3   8 202.961 74.3318  58
  -8  -3   9 232.540 74.3311  39
  -8  -3   9 101.521 78.8776  29
  -9  -3  10-25.9412 30.9165  39
 -10   3  10 72.8070 59.5074  29
 -10   3  10 266.253 65.2874  30
   9  -3  -9 136.012 58.4772  68
  -9   3   9 64.2584 77.2552  29
  -9   3   9 78.0462 69.4079  30
  -8   3   8-72.0256 70.9394  53
  -8   3   8 442.262 126.995  29
  -7   3   7-39.9081 70.6621  29
  -6   3   6 209.228 163.927  53
  -6   3   6 2373.11 278.356  29
  -5   3   5 4298.66 642.228  18
  -5   3   5 5057.10 642.940  17
  -4   3   4 21874.7 2982.53  11
  -4   3   4 21743.0 2971.68  18
  -4   3   4 23399.8 2970.98  12
  -4   3   4 23330.8 2970.97  17
  -4   3   4 20128.4 2991.97  69
  -3   3   3 24340.9 3046.71  18
  -3   3   3 21156.7 3053.24  11
  -3   3   3 22408.8 3043.59  17
  -3   3   3 24260.8 3065.92  69
  -2   3   2 696.456 108.833   2
  -2   3   2 667.052 116.875  11
  -2   3   2 821.046 110.979  17
  -2   3   2 964.522 131.234  69
  -1   3   1 4424.74 619.431  11
  -1   3   1 4404.27 611.895  17
  -1   3   1 4847.45 614.169   2
  -1   3   1 4681.58 615.486  42
   0  -3   0 32823.4 4382.28  47
   0   3   0 33196.7 4379.96  13
   0   3   0 31091.6 4385.26  11
   0   3   0 34227.0 4381.99  42
   0   3   0 33744.7 4381.11   2
   1   3  -1 17829.4 2336.55  42
   1   3  -1 17425.1 2334.68   2
  -1  -3   1 17728.7 2341.57  47
   2   3  -2 780.962 105.514  43
  -2  -3   2 1027.58 124.189  47
  -3  -3   3 925.633 148.846  40
  -3  -3   3 998.784 159.053  47
  -4  -3   4 4207.00 819.201  62
  -4  -3   4 6778.06 840.382  70
  -4  -3   4 6673.10 815.041  47
  -5  -3   5 18.7943 36.3541  58
  -5  -3   5-34.7469 82.3137  62
  -5  -3   5 39.8088 49.7039  39
  -5  -3   5 101.436 70.6407  41
  -5  -3   5-66.3572 94.4635  70
  -5  -3   5-92.4093 68.2585  47
  -6  -3   6 1877.24 254.064  58
  -6  -3   6 1419.80 291.514  62
  -6  -3   6 861.014 226.652  39
  -6  -3   6 1617.74 290.372  70
  -6  -3   6 2061.36 284.474  47
  -7  -3   7-26.0318 45.9670  39
  -7  -3   7 95.7882 62.7181  58
  -8  -3   8 118.687 71.8929  39
  -8  -3   8 276.761 82.5747  58
  -9  -3   9 16.8340 32.6364  39
  -9   3  10 24.9812 62.6399  29
  -9   3  10-63.7873 53.3990  30
   9  -3 -10-27.5838 36.5674  68
  -8   3   9 360.073 135.742  29
  -7   3   8 71.2114 72.1081  53
  -7   3   8 237.890 100.413  29
  -6   3   7 219.149 91.8472  53
  -6   3   7 215.896 121.511  29
  -5   3   6 11030.9 1366.45  36
  -5   3   6 7519.02 1303.54  18
  -5   3   6 11763.2 1314.22  12
  -5   3   6 10215.4 1309.89  17
  -4   3   5 1087.99 267.661  69
  -4   3   5 1564.43 255.686  18
  -4   3   5 2451.99 264.254  12
  -4   3   5 1459.53 270.759  11
  -4   3   5 2218.12 262.368  17
  -3   3   4 6475.32 880.039  69
  -3   3   4 6425.74 855.720  12
  -3   3   4 6136.20 868.540  11
  -2   3   3 12765.9 1457.18  69
  -2   3   3 10446.6 1431.58  12
  -2   3   3 10138.2 1441.55  11
  -1   3   2 93965.8 12761.4   2
  -1   3   2 92651.1 12769.2  11
   1  -3  -2 105171. 12768.6  51
   0   3   1 36235.0 4522.76  42
   0   3   1 36035.8 4519.66  13
   0   3   1 35564.4 4526.91  11
   0   3   1 32954.5 4517.28  17
   0  -3  -1 32428.2 4518.15  46
   1   3   0 118635. 15705.7   2
   1   3   0 116808. 15706.1  42
   1   3   0 117081. 15703.1  13
   1   3   0 126889. 15710.8  11
  -2  -3   1 13332.5 1644.16  51
  -2  -3   1 12668.3 1643.49  47
   2   3  -1 12645.3 1632.10   2
   2   3  -1 11750.8 1633.23  42
  -2  -3   1 11299.5 1642.95  40
  -3  -3   2 324.217 71.4300  40
  -3  -3   2 472.098 84.4312  47
  -4  -3   3 3785.80 483.309  47
  -4  -3   3 3074.56 500.866  62
  -4  -3   3 3110.76 465.282  40
  -4  -3   3 3524.33 493.094  70
  -5  -3   4 837.393 161.239  47
  -5  -3   4 674.278 178.359  62
  -5  -3   4 896.738 186.399  70
  -6  -3   5 4053.56 533.148  41
  -6  -3   5 2862.81 461.801  39
  -6  -3   5 3202.11 463.926  58
  -6  -3   5 2763.07 496.660  62
  -7  -3   6 399.044 110.744  39
  -7  -3   6 552.950 158.636  41
  -7  -3   6 321.822 144.446  62
  -7  -3   6 604.372 125.527  58
  -8  -3   7 348.605 105.570  39
  -8  -3   7 591.163 124.963  58
  -9  -3   8 517.072 126.682  39
  -9  -3   8 876.873 141.212  58
 -10  -3   9 22.9894 30.2565  39
  -9   3  11 372.624 91.1233  30
   9  -3 -11 413.072 80.4752  68
  -8   3  10-29.7759 74.5670  29
   8  -3 -10-51.5951 47.3828  68
  -7   3   9 22.1520 65.8070  53
  -7   3   9 111.353 92.9384  29
  -6   3   8-22.2110 58.4451  53
  -6   3   8 724.841 170.504  36
  -5   3   7 333.976 66.3373  12
  -5   3   7 398.951 68.5138  17
  -5   3   7 310.121 116.661  36
  -4   3   6 4112.45 701.318  69
  -4   3   6 3778.97 671.480  18
  -4   3   6 4054.07 690.295  11
  -4   3   6 5932.77 681.387  17
  -3   3   5 1009.01 196.343  69
  -3   3   5 974.790 185.057  11
  -3   3   5 1321.57 174.852  12
  -2   3   4 33297.0 4186.93  12
  -2   3   4 28580.2 4199.95  11
  -1   3   3 2007.51 251.823  12
  -1   3   3 1662.92 261.071  11
   1  -3  -3 1650.33 257.653  51
   0   3   2 60856.6 8242.05  11
   0  -3  -2 64016.3 8244.38  51
  -1  -3  -1 128781. 18043.4  46
  -1  -3  -1 152848. 18056.5  51
   1   3   1 135957. 18048.1  11
   1   3   1 138521. 18044.4  42
  -2  -3   0 348.121 80.0793  51
  -2  -3   0 447.374 82.8511  40
   2   3   0 467.366 68.3600  42
  -3  -3   1 28788.4 3244.82  62
  -3  -3   1 22182.7 3219.63  40
  -4  -3   2 3327.18 436.305  62
  -4  -3   2 2654.64 400.215  40
  -5  -3   3 9077.52 1271.57  62
  -5  -3   3 9080.50 1227.68  40
  -6  -3   4 118.212 55.5900  58
  -6  -3   4 113.200 95.2041  62
  -6  -3   4 76.6444 58.2309  39
  -6  -3   4 115.125 75.4673  41
  -7  -3   5 2855.11 485.188  41
  -7  -3   5 2759.29 432.464  39
  -7  -3   5 3459.60 445.783  58
  -7  -3   5 2259.69 466.812  62
  -8  -3   6 471.799 115.606  39
  -8  -3   6 354.052 148.567  41
  -8  -3   6 520.863 120.389  58
  -9  -3   7 65.4568 46.3809  39
  -9  -3   7 64.1608 51.3823  58
 -10  -3   8 219.428 72.0117  39
 -10  -3   8 409.816 79.7101  58
   8  -3 -11 40.9119 39.2002  68
   7  -3 -10 38.5818 45.9815  68
  -6   3   9 21.4197 51.4098  53
  -6   3   9 542.849 173.401  36
  -5   3   8 207.035 58.5269  12
  -5   3   8 132.449 50.8281  17
  -5   3   8 40.1579 46.5168  53
  -5   3   8-37.9059 104.422  36
  -4   3   7 4686.93 754.890  36
  -4   3   7 4259.14 698.529  18
  -4   3   7 4468.17 723.676  11
  -3   3   6 23.0660 51.7449  69
  -3   3   6 37.7652 44.9942  11
  -3   3   6 40.3596 28.0235  12
  -2   3   5 25416.2 3289.65  12
  -2   3   5 23633.9 3305.61  11
  -1   3   4 5891.35 813.741  12
  -1   3   4 6467.66 832.607  11
   0   3   3 2407.31 329.718  12
   0   3   3 2673.02 346.135  11
   0  -3  -3 2248.60 342.140  51
  -1  -3  -2 1805.71 279.136  51
  -1  -3  -2 1894.61 266.281  46
   1   3   2 1678.41 269.885  11
  -1  -3  -2 2458.07 275.110  40
  -2  -3  -1 1717.37 262.247  46
  -2  -3  -1 1999.96 278.548  51
  -2  -3  -1 2361.07 273.468  40
   2   3   1 1810.06 260.969  42
  -3  -3   0 10006.1 1366.12  46
  -3  -3   0 11581.9 1387.60  62
  -3  -3   0 9454.41 1386.25  63
  -3  -3   0 10223.3 1372.09  40
  -4  -3   1 13689.0 1734.06  46
  -4  -3   1 14643.6 1764.59  62
  -4  -3   1 11518.1 1734.46  40
  -5  -3   2 22120.8 2564.82  46
  -5  -3   2 21023.5 2601.69  62
  -5  -3   2 16198.4 2558.01  40
  -6  -3   3 13016.7 1587.54  46
  -6  -3   3 10902.6 1588.55  58
  -6  -3   3 9873.57 1619.39  62
  -6  -3   3 13078.9 1648.03  41
  -7  -3   4 377.091 87.8077  39
  -7  -3   4 219.731 121.089  41
  -7  -3   4 259.840 124.295  62
  -7  -3   4 245.666 79.9507  58
  -8  -3   5 1692.96 316.239  41
  -8  -3   5 1683.09 264.849  39
  -8  -3   5 1321.00 258.195  58
  -9  -3   6 90.5639 57.8246  39
  -9  -3   6 93.6935 62.5342  58
 -10  -3   7 202.972 73.1752  39
 -10  -3   7 496.104 93.4081  58
  -8   3  12 266.608 74.2071  30
   8  -3 -12 326.269 66.7003  68
   7  -3 -11 32.3143 38.5120  68
  -6   3  10 588.420 217.628  36
   6  -3 -10 1212.98 191.835  68
  -5   3   9 358.550 145.056  36
  -4   3   8 521.860 161.528  36
  -4   3   8 733.922 118.277  12
  -4   3   8 441.701 130.800  11
  -3   3   7 2880.25 440.264  69
  -3   3   7 3220.17 471.710  36
  -2   3   6 46.4088 26.6959  12
  -2   3   6-18.1292 43.1133  11
  -1   3   5 6511.74 989.944  12
  -1   3   5 10238.1 1024.26  11
   0   3   4 811.711 122.030  12
   0   3   4 1045.36 147.703  11
   0  -3  -4 734.617 130.522  44
   1   3   3 6845.00 1030.11  11
  -1  -3  -3 8159.71 1022.54  46
  -2  -3  -2 22225.2 3073.24  46
  -2  -3  -2 24398.0 3077.04  40
  -3  -3  -1 15591.4 2037.84  46
  -3  -3  -1 13437.8 2057.85  63
  -3  -3  -1 15358.4 2046.81  44
  -3  -3  -1 16041.4 2043.08  40
  -4  -3   0 52768.2 6441.26  46
  -4  -3   0 39908.7 6457.09  63
  -4  -3   0 53651.9 6464.64  62
  -4  -3   0 47156.7 6442.47  40
  -5  -3   1 4694.97 605.466  46
  -5  -3   1 5171.91 643.518  62
  -5  -3   1 3750.15 602.839  40
  -6  -3   2 22015.3 2649.31  46
  -6  -3   2 17773.1 2646.61  58
  -6  -3   2 18226.9 2684.75  62
  -6  -3   2 21735.6 2706.88  41
  -7  -3   3 4422.81 508.998  46
  -7  -3   3 2447.21 527.237  41
  -7  -3   3 3728.10 509.308  58
  -7  -3   3 2610.63 534.282  62
  -8  -3   4 3607.84 509.230  39
  -8  -3   4 3268.40 561.466  41
  -8  -3   4 3428.59 511.554  59
  -8  -3   4 3276.47 509.359  58
  -9  -3   5 1790.35 308.663  39
  -9  -3   5 2171.40 322.535  58
 -10  -3   6-18.2340 38.0945  39
 -10  -3   6 78.6700 51.5083  58
 -11  -3   7 476.042 107.810  39
 -11  -3   7 1049.01 128.029  58
   7  -3 -12 928.681 153.861  68
  -6   3  11-31.9600 97.7936  36
   6  -3 -11 35.4336 44.3525  68
  -5   3  10 903.604 246.579  36
   5  -3 -10 1297.67 210.446  68
  -4   3   9 40.0610 107.240  36
  -4   3   9 28.3008 77.3699  11
  -3   3   8 948.779 224.547  36
  -3   3   8 1115.46 149.270  12
  -2   3   7 2289.96 355.216  12
  -2   3   7 3111.88 395.453  11
  -1   3   6 8462.66 1205.65  12
   1  -3  -6 7729.24 1207.70  48
   0  -3  -5 6068.37 834.014  71
   0   3   5 5674.42 831.980  12
   0  -3  -5 5553.02 841.905  44
  -1  -3  -4 1778.93 228.228  71
  -1  -3  -4 1417.41 238.449  44
   1   3   4 1528.06 240.472  11
  -2  -3  -3 52413.4 7180.20  46
  -2  -3  -3 63265.0 7211.96  63
  -2  -3  -3 52288.5 7192.18  44
  -3  -3  -2 16681.4 2281.17  46
  -3  -3  -2 18619.3 2314.97  63
  -3  -3  -2 17571.6 2283.73  40
  -3  -3  -2 16485.3 2292.97  44
  -4  -3  -1 14292.4 1802.95  46
  -4  -3  -1 12322.2 1827.50  63
  -4  -3  -1 14606.2 1806.34  40
  -4  -3  -1 12002.6 1808.25  44
  -5  -3   0 14602.4 1652.36  46
  -5  -3   0 9570.62 1664.36  63
  -5  -3   0 14069.5 1680.13  62
  -5  -3   0 11178.6 1647.28  40
  -6  -3   1 8772.73 953.487  46
  -6  -3   1 8565.49 1009.51  41
  -6  -3   1 6401.81 980.094  62
  -7  -3   2 6922.40 802.831  46
  -7  -3   2 4734.38 837.645  41
  -7  -3   2 5047.47 835.509  62
  -7  -3   2 5442.33 796.761  58
  -8  -3   3 286.029 137.618  41
  -8  -3   3 254.183 80.6862  58
  -8  -3   3 101.210 64.1097  59
  -9  -3   4 2174.67 304.860  58
  -9  -3   4 1485.70 287.883  59
 -10  -3   5 255.318 82.3423  58
 -11  -3   6 266.457 68.3357  58
   7  -3 -13 614.248 102.343  68
  -6   3  12-49.6503 81.5531  36
   6  -3 -12 154.385 53.1069  68
  -5   3  11 35.6031 132.034  36
   5  -3 -11 55.2156 54.7871  68
  -4   3  10 2677.57 510.964  36
   4  -3 -10 3284.89 461.266  68
  -3   3   9 55.6928 94.2088  11
  -3   3   9 363.868 77.6309  12
  -3   3   9 357.585 166.481  36
  -2   3   8 26728.7 2939.54  69
  -2   3   8 18782.3 2891.55   9
  -2   3   8 21336.1 2883.38  12
  -2   3   8 23532.9 2924.42  11
   1  -3  -7 1715.65 274.402  48
  -1   3   7 1824.28 270.724  12
  -1   3   7 2408.97 320.098  11
   0  -3  -6 9763.55 1251.27  71
   0  -3  -6 7094.42 1250.52  48
  -1  -3  -5 41816.2 6310.69  44
   1   3   5 50065.8 6321.55  11
  -1  -3  -5 50070.9 6299.75  71
  -2  -3  -4 10269.2 1278.17  63
  -2  -3  -4 8585.36 1261.06  44
   2   3   4 9209.21 1256.54   1
  -2  -3  -4 9500.76 1250.51  46
  -3  -3  -3 16375.2 2168.02  46
  -3  -3  -3 17531.2 2200.75  63
  -3  -3  -3 16445.1 2166.55  40
  -3  -3  -3 15058.2 2179.89  44
  -4  -3  -2 152.936 44.1780  46
  -4  -3  -2 138.443 68.3536  63
  -4  -3  -2 119.387 44.2857  40
  -4  -3  -2 168.709 54.7421  44
  -5  -3  -1 6295.94 758.968  46
  -5  -3  -1 4639.76 779.921  63
  -5  -3  -1 5273.74 756.660  40
  -6  -3   0 6796.15 1157.24  21
  -6  -3   0 9793.67 1149.62  46
  -7  -3   1 4839.80 614.158  46
  -7  -3   1 4549.38 670.136  41
  -7  -3   1 3547.73 622.372  21
  -8  -3   2 2150.43 341.181  59
  -8  -3   2 2687.02 343.227  58
  -9  -3   3 380.367 108.727  58
  -9  -3   3 518.987 121.246  59
 -10  -3   4 1138.02 203.813  59
 -10  -3   4 1162.48 205.480  58
 -11  -3   5-15.8992 39.7570  58
   6  -3 -13 981.170 154.531  68
   5  -3 -12 30.1625 41.3395  68
  -5   3  12-29.1015 91.9580  36
   4  -3 -11 6878.77 752.178  68
  -4   3  11 3298.83 763.246  36
  -3   3  10 3642.19 593.360  36
   2  -3  -9 2327.62 360.863  71
  -2   3   9 3350.29 377.484  12
  -2   3   9 2061.62 391.718  11
  -2   3   9 2324.72 378.354   9
   1  -3  -8 13035.0 1894.42  48
   1  -3  -8 14343.2 1891.37  71
  -1   3   8 12668.3 1902.80   9
  -1   3   8 13917.0 1891.74  12
  -1   3   8 20316.7 1946.91  11
   0  -3  -7 49.1688 30.6554  71
   0   3   7 39.9489 57.1787  11
   0  -3  -7 38.2488 47.5936  48
  -1  -3  -6 10355.5 1281.28  71
  -1  -3  -6 8731.98 1293.98  44
   1   3   6 12432.6 1311.80  11
  -1  -3  -6 7909.82 1283.34  48
  -2  -3  -5 57.9396 49.0926  63
   2   3   5 48.5044 31.6409   1
  -2  -3  -5 125.321 45.5355  44
  -3  -3  -4 3954.63 532.950  46
  -3  -3  -4 4206.27 565.625  63
   3   3   4 3738.87 537.246   1
  -3  -3  -4 3625.13 547.098  44
  -4  -3  -3 7195.95 989.789  40
  -4  -3  -3 6941.91 1007.40  44
  -4  -3  -3 7666.72 1029.27  63
  -4  -3  -3 7592.88 993.193  46
  -5  -3  -2 800.817 187.532  63
  -5  -3  -2 1041.80 159.243  46
  -6  -3  -1 3510.19 526.454  67
  -6  -3  -1 2735.89 493.986  21
  -6  -3  -1 3843.91 484.993  46
  -7  -3   0 50.5517 44.1599  46
  -7  -3   0 26.9168 52.0878  21
  -7  -3   0 108.681 80.9269  41
  -7  -3   0-21.0448 43.9960  59
  -8  -3   1 262.598 134.435  41
  -8  -3   1 293.175 96.9048  21
  -8  -3   1 272.406 92.8273  59
  -9  -3   2 1126.79 234.690  59
  -9  -3   2 1581.63 238.739  58
 -10  -3   3 1033.85 202.055  59
 -10  -3   3 1176.11 203.992  58
 -11  -3   4 1108.11 183.385  59
 -11  -3   4 1046.86 183.653  58
  -5   3  13 312.206 118.570  36
   5  -3 -13 509.186 89.7851  68
  -4   3  12 160.298 117.519  36
   4  -3 -12 138.673 54.9253  68
  -3   3  11 1562.03 319.972  36
  -2   3  10 1342.94 279.045  36
   1  -3  -9 4023.25 658.523  48
  -1   3   9 3953.78 672.524  10
   1  -3  -9 6289.12 695.160   3
  -1   3   9 4267.79 668.457   9
   1  -3  -9 5065.14 655.969  71
  -1   3   9 6077.46 711.076  11
   0  -3  -8 127.576 50.1234  48
   0   3   8 70.2986 48.7405   9
   0  -3  -8 98.3849 53.9703   3
   0  -3  -8 165.661 50.3861  71
   0   3   8 183.682 76.4544  11
  -1  -3  -7 1114.58 173.453   3
   1   3   7 941.913 161.736   9
  -1  -3  -7 1005.99 145.962  71
  -1  -3  -7 675.030 147.146  48
  -2  -3  -6 10474.5 1459.40  48
  -2  -3  -6 11355.4 1473.57  44
  -3  -3  -5 24.1803 39.5536  48
   3   3   5 41.3070 30.9960   1
  -3  -3  -5 46.5064 52.0795  63
  -3  -3  -5 18.3048 48.0961  44
  -4  -3  -4 17079.8 2182.54  46
   4   3   4 15908.5 2184.92   1
  -4  -3  -4 15426.5 2196.15  44
  -4  -3  -4 16761.8 2218.46  63
  -5  -3  -3 609.067 119.074  46
  -5  -3  -3 760.531 261.467  31
  -5  -3  -3 923.444 167.293  67
  -6  -3  -2 13686.0 1786.40  67
  -6  -3  -2 11281.7 1750.27  21
  -6  -3  -2 13733.2 1737.31  46
  -7  -3  -1 3118.32 395.551  46
  -7  -3  -1 2568.87 411.540  21
  -7  -3  -1 2975.29 451.712  67
  -7  -3  -1 2122.89 386.885  59
  -8  -3   0 2526.75 363.753  59
  -8  -3   0 2159.02 397.161  41
  -8  -3   0 2464.78 351.760  46
  -8  -3   0 1853.77 359.198  21
  -9  -3   1 2708.55 359.970  59
  -9  -3   1 1704.01 342.443  21
 -10  -3   2 24.1191 51.0708  59
 -10  -3   2 104.573 52.8829  58
 -11  -3   3 341.310 80.4330  58
 -11  -3   3 234.614 73.8012  59
  -4   3  13 71.9834 85.2645  36
  -3   3  12 33.8075 122.417  36
  -2   3  11 1138.36 263.891  36
  -1   3  10 122.705 58.5869   9
   1  -3 -10 176.674 79.9069   3
  -1   3  10 115.699 63.0524  10
   0  -3  -9 5382.51 717.675  71
   0   3   9 7197.44 775.644  11
   0  -3  -9 6012.27 749.379   3
   0   3   9 5807.77 740.931   9
  -1  -3  -8 6331.86 815.089   3
   1   3   8 5814.98 803.105   9
  -1  -3  -8 6113.55 786.360  71
  -1  -3  -8 4936.32 791.405  48
  -2  -3  -7 13116.1 1704.24   3
  -2  -3  -7 12145.9 1687.95  48
  -3  -3  -6 9639.73 1421.97  48
   3   3   6 10195.3 1428.30   1
  -3  -3  -6 10953.1 1466.20  66
   4   3   5 8977.57 1347.89   1
  -4  -3  -5 10683.4 1382.31  67
  -4  -3  -5 9583.94 1388.67  66
  -5  -3  -4 22202.5 3058.97  46
  -5  -3  -4 30241.6 3267.04  31
  -5  -3  -4 24607.4 3105.30  67
  -5  -3  -4 20795.5 3102.26  66
  -6  -3  -3 34.5512 55.2871  67
  -6  -3  -3 45.5037 48.3590  21
  -6  -3  -3 122.466 52.0517  46
  -7  -3  -2 16821.0 1972.97  46
  -7  -3  -2 13762.7 1986.37  21
  -7  -3  -2 10705.9 1990.56  61
  -7  -3  -2 17614.9 2039.13  67
  -8  -3  -1 1031.43 194.190  59
  -8  -3  -1 1304.12 199.790  46
  -8  -3  -1 1471.94 267.416  67
  -8  -3  -1 809.127 198.142  21
  -9  -3   0 2022.10 280.328  59
  -9  -3   0 1223.93 267.100  21
 -10  -3   1 260.455 83.9577  59
 -10  -3   1 241.922 91.1846  21
 -11  -3   2 93.9937 49.1733  59
 -11  -3   2 131.713 54.0262  58
 -12  -3   3 235.039 55.6492  59
  -4   3  14 105.221 68.5647  36
  -3   3  13 51.9665 92.0130  36
  -2   3  12 756.422 196.747  36
  -1   3  11 2345.35 417.697  10
   1  -3 -11 3435.29 435.951   3
   0   3  10 167.327 80.5934  10
   0   3  10 242.718 76.7897   9
   0  -3 -10 227.026 79.1082   3
   1   3   9 18065.3 2094.95   9
  -1  -3  -9 17032.5 2100.26   3
  -1  -3  -9 13007.9 2074.24  48
  -2  -3  -8 1069.82 195.316   3
  -2  -3  -8 1033.48 178.977  48
  -3  -3  -7 21212.1 2778.33  66
  -3  -3  -7 20245.7 2747.43   3
  -3  -3  -7 20225.1 2732.33  48
  -4  -3  -6 6563.57 942.071  31
  -4  -3  -6 4862.36 764.792  66
  -5  -3  -5 17688.0 2073.97  31
  -5  -3  -5 12591.1 1887.52  66
  -5  -3  -5 13631.4 1882.93  67
  -6  -3  -4 4667.60 688.398  46
  -6  -3  -4 5448.92 742.763  67
  -6  -3  -4 5069.59 743.175  66
  -6  -3  -4 4721.88 852.194  31
  -7  -3  -3 39.8497 79.8783  67
  -7  -3  -3 210.135 72.0996  56
  -7  -3  -3 143.073 60.2530  46
  -7  -3  -3 268.286 111.115  61
  -7  -3  -3 181.396 71.0309  21
  -8  -3  -2 671.398 159.540  21
  -8  -3  -2 942.163 205.097  67
  -9  -3  -1 68.7922 55.2709  59
  -9  -3  -1 90.4851 68.1327  21
 -10  -3   0 2185.79 328.363  59
 -10  -3   0 1867.21 330.665  21
 -11  -3   1 501.508 95.5363  59
 -11  -3   1 122.997 66.0213  21
 -12  -3   2 298.210 65.8568  59
  -3   3  14 170.361 83.9975  36
   3  -3 -14 390.468 79.5879  22
  -2   3  13-53.5577 105.965  36
   1  -3 -12 7010.18 646.406   3
  -1   3  12 2241.76 629.978  36
   0   3  11 115.014 60.8778  10
   0  -3 -11 21.9968 58.2719   3
   1   3  10 3789.31 589.914  10
  -1  -3 -10 3784.85 589.769   3
   1   3  10 4512.19 587.457   9
  -2  -3  -9 2543.57 392.061   3
   2   3   9 2856.44 386.116   9
  -2  -3  -9 2284.35 372.370  48
  -3  -3  -8 665.386 160.927  66
  -3  -3  -8 550.158 115.727  48
  -4  -3  -7 14017.4 1737.42  31
  -4  -3  -7 10265.0 1541.43  66
  -5  -3  -6 252.468 294.233  31
  -5  -3  -6 530.053 136.956  66
  -5  -3  -6 323.718 111.668  67
  -6  -3  -5 117.077 69.6761  56
  -6  -3  -5 36.2632 83.4875  61
  -6  -3  -5 326.511 105.258  67
  -6  -3  -5 277.240 105.686  66
  -6  -3  -5 87.4657 259.217  31
  -7  -3  -4 78.6269 116.524  61
  -7  -3  -4 196.004 72.9796  21
  -7  -3  -4 40.1739 64.1196  67
  -7  -3  -4 24.4217 75.2612  56
  -8  -3  -3 1431.99 265.769  56
  -8  -3  -3 2101.20 333.356  67
  -8  -3  -3 1632.18 280.530  21
  -9  -3  -2 2433.02 391.502  21
 -10  -3  -1 376.409 116.304  21
 -10  -3  -1 594.575 118.411  59
 -11  -3   0 691.589 159.743  21
 -11  -3   0 1037.40 161.147  59
 -12  -3   1 124.375 42.2362  59
  -2   3  14 170.101 50.9899   8
   2  -3 -14 156.263 56.1922  22
  -2   3  14 17.8973 68.3270  36
   1  -3 -13 1054.12 194.003  22
  -1   3  13 555.659 196.317  36
   0   3  12 424.164 153.354  36
   0  -3 -12 656.009 121.430   3
   0   3  12 339.951 102.882  10
   1   3  11 115.198 65.7250  10
  -1  -3 -11-22.0461 52.3876   3
   2   3  10 3703.44 630.003  10
  -2  -3 -10 4875.38 642.042   3
   2   3  10 4666.94 629.080   9
  -3  -3  -9 232.721 100.722  66
   3   3   9 432.594 104.299  10
  -4  -3  -8 3305.27 552.776  66
  -4  -3  -8 4572.77 745.775  31
  -5  -3  -7 271.899 108.825  66
  -5  -3  -7 172.866 65.8681  56
  -6  -3  -6 81.3261 72.3731  66
  -6  -3  -6-91.7529 307.523  31
  -6  -3  -6 70.5768 49.9852  56
  -7  -3  -5 7043.36 1012.01  66
  -7  -3  -5 6807.82 970.452  56
  -8  -3  -4 219.123 77.0615  56
  -8  -3  -4 101.210 66.2284  21
  -9  -3  -3 5324.02 769.128  21
 -10  -3  -2 225.375 86.7841  21
 -11  -3  -1 626.935 143.721  21
 -11  -3  -1 851.936 139.652  59
 -12  -3   0 210.087 68.5123  21
 -12  -3   0 528.027 79.3997  59
  -1   3  14 17.6884 64.0499  36
   0   3  13 150.609 113.176  36
   0  -3 -13 209.721 66.3886   3
   0   3  13 183.418 64.2315  10
  -1  -3 -12 189.200 73.2645   3
   1   3  12 355.154 87.6407  10
   2   3  11 1409.41 241.453  10
   3   3  10 1239.53 220.399  10
  -4  -3  -9 35.0833 67.8612  66
  -4  -3  -9 83.5964 287.737  31
   4   3   9-23.0927 44.6697  10
  -5  -3  -8 5113.12 758.750  56
  -5  -3  -8 5161.81 963.691  31
  -5  -3  -8 6065.36 815.216  66
  -6  -3  -7 392.062 147.651  55
  -6  -3  -7 723.299 143.541  56
  -6  -3  -7 926.347 416.431  31
  -6  -3  -7 1125.04 213.999  66
  -7  -3  -6 4968.79 549.155  56
  -7  -3  -6 5603.24 615.748  66
  -8  -3  -5 4092.38 446.522  56
  -8  -3  -5 1657.72 432.033  55
  -9  -3  -4 625.855 129.989  56
  -9  -3  -4 812.117 145.959  21
 -10  -3  -3 485.315 190.159  55
 -10  -3  -3 1930.43 222.557  21
 -11  -3  -2 88.1261 80.4795  55
 -11  -3  -2 18.2866 43.5528  21
   0   3  14 246.509 86.3548  36
   1   3  13 2277.42 260.176  10
   1   3  13 977.070 253.307  36
   2   3  12 949.626 163.585  10
   2   3  12 764.493 149.230  37
   3   3  11 5246.22 744.496  10
   4   3  10 3183.70 433.513  10
  -4  -3 -10 2547.83 418.352  54
  -5  -3  -9 3434.68 772.388  31
  -5  -3  -9 4609.96 658.121  66
  -6  -3  -8 2777.06 426.962  56
  -6  -3  -8 3614.09 485.836  66
  -7  -3  -7 35.4288 106.067  55
  -7  -3  -7 303.218 92.4041  54
  -7  -3  -7 284.950 94.1524  56
  -8  -3  -6 8179.27 646.900  56
  -8  -3  -6 2037.89 601.047  55
  -9  -3  -5 770.593 122.573  56
  -9  -3  -5 110.426 109.587  55
 -10  -3  -4 1384.40 188.338  21
 -10  -3  -4 570.140 182.918  55
 -11  -3  -3 739.268 107.730  21
 -11  -3  -3 131.574 95.1854  55
   1   3  14 111.937 41.0444  10
   1   3  14 14.1374 89.9286  36
   2   3  13 4302.68 602.485  10
   3   3  12 215.951 67.8031  10
   4   3  11 3020.67 418.219  10
  -4  -3 -11 2629.43 408.632  54
  -5  -3 -10-217.014 296.816  31
  -5  -3 -10 19.0450 45.1526  54
  -6  -3  -9 3108.88 428.966  56
  -6  -3  -9 3028.12 436.164  54
  -7  -3  -8 2211.83 340.071  56
  -7  -3  -8 2224.70 345.829  54
  -8  -3  -7 536.976 103.978  56
  -8  -3  -7 159.943 111.960  55
  -9  -3  -6 626.534 112.392  56
  -9  -3  -6 221.678 127.072  55
 -10  -3  -5 114.325 79.6230  55
 -11  -3  -4 394.701 69.0116  21
 -11  -3  -4-22.1398 63.7233  55
   2   3  14 632.295 104.960  10
   3   3  13 23.0211 33.0993  10
   3   3  13 48.4509 34.6513  37
   4   3  12 873.212 150.202  10
  -5  -3 -11 670.261 350.238  31
  -5  -3 -11 1558.18 226.114  54
  -6  -3 -10 33.0334 37.1458  54
  -7  -3  -9 1581.32 252.800  56
  -7  -3  -9 1744.65 263.356  54
  -8  -3  -8 354.729 75.6362  56
  -8  -3  -8 254.364 87.0509  55
  -8  -3  -8 191.543 63.1071  54
  -9  -3  -7 176.458 78.0343  55
 -10  -3  -6 87.9685 36.8642  57
 -10  -3  -6 113.350 65.7157  55
   4   3  13 25.4539 29.3403  10
   4   3  13 19.3295 21.1670  37
   5   3  12 434.470 71.2857  37
  -5  -3 -12 263.687 63.9057  54
  -6  -3 -11 912.137 149.714  54
  -7  -3 -10 12.6598 26.5016  54
  -8  -3  -9 954.017 156.181  54
  -9  -3  -8 9.87928 22.2548  57
  -9  -3  -8 72.0838 45.0931  55
 -10  -3  -7 1453.21 140.523  57
 -10  -3  -7 351.735 130.647  55
 -10   4  -8 970.595 158.781  23
  -9   4  -9-13.2368 33.0995  23
  -8   4 -10 1747.65 266.813  32
  -7   4 -11 154.243 52.7596  32
  -6   4 -12 2611.00 405.844  31
  -6   4 -12 1234.31 202.738  32
  -5   4 -13 710.804 249.704  31
 -11   4  -6 94.8139 41.9291  23
 -10   4  -7 754.944 137.591  23
  -9   4  -8 967.970 159.656  32
  -9   4  -8 743.674 148.915  23
  -8   4  -9 597.876 123.404  32
  -7   4 -10 2080.85 352.753  33
  -7   4 -10 2572.25 355.268  32
  -6   4 -11 123.702 66.3966  33
  -6   4 -11 63.8118 50.0486  32
  -6   4 -11 61.2394 242.044  31
  -5   4 -12 620.434 136.641  33
  -5   4 -12 729.006 129.563  32
   5  -4  12 836.712 131.549   9
  -4   4 -13 11.4703 41.3836  33
   4  -4  13 219.291 50.0808   9
   3  -4  14 21.9766 25.3805   9
 -12   4  -4 25.0808 33.0091  23
 -11   4  -5 498.116 104.172  23
 -10   4  -6 153.863 60.3426  23
  -9   4  -7 1478.40 237.486  57
  -8   4  -8 739.630 151.128  32
  -8   4  -8 749.936 135.190  57
  -8   4  -8 636.250 136.591  54
  -7   4  -9 686.651 151.152  33
  -7   4  -9 720.367 146.892  32
  -7   4  -9 723.631 146.041  54
  -6   4 -10 2523.88 379.057  33
  -6   4 -10 2208.73 364.656  32
  -6   4 -10 2527.46 368.162  54
  -5   4 -11 430.615 99.1779  32
  -5   4 -11 341.769 103.069  33
  -5   4 -11 423.369 94.2898  54
  -4   4 -12 742.021 147.241  33
   4  -4  12 768.630 138.101   9
   3  -4  13 11.9574 32.7463   9
   2  -4  14 86.1912 35.8802   9
 -12   4  -3-11.8212 29.5597  60
 -11   4  -4 1151.73 164.713  60
 -11   4  -4 699.725 157.072  23
 -10   4  -5 736.537 136.537  60
 -10   4  -5 540.327 134.132  23
 -10   4  -5 905.588 157.811  21
 -10   4  -5 730.756 140.839  57
  -9   4  -6 167.089 62.4051  60
  -9   4  -6 80.0528 54.6624  57
  -8   4  -7 2548.41 379.129  57
  -8   4  -7 2075.62 380.331  32
  -8   4  -7 2934.16 391.967  54
  -7   4  -8 714.562 142.805  32
  -7   4  -8 280.807 117.640  33
  -7   4  -8 644.168 127.961  54
  -6   4  -9 3301.57 504.709  33
  -6   4  -9 3245.90 501.718  32
  -6   4  -9 3507.04 501.098  54
  -5   4 -10 380.959 106.203  33
  -5   4 -10 456.360 101.363  32
  -5   4 -10 205.512 80.4688  54
  -4   4 -11 113.019 55.5903  32
  -4   4 -11 298.007 92.8907  33
  -3   4 -12 775.871 152.565  33
   2  -4  13 13.2238 34.6766   9
   1  -4  14 642.531 110.592   9
 -12   4  -2 1393.95 192.853  27
 -12   4  -2 876.345 176.573  60
 -12   4  -2 1232.60 186.615  59
 -11   4  -3 68.3203 67.9192  21
 -11   4  -3-20.6784 47.1020  23
 -11   4  -3 36.5072 52.7872  27
 -11   4  -3 195.452 63.4256  59
 -11   4  -3 193.879 58.1258  60
 -10   4  -4 496.183 98.1102  57
 -10   4  -4 398.780 109.919  21
 -10   4  -4 240.696 85.3197  27
 -10   4  -4 346.546 94.8706  23
 -10   4  -4 238.072 81.6969  60
 -10   4  -4 440.271 97.7301  59
  -9   4  -5 1089.85 186.694  57
  -9   4  -5 745.373 178.194  23
  -9   4  -5 1086.31 199.295  21
  -9   4  -5 1215.77 194.029  27
  -9   4  -5 1058.75 186.321  60
  -8   4  -6 2417.59 398.252  55
  -8   4  -6 2588.63 356.754  54
  -8   4  -6 2319.45 348.674  57
  -8   4  -6 1822.23 336.533  60
  -7   4  -7 856.208 202.546  32
  -7   4  -7 1365.00 205.314  57
  -7   4  -7 1214.09 207.487  54
  -6   4  -8 882.103 181.851  33
  -6   4  -8 913.935 179.874  32
  -6   4  -8 849.622 169.552  54
  -5   4  -9 4423.85 586.881  33
  -5   4  -9 3399.03 568.187  32
  -5   4  -9 4003.74 570.441  54
  -4   4 -10 24.1684 73.9356  33
  -4   4 -10-21.7981 54.4612  32
  -3   4 -11 5398.16 767.414  33
  -2   4 -12 16.6356 34.8244  68
  -1   4 -13 191.876 58.1249  68
   1  -4  13 248.184 67.7869   9
   0   4 -14 623.547 107.532  68
 -12   4  -1 1143.91 158.849  27
 -12   4  -1 925.709 148.478  59
 -11   4  -2 318.448 107.589  21
 -11   4  -2 370.505 105.464  23
 -11   4  -2 504.875 113.524  27
 -11   4  -2 651.984 122.124  59
 -11   4  -2 536.533 109.363  60
 -10   4  -3 1002.07 185.915  57
 -10   4  -3 946.061 189.996  27
 -10   4  -3 812.884 185.085  23
 -10   4  -3 1166.00 212.042  21
 -10   4  -3 1343.36 202.073  60
 -10   4  -3 1197.58 195.212  59
  -9   4  -4 4766.37 606.005  24
  -9   4  -4 3811.94 598.514  21
  -9   4  -4 2837.71 576.364  23
  -9   4  -4 4466.27 588.679  27
  -9   4  -4 5008.98 595.758  59
  -9   4  -4 3718.10 581.722  60
  -9   4  -4 4233.43 587.256  57
  -8   4  -5 7917.93 1021.96  21
  -8   4  -5 7979.66 1009.49  27
  -8   4  -5 8112.99 1022.20  24
  -8   4  -5 7090.82 1004.91  57
  -8   4  -5 5786.92 997.398  60
  -7   4  -6 3902.09 621.371  55
  -7   4  -6 4026.08 576.319  54
  -7   4  -6 3906.80 575.822  24
  -7   4  -6 4433.62 574.379  27
  -7   4  -6 3102.02 573.874  32
  -7   4  -6 3755.39 576.903  35
  -7   4  -6 4393.10 573.826  57
  -6   4  -7 169.646 72.0964  35
  -6   4  -7 293.112 103.053  33
  -6   4  -7 76.7409 73.0280  32
  -6   4  -7 163.406 72.0685  54
  -5   4  -8 7064.39 982.508  33
  -5   4  -8 6918.95 976.878  32
  -5   4  -8 6874.08 972.367  54
  -4   4  -9 100.821 75.1811  33
  -4   4  -9 115.142 63.8303  32
  -4   4  -9 43.1838 52.1784  54
  -3   4 -10 1807.04 279.758  32
  -3   4 -10 2307.23 311.227  22
  -2   4 -11 3385.46 483.582  33
  -2   4 -11 3084.09 472.827  68
  -1   4 -12-18.0410 37.7663  68
   0   4 -13 1657.00 265.338  68
   0  -4  13 1828.12 267.625   9
   1   4 -14 30.4684 25.6773  68
 -12   4   0 16.1462 36.0626  59
 -12   4   0-16.2183 47.9189  27
 -11   4  -1 3958.34 498.625  59
 -11   4  -1 4030.97 497.401  60
 -11   4  -1 3553.13 497.779  23
 -11   4  -1 2431.72 489.994  21
 -11   4  -1 2917.19 484.525  27
 -10   4  -2 461.524 124.457  60
 -10   4  -2 731.740 144.223  59
 -10   4  -2 535.864 142.625  21
 -10   4  -2 856.230 155.193  24
 -10   4  -2 541.700 129.231  27
 -10   4  -2 678.369 138.796  23
  -9   4  -3 6113.16 794.858  59
  -9   4  -3 4896.04 783.617  60
  -9   4  -3 5562.64 786.982  57
  -9   4  -3 5479.59 800.067  24
  -9   4  -3 5850.30 789.899  27
  -9   4  -3 5447.46 792.477  23
  -9   4  -3 5792.76 807.796  21
  -8   4  -4 9467.94 1351.44  57
  -8   4  -4 10244.6 1354.05  59
  -8   4  -4 9228.29 1350.81  60
  -8   4  -4 9244.64 1360.06  24
  -8   4  -4 10438.7 1353.66  27
  -8   4  -4 10746.3 1371.32  21
  -7   4  -5 4881.55 684.913  54
  -7   4  -5 4821.03 688.863  24
  -7   4  -5 5296.14 682.726  27
  -7   4  -5 4409.15 677.493  57
  -7   4  -5 4534.57 686.497  35
  -6   4  -6 5135.27 714.028  57
   6  -4   6 5152.72 705.194  52
  -6   4  -6 5882.10 782.677  55
  -6   4  -6 5853.10 728.788  54
  -6   4  -6 4992.46 718.776  24
  -6   4  -6 6607.48 726.098  27
  -6   4  -6 4726.86 725.808  32
  -6   4  -6 5671.03 730.169  35
  -6   4  -6 5134.48 706.274  15
  -6   4  -6 3267.29 700.134  20
  -5   4  -7 3219.59 444.017  54
  -5   4  -7 3486.23 449.869  35
  -5   4  -7 3623.01 456.757  32
  -5   4  -7 1825.84 418.958  20
  -5   4  -7 3367.34 427.566  15
   4  -4   8 8984.16 1079.21  52
  -4   4  -8 7605.86 1088.60  54
  -4   4  -8 7474.67 1070.47  15
  -4   4  -8 7013.54 1087.52  35
  -4   4  -8 8317.95 1098.51  32
   3  -4   9 451.077 114.238  50
  -3   4  -9 290.132 89.3167  68
  -3   4  -9 344.499 91.8994  32
  -2   4 -10 5112.95 726.723  68
  -1   4 -11 1248.62 214.579  68
   0   4 -12 262.265 80.3064  68
   1   4 -13 1832.66 280.007  68
  -2  -4  14 21.5452 53.8052  64
   2   4 -14-9.88910 25.9099  68
   2   4 -14 30.5688 33.1836   3
 -12   4   1 476.194 104.603  27
 -12   4   1 673.877 111.608  59
 -11   4   0 245.171 96.8188  21
 -11   4   0 185.882 80.2988  27
 -11   4   0 169.553 91.8958  28
 -11   4   0 296.750 90.9735  23
 -11   4   0 282.417 83.4520  60
 -11   4   0 360.443 90.1998  59
 -10   4  -1 3698.47 614.564  21
 -10   4  -1 4027.01 605.971  23
 -10   4  -1 3945.59 601.197  27
 -10   4  -1 4889.92 615.421  59
 -10   4  -1 4305.73 607.731  60
  -9   4  -2 1350.07 217.363  57
  -9   4  -2 1681.17 252.383  21
  -9   4  -2 1295.12 231.986  24
  -9   4  -2 1000.78 213.593  27
  -9   4  -2 1122.08 217.952  23
  -9   4  -2 1122.43 217.628  59
  -9   4  -2 1446.64 227.935  60
  -8   4  -3 8942.49 1236.18  24
  -8   4  -3 10415.9 1250.72  21
  -8   4  -3 7931.56 1219.55  27
  -8   4  -3 9344.45 1230.28  59
  -8   4  -3 9693.08 1228.72  57
  -8   4  -3 7938.21 1222.05  60
  -7   4  -4 76.9181 48.6357  57
  -7   4  -4-23.8298 65.6408  21
  -7   4  -4 22.3124 63.9942  24
  -7   4  -4 89.6273 53.5232  27
  -7   4  -4 152.260 64.2290  59
  -6   4  -5 1785.92 244.614  57
   6  -4   5 1513.72 229.968  52
  -6   4  -5 1378.75 285.768  55
  -6   4  -5 1343.38 240.231  54
  -6   4  -5 1536.37 248.819  35
  -6   4  -5 1146.10 241.128  32
  -6   4  -5 1726.64 260.661  34
  -6   4  -5 1674.77 235.738  15
  -6   4  -5 1069.52 229.756  20
  -6   4  -5 1602.25 247.662  24
  -6   4  -5 1707.25 243.147  27
  -5   4  -6 11398.1 1422.77  15
  -5   4  -6 15626.2 1517.38  55
  -5   4  -6 11876.5 1443.17  54
  -5   4  -6 11406.7 1444.66  34
  -5   4  -6 11274.6 1441.17  35
  -5   4  -6 11963.0 1449.55  32
  -4   4  -7 6401.31 857.199  15
  -4   4  -7 6120.87 872.942  54
  -4   4  -7 6035.09 873.661  35
  -4   4  -7 6398.58 877.835  34
   3  -4   8 8428.81 1067.07  52
  -3   4  -8 8462.07 1082.62  68
  -3   4  -8 7415.43 1060.40  15
  -3   4  -8 7884.41 1081.98  35
  -3   4  -8 7054.59 1075.93  34
  -2   4  -9 1210.60 204.268  43
  -2   4  -9 1320.52 215.479  68
   2  -4   9 1163.74 223.051  50
  -1   4 -10 2866.31 431.225  68
   0   4 -11 148.759 69.9347  68
   1   4 -12 924.294 169.854  68
   2   4 -13 129.916 49.3431   4
   2   4 -13 218.092 61.2925  68
   3   4 -14 8.95861 23.4937  68
   3   4 -14 9.66096 32.3888   3
 -12   4   2 140.768 80.9366  28
 -12   4   2 337.680 80.5292  27
 -11   4   1 1597.13 324.919  29
 -11   4   1 1365.66 301.407  28
 -11   4   1 1641.97 289.861  27
 -11   4   1 2409.83 308.130  59
 -11   4   1 2231.91 301.515  60
 -10   4   0 4566.11 735.270  29
 -10   4   0 3732.05 702.993  28
 -10   4   0 4692.17 700.772  23
 -10   4   0 5195.75 718.677  21
 -10   4   0 5759.12 711.272  59
 -10   4   0 5431.79 703.782  60
  -9   4  -1 5505.85 760.461  29
  -9   4  -1 5090.62 730.928  21
  -9   4  -1 4882.07 714.091  23
  -9   4  -1 4934.78 716.451  59
  -9   4  -1 4819.64 710.553  60
  -8   4  -2 7949.06 1206.28  24
  -8   4  -2 9666.52 1221.87  21
  -8   4  -2 7717.30 1197.20  23
  -8   4  -2 9714.99 1210.43  59
  -8   4  -2 8333.55 1195.76  57
  -8   4  -2 7699.93 1195.77  60
  -7   4  -3 6488.37 858.258  24
  -7   4  -3 7087.67 868.133  21
  -7   4  -3 5001.72 836.258  27
  -7   4  -3 6002.86 844.950  57
  -7   4  -3 6635.24 852.458  59
  -6   4  -4 251.887 69.8648  59
  -6   4  -4 186.480 77.5571  21
  -6   4  -4 150.690 64.8147  24
  -6   4  -4 214.975 66.9610  27
  -6   4  -4 296.500 69.9347  20
  -6   4  -4 178.653 57.4557  15
  -6   4  -4 206.602 70.1403  34
  -6   4  -4 267.751 75.3575  35
   6  -4   4 132.542 51.5054  52
  -6   4  -4 133.180 55.5022  57
  -6   4  -4 267.816 70.9519  54
  -5   4  -5 21248.7 2819.51  57
  -5   4  -5 29376.9 2894.42  55
  -5   4  -5 21519.3 2827.27  54
  -5   4  -5 21943.7 2828.14  35
  -5   4  -5 22682.3 2832.60  34
  -5   4  -5 22137.7 2812.90  15
  -5   4  -5 17129.7 2815.50  20
  -5   4  -5 19007.2 2820.24  24
  -4   4  -6 1014.87 165.576  15
  -4   4  -6 1028.14 177.700  54
  -4   4  -6 941.386 180.244  34
  -4   4  -6 1123.23 183.310  35
   3  -4   7 7076.83 950.750  52
  -3   4  -7 7559.33 966.753  54
  -3   4  -7 7108.58 963.681  68
  -3   4  -7 7134.68 966.132  35
  -3   4  -7 6929.18 963.973  34
  -3   4  -7 6438.92 944.860  15
  -2   4  -8 5639.00 792.405  43
  -2   4  -8 5463.72 800.299  68
   2  -4   8 6199.00 814.441  50
  -1   4  -9 3605.14 502.659  43
  -1   4  -9 3500.26 510.154  68
   1  -4   9 4891.56 540.268  50
  -1   4  -9 3055.96 481.096  49
   0   4 -10 4558.43 656.175  68
   1   4 -11 78.5964 54.0118   4
   1   4 -11 106.028 59.2336  68
   2   4 -12 943.752 169.851   4
   2   4 -12 1197.15 188.895  68
   3   4 -13 121.315 49.0642  68
   3   4 -13 135.355 48.9481   4
   4   4 -14 338.773 63.9906  68
 -12   4   3 322.333 112.606  29
 -12   4   3 390.630 109.814  28
 -12   4   3 457.035 96.4088  27
 -11   4   2 994.286 200.183  28
 -11   4   2 1300.91 186.152  59
 -10   4   1 1362.54 293.887  29
 -10   4   1 1659.34 289.228  28
 -10   4   1 1540.75 270.401  23
 -10   4   1 1722.01 269.152  59
 -10   4   1 1595.03 263.109  60
  -9   4   0 9911.70 1148.09  29
  -9   4   0 5732.97 1086.97  28
  -9   4   0 7752.18 1092.30  23
  -9   4   0 8803.12 1107.65  21
  -9   4   0 8803.23 1098.53  59
  -9   4   0 7671.35 1085.78  60
  -8   4  -1 960.563 175.927  29
  -8   4  -1 506.375 137.220  21
  -8   4  -1 610.205 131.591  24
  -8   4  -1 428.213 115.830  23
  -8   4  -1 769.714 137.971  59
  -8   4  -1 485.179 114.690  60
  -7   4  -2 5757.66 943.832  24
  -7   4  -2 7078.42 957.334  21
  -7   4  -2 6622.31 944.972  59
  -7   4  -2 6557.43 938.740  57
  -6   4  -3 1800.63 322.602  24
  -6   4  -3 2544.80 342.188  21
  -6   4  -3 2089.68 312.548  15
  -6   4  -3 2287.19 321.428  20
  -6   4  -3 2165.26 324.999  59
  -6   4  -3 2156.41 320.774  57
  -5   4  -4 1585.51 251.647  34
  -5   4  -4 1748.43 254.319  35
  -5   4  -4 1554.80 234.509  15
  -5   4  -4 1633.49 243.054  20
  -5   4  -4 1413.43 242.270  24
  -4   4  -5 9347.47 1258.63  15
  -3   4  -6 734.461 128.858  34
  -3   4  -6 608.826 122.745  35
  -3   4  -6 649.259 110.953  15
   2  -4   7 2745.66 356.149  52
  -2   4  -7 2264.94 345.392  49
  -2   4  -7 2466.12 368.827  68
  -2   4  -7 2917.18 364.058  43
  -2   4  -7 2278.32 348.711  15
  -1   4  -8 444.010 90.3630  43
  -1   4  -8 364.377 93.8241  68
  -1   4  -8 321.681 76.2272  49
   1  -4   8 546.220 117.992  50
   0   4  -9 238.182 67.0521  43
   0   4  -9 250.095 75.3086  68
   0   4  -9 58.2808 51.8327  49
   0  -4   9 366.413 95.3048  50
   1   4 -10 2436.59 376.068  68
   2   4 -11 624.129 143.782  68
   2   4 -11 679.203 132.483   4
  -2  -4  11 830.965 154.724  39
   3   4 -12 849.888 145.880  68
   3   4 -12 595.149 126.967   4
  -3  -4  12 844.888 145.479  39
   4   4 -13-11.7680 32.2227  68
   4   4 -13-9.55309 33.7668   4
 -12   4   4 428.094 97.2731  28
 -12   4   4 77.6983 75.8421  29
 -11   4   3 1596.91 320.508  29
 -11   4   3 2062.48 319.429  28
 -10   4   2 2736.30 350.221  59
 -10   4   2 2648.27 347.392  60
 -10   4   2 1815.64 370.259  29
 -10   4   2 1444.65 341.554  28
  -9   4   1 989.562 201.569  60
  -9   4   1 1326.71 220.688  59
  -9   4   1 1344.65 249.141  28
  -9   4   1 1220.88 218.364  23
  -9   4   1 1502.02 295.531  29
  -8   4   0 1992.03 317.322  59
  -8   4   0 2739.02 323.444  60
  -8   4   0 1952.53 299.003  19
  -8   4   0 2806.70 369.036  29
  -8   4   0 1350.66 312.640  28
  -8   4   0 1682.04 307.504  23
  -8   4   0 2146.39 332.427  21
  -7   4  -1 692.594 127.331  57
  -7   4  -1 589.229 128.717  23
  -7   4  -1 1096.12 182.598  29
  -7   4  -1 630.381 145.285  21
  -7   4  -1 776.941 141.787  38
  -7   4  -1 586.569 131.294  59
  -7   4  -1 772.865 133.087  60
  -6   4  -2 5090.72 719.693  59
  -6   4  -2 4360.57 709.750  57
  -6   4  -2 5122.58 701.959  16
  -6   4  -2 5320.42 720.045  38
  -6   4  -2 4955.25 727.666  21
   5  -4   3 4137.62 541.652  52
  -5   4  -3 3947.16 542.410  15
  -5   4  -3 3647.74 546.834  20
  -4   4  -4 8455.52 1155.65  15
  -4   4  -4 8806.58 1165.99  20
  -3   4  -5 4780.88 607.775  43
  -3   4  -5 4127.50 601.585  15
  -2   4  -6 45.7813 29.7386  43
   2  -4   6 132.843 39.0802  52
  -2   4  -6 42.2659 27.9369  15
  -1   4  -7 9722.80 1199.14  43
  -1   4  -7 8764.99 1204.93  68
   1  -4   7 8932.90 1214.66  50
  -1   4  -7 8400.82 1179.97  49
   0   4  -8 1158.08 165.874  43
   0   4  -8 890.559 166.673  68
   0  -4   8 1132.56 188.819  50
   0   4  -8 800.895 144.331  49
   1   4  -9 4396.90 586.360  43
   1   4  -9 3988.70 592.665  68
  -1  -4   9 3858.50 604.303  50
   2   4 -10 21.4986 48.3255  68
  -2  -4  10 74.3048 62.0889  39
   3   4 -11 1341.30 222.163   4
   3   4 -11 1398.72 233.116  68
  -3  -4  11 1436.81 238.748  39
   4   4 -12 306.348 84.9805   4
   4   4 -12 516.159 99.8592  68
  -4  -4  12 477.921 98.3674  39
   5   4 -13 24.8043 30.0974   4
 -12   4   5 118.645 69.7947  29
 -12   4   5 317.884 86.6964  28
 -11   4   4 47.4272 67.7390  28
 -11   4   4 35.7386 69.3452  29
 -10   4   3 453.242 160.220  29
 -10   4   3 651.073 166.313  28
 -10   4   3 823.382 143.578  60
  -9   4   2 434.224 109.807  39
  -9   4   2 280.253 122.026  29
  -9   4   2 226.189 106.621  28
  -9   4   2 317.670 99.6161  23
  -9   4   2 370.626 92.4158  60
  -8   4   1 1839.48 362.358  30
  -8   4   1 2689.29 412.059  29
  -8   4   1 2446.13 363.925  23
  -8   4   1 2704.03 369.299  59
  -8   4   1 2240.45 355.848  60
  -8   4   1 2975.18 376.754  39
  -8   4   1 2270.44 346.387  19
  -8   4   1 2309.71 351.060  18
  -7   4   0 393.899 128.391  30
  -7   4   0 819.550 137.812  59
  -7   4   0 617.628 124.459  60
  -7   4   0 757.162 164.150  29
  -7   4   0 986.560 153.989  21
  -7   4   0 634.634 127.785  23
  -7   4   0 529.195 122.454  38
  -7   4   0 783.459 123.176  19
  -7   4   0 775.761 124.386  18
  -6   4  -1 2098.21 310.790  18
  -6   4  -1 2237.79 307.926  16
  -5   4  -2 15115.1 2054.55  15
  -5   4  -2 15510.6 2059.99  20
  -5   4  -2 14776.1 2051.09  16
   5  -4   2 16361.9 2053.87  52
  -4   4  -3 11621.3 1553.53  20
  -4   4  -3 11552.8 1548.40  15
  -4   4  -3 10971.6 1544.29  16
   4  -4   3 12336.8 1548.42  52
  -3   4  -4 6992.97 971.685  43
  -3   4  -4 7165.29 971.291  15
   3  -4   4 7501.92 972.307  52
  -2   4  -5 1897.97 265.902  43
  -2   4  -5 1680.60 259.639  15
   2  -4   5 1913.83 263.347  52
   2  -4   5 1945.74 277.456  50
  -1   4  -6 288.773 63.7704  43
   1  -4   6 315.061 58.8479  52
  -1   4  -6 148.489 50.0483  49
   1  -4   6 410.717 84.4698  50
   0   4  -7 10564.5 1386.23  43
   0   4  -7 10944.1 1396.74  68
   0  -4   7 10846.1 1402.45  50
   0   4  -7 9666.85 1368.88  49
   1   4  -8 263.589 71.0526  68
   1   4  -8 163.192 53.6381  43
  -1  -4   8 231.806 56.3110  14
   1   4  -8 89.1333 46.4891  49
  -1  -4   8 89.1727 59.2084  50
   2   4  -9 7730.27 1033.48  43
  -2  -4   9 7309.83 1053.80  39
  -2  -4   9 7338.84 1026.28  14
   2   4  -9 7684.77 1043.88  68
   3   4 -10 146.884 78.6640  68
  -3  -4  10 276.670 92.6622  39
   4   4 -11 905.736 169.881   4
   4   4 -11 1259.41 191.119  68
  -4  -4  11 960.132 185.864  39
  -5  -4  12 185.579 63.4586  39
   5   4 -12 184.880 57.8311   4
   6   4 -13 6.51050 26.7135   4
  -6  -4  13-15.1700 31.6934  29
 -12   4   6 20.3364 55.6929  29
 -11   4   5 474.628 172.303  29
 -11   4   5 1491.40 197.654  28
 -10   4   4 413.712 151.673  29
 -10   4   4 429.726 147.213  28
 -10   4   4 758.922 147.348  39
 -10   4   4 744.308 157.595  30
  -9   4   3 620.656 181.524  29
  -9   4   3 782.833 178.825  28
  -9   4   3 1017.21 168.311  26
  -9   4   3 901.317 153.311  60
  -9   4   3 863.974 168.789  39
  -9   4   3 503.227 153.772  30
  -8   4   2 4567.10 812.170  30
  -8   4   2 4971.77 839.977  29
  -8   4   2 6874.20 816.103  23
  -8   4   2 5445.84 807.790  26
  -8   4   2 6277.87 803.368  60
  -8   4   2 6394.83 816.745  39
  -8   4   2 5566.23 795.413  18
  -7   4   1 8444.62 1539.39  30
  -7   4   1 13540.0 1584.76  29
  -7   4   1 12765.2 1543.35  23
  -7   4   1 10420.4 1537.89  26
  -7   4   1 11275.0 1541.25  59
  -7   4   1 11271.4 1535.52  60
  -7   4   1 12186.9 1546.51  39
  -7   4   1 11642.6 1527.55  19
  -7   4   1 11919.0 1531.11  18
  -6   4   0 3439.07 470.211  19
  -6   4   0 3354.97 471.631  18
  -6   4   0 3383.85 468.451  16
  -5   4  -1 12830.4 1695.38  18
  -5   4  -1 12592.2 1693.33  16
  -4   4  -2 1030.05 162.990  20
  -4   4  -2 1175.75 162.699  15
  -4   4  -2 1083.76 157.861  16
   4  -4   2 1033.98 158.480  52
  -3   4  -3 15839.6 2103.74  15
  -3   4  -3 15261.6 2101.58  16
   3  -4   3 16442.7 2104.25  52
  -2   4  -4 8447.51 1110.88  43
  -2   4  -4 8448.61 1107.81  15
   2  -4   4 8261.92 1108.69  52
   2  -4   4 7773.70 1116.88  50
  -1   4  -5 184.362 42.2820  43
  -1   4  -5 59.0515 27.1259  15
   1  -4   5 95.9493 33.1110  52
   1  -4   5 78.6592 45.5440  50
   0   4  -6 8504.61 1068.84  43
   0  -4   6 8490.10 1081.83  50
   0   4  -6 7422.03 1053.11  49
   1   4  -7 38.2160 37.6504  43
   1   4  -7 32.9883 39.0860  68
   1   4  -7-51.1609 39.7750  49
  -1  -4   7 38.6893 52.9247  50
   2   4  -8 2542.47 385.693  68
   2   4  -8 2889.35 380.279  43
  -2  -4   8 2610.33 372.213  14
  -2  -4   8 2136.51 388.458  50
   3   4  -9 3026.77 428.264  68
  -3  -4   9 2939.74 438.121  39
  -3  -4   9 2871.20 411.772  14
  -3  -4   9 2337.27 437.042  47
   4   4 -10 477.421 108.973  68
  -4  -4  10 350.597 109.483  39
  -5  -4  11 388.157 96.8975  39
  -6  -4  12-13.0610 30.9498  39
   6   4 -12 29.6013 34.8527   4
 -11   4   6 382.781 88.6816  28
 -11   4   6-30.9191 74.0945  29
 -10   4   5 40.5457 71.6398  29
 -10   4   5 24.5329 77.5337  28
 -10   4   5-28.8650 64.5222  30
 -10   4   5 88.4432 60.5393  39
  -9   4   4 4199.70 970.395  29
  -9   4   4 9673.51 995.658  28
  -9   4   4 6843.56 959.717  26
  -9   4   4 5645.21 966.066  30
  -9   4   4 8765.96 975.390  39
  -8   4   3 2109.51 492.888  30
  -8   4   3 2731.10 522.887  29
  -8   4   3 3972.89 505.765  26
  -8   4   3 4059.15 495.736  60
  -8   4   3 3814.86 507.563  39
  -8   4   3 3547.42 488.139  18
  -7   4   2 14965.0 2700.37  30
  -7   4   2 18634.3 2727.33  29
  -7   4   2 23910.0 2705.26  23
  -7   4   2 19446.4 2698.75  26
  -7   4   2 20684.5 2692.31  60
  -7   4   2 22715.9 2706.32  39
  -7   4   2 20503.2 2690.58  18
  -6   4   1 1591.32 230.377  16
  -6   4   1 1570.73 234.527  18
  -5   4   0 21773.7 2881.56  16
  -5   4   0 22212.6 2882.21  19
  -5   4   0 21102.3 2883.24  18
  -4   4  -1 7055.87 957.223  13
  -4   4  -1 7881.55 961.359  15
  -4   4  -1 7481.07 961.143  20
  -4   4  -1 6741.74 956.096  18
  -4   4  -1 6726.39 955.837  16
   4  -4   1 7258.89 957.275  52
  -3   4  -2 4212.65 545.176  15
  -3   4  -2 4378.55 547.602  20
  -3   4  -2 3720.60 540.428  16
   3  -4   2 3888.36 542.455  52
  -2   4  -3 66420.2 8807.43  43
  -2   4  -3 66392.8 8805.24  42
  -2   4  -3 66655.1 8805.69  15
   2  -4   3 67107.0 8805.97  52
   2  -4   3 66514.0 8812.40  50
  -1   4  -4 3352.08 428.687  43
  -1   4  -4 3019.14 422.510  15
   1  -4   4 3037.66 424.304  52
   1  -4   4 3009.76 435.117  50
   0   4  -5 5538.19 781.170  43
   0  -4   5 6130.57 795.112  50
   1   4  -6 21325.3 2810.31  43
  -1  -4   6 20751.0 2823.71  50
   2   4  -7 202.089 53.8199  43
   2   4  -7 231.880 66.8682  68
  -2  -4   7 161.304 74.3277  50
  -3  -4   8 3453.72 569.017  39
  -3  -4   8 4170.64 551.452  14
  -4  -4   9 52.9331 63.0852  39
  -5  -4  10 579.635 132.241  39
  -6  -4  11 417.936 100.205  39
  -7  -4  12 769.045 119.369  39
   7   4 -12 848.428 117.473   4
 -11   4   7 106.005 84.2746  29
 -11   4   7 531.587 96.8028  30
 -10   4   6 114.685 103.313  29
 -10   4   6 1212.00 169.491  30
  -9   4   5-85.4865 95.4668  29
  -9   4   5 76.1164 80.1420  28
  -9   4   5 71.3975 65.1031  26
  -9   4   5 32.0153 87.5769  30
  -9   4   5 24.9194 48.2035  53
  -8   4   4 5207.87 441.782  30
  -8   4   4 6282.64 423.809  26
  -8   4   4 6279.30 399.432  18
  -7   4   3 24.9875 52.2146  30
  -7   4   3-14.6155 38.2918  18
  -7   4   3 33.0218 94.0224  29
  -7   4   3-18.4440 50.4629  26
  -6   4   2 6650.54 906.177  18
  -5   4   1 9842.78 1349.39  13
  -5   4   1 10407.8 1353.47  18
  -4   4   0 23078.4 3105.47  13
  -4   4   0 24303.7 3106.28  15
  -4   4   0 22918.8 3105.67  18
  -3   4  -1 42373.4 5895.67  16
  -3   4  -1 44598.9 5897.42  13
  -3   4  -1 47595.4 5899.64  20
  -3   4  -1 47934.6 5899.50  15
  -3   4  -1 41928.5 5895.08  18
   3  -4   1 44937.2 5897.54  52
  -2   4  -2 17457.1 2340.23  42
  -2   4  -2 17502.3 2340.90  15
  -2   4  -2 17805.6 2338.82  16
   2  -4   2 18214.6 2341.24  52
   2  -4   2 17096.6 2344.81  50
  -1   4  -3 16170.3 2111.45  43
  -1   4  -3 15659.4 2107.82  15
   1  -4   3 15949.2 2109.30  52
   1  -4   3 15763.9 2117.47  50
   0   4  -4 11283.5 1449.94  43
   0   4  -4 10621.9 1442.92  15
   0  -4   4 10623.1 1445.58  52
   0  -4   4 11141.4 1459.24  50
   1   4  -5 41891.6 5472.26  43
  -1  -4   5 40407.1 5484.10  50
   2   4  -6 12446.5 1623.49  43
  -2  -4   6 11572.3 1637.09  50
  -3  -4   7 1925.67 326.413  39
  -3  -4   7 2145.65 338.586  47
  -4  -4   8 963.834 258.825  70
  -4  -4   8 1191.03 236.231  47
  -4  -4   8 1286.53 230.764  39
  -4  -4   8 1430.29 212.106  14
  -5  -4   9 1236.15 197.086  58
  -5  -4   9 865.216 192.103  39
  -6  -4  10 1074.38 197.075  39
  -7  -4  11 164.826 57.5942  39
   7   4 -11 85.5241 47.2487   4
 -11   4   8-14.8599 38.9291  30
 -11   4   8 20.7779 59.1646  29
 -10   4   7 783.688 144.310  30
 -10   4   7 309.680 131.174  29
  -9   4   6-32.0749 76.2738  30
  -9   4   6-99.7456 65.6451  53
  -9   4   6-41.7345 87.4452  29
  -9   4   6 23.2562 49.0400  26
  -8   4   5 126.247 88.0339  30
  -8   4   5-40.9058 74.2510  29
  -8   4   5 264.207 96.3818  28
  -8   4   5 391.471 88.8892  26
  -8   4   5 74.9074 61.6050  53
  -7   4   4 978.707 179.065  29
  -7   4   4 1158.96 165.724  28
  -7   4   4 1144.31 148.822  26
  -7   4   4 1034.57 131.142  18
  -6   4   3 4114.91 477.583  23
  -6   4   3 3493.91 473.539  26
  -6   4   3 3453.71 464.700  18
  -5   4   2 9440.43 1255.34  13
  -5   4   2 9272.70 1258.15  18
  -4   4   1 18984.6 2583.12  18
  -4   4   1 19922.6 2583.15  13
  -3   4   0 25232.6 3311.10  20
  -3   4   0 25650.0 3312.61  13
  -3   4   0 24219.0 3310.79  18
   2  -4   1 14986.6 1955.00  52
  -2   4  -1 13697.0 1952.54  16
  -2   4  -1 14270.4 1954.49  13
  -2   4  -1 16049.6 1955.11  20
  -2   4  -1 14900.1 1955.30  42
   1  -4   2 39675.4 5154.97  52
   1  -4   2 37064.8 5159.86  50
  -1   4  -2 38807.4 5151.66  16
  -1   4  -2 39901.3 5155.35  42
   0  -4   3 41766.4 5527.63  52
   0  -4   3 42074.9 5538.17  50
   0   4  -3 41640.0 5529.43  43
   1   4  -4 1281.30 181.726  43
  -1  -4   4 1160.15 191.790  50
   2   4  -5 17428.5 2279.71  43
  -2  -4   5 16594.6 2293.28  50
  -3  -4   6 64.6575 51.8095  39
  -3  -4   6 131.071 63.3444  50
  -3  -4   6 22.4481 53.9014  47
  -4  -4   7 4619.14 833.360  70
  -4  -4   7 5810.83 813.411  47
  -4  -4   7 6021.40 848.225  62
  -4  -4   7 4190.06 787.735  39
  -4  -4   7 7151.10 785.397  14
  -5  -4   8 2291.60 347.282  39
  -5  -4   8 1957.54 330.930  58
  -6  -4   9 201.853 76.2563  39
  -6  -4   9 85.1616 52.9269  58
  -7  -4  10 833.676 158.084  39
  -8  -4  11-33.1838 27.6738  39
   8   4 -11 7.97462 29.5856   4
 -10   4   8 228.869 82.1860  30
 -10   4   8 116.400 89.1127  29
  -9   4   7 900.474 160.133  30
  -9   4   7 23.8152 67.3098  53
  -9   4   7 195.795 123.840  29
  -9   4   7 636.427 108.652  26
  -8   4   6 51.0614 77.0102  53
  -8   4   6 248.314 122.218  29
  -7   4   5 3435.69 359.871  36
  -7   4   5 4000.38 279.735  18
  -7   4   5 1400.33 263.125  29
  -7   4   5 4196.61 304.558  26
  -6   4   4 5192.76 596.868  36
  -6   4   4 3898.13 528.432  18
  -6   4   4 4885.47 557.018  28
  -5   4   3 3107.12 410.550  13
  -5   4   3 2756.93 410.144  18
  -4   4   2 21403.6 2817.04  13
  -4   4   2 21015.9 2818.37  18
  -3   4   1 4996.09 640.828  13
  -3   4   1 4495.87 646.618  11
  -3   4   1 4674.06 639.607  18
  -2   4   0 73754.9 9575.54  13
  -2   4   0 67493.3 9582.09  11
  -2   4   0 71777.7 9572.92  18
  -2   4   0 75602.3 9576.64  42
  -1   4  -1 728.687 101.246  13
  -1   4  -1 596.996 96.4872  16
  -1   4  -1 736.420 102.348  42
   0   4  -2 12852.3 1662.41  42
   0  -4   2 11976.4 1668.48  50
   1   4  -3 15958.6 2074.08  43
  -1  -4   3 15031.6 2083.15  50
   2   4  -4 26343.9 3339.40  43
  -2  -4   4 23312.9 3350.13  50
  -3  -4   5 5459.05 767.690  47
  -4  -4   6 158.142 76.4624  39
  -4  -4   6 74.1736 98.2301  62
  -5  -4   7 2434.72 339.222  47
  -5  -4   7 1254.60 291.037  39
  -5  -4   7 1895.12 303.136  58
  -5  -4   7 1910.16 348.216  62
  -5  -4   7 2187.85 292.845  14
  -6  -4   8 844.018 158.521  58
  -6  -4   8 632.673 153.825  39
  -7  -4   9 79.0722 48.1131  58
  -7  -4   9 91.2201 60.7373  39
  -8  -4  10 46.1795 45.8866  39
 -10   4   9 185.904 66.5434  30
 -10   4   9 22.4030 51.2024  29
  -9   4   8 28.5481 60.0218  30
  -9   4   8 104.376 77.9975  29
  -8   4   7-25.1107 67.7491  53
  -8   4   7 363.163 130.010  29
  -7   4   6 48.6258 59.4078  53
  -7   4   6 630.619 158.413  36
  -7   4   6 489.394 87.4128  18
  -7   4   6-38.1805 68.9698  29
  -6   4   5 1966.21 278.332  18
  -6   4   5 2256.34 275.053  17
  -6   4   5 1963.47 329.099  36
  -5   4   4 414.226 89.0003  18
  -5   4   4 421.620 80.1771  17
  -4   4   3 19770.0 2774.86  11
  -4   4   3 21479.8 2767.25  18
  -4   4   3 20894.5 2764.05  17
  -3   4   2 23955.1 3480.53  11
  -3   4   2 28996.7 3475.77  18
  -3   4   2 24910.1 3471.13  17
  -3   4   2 27715.0 3494.14  69
  -2   4   1 18111.9 2519.42  11
  -2   4   1 20920.5 2512.43  18
  -2   4   1 17276.0 2509.49  17
  -2   4   1 19119.2 2512.40  13
  -2   4   1 20100.9 2526.68  69
  -1   4   0 17389.3 2187.93  69
  -1   4   0 16261.9 2179.89  13
  -1   4   0 16028.1 2187.52  11
  -1   4   0 16291.7 2181.32  42
   0   4  -1 1166.73 172.642  13
   0   4  -1 1271.19 174.277  42
  -1  -4   2 27578.4 3467.76  47
   1   4  -2 25208.1 3458.91  42
  -2  -4   3 12.2566 36.2986  47
   2   4  -3 6.15405 16.3080  43
  -3  -4   4 12952.2 1749.23  47
  -4  -4   5 828.170 191.006  62
  -4  -4   5 619.815 153.923  39
  -5  -4   6 537.077 129.513  47
  -5  -4   6 477.690 92.5850  14
  -5  -4   6 189.037 83.6722  39
  -5  -4   6 756.771 124.453  58
  -5  -4   6 412.953 151.744  62
  -6  -4   7 260.031 95.1425  39
  -6  -4   7 533.434 115.343  58
  -7  -4   8 49.5255 56.4654  39
  -7  -4   8 136.654 65.8359  58
  -8  -4   9 362.030 96.0791  39
  -8  -4   9 490.869 99.5362  58
   9   4 -10 14.8329 30.4304   4
  -9  -4  10-10.6056 29.0107  39
 -10   4  10 585.097 111.152  30
  -9   4   9-28.5928 59.8662  29
  -9   4   9 98.5135 64.6211  30
  -8   4   8-23.5051 65.1842  53
  -8   4   8 299.656 112.726  29
  -7   4   7-49.0655 51.5072  53
  -7   4   7-38.5825 68.3158  29
  -7   4   7 38.7772 92.0021  36
  -6   4   6 2973.31 552.864  36
  -6   4   6 3165.33 503.635  18
  -6   4   6 4246.14 508.263  17
  -5   4   5 4636.14 799.650  36
  -5   4   5 5044.00 756.591  18
  -5   4   5 6419.42 759.363  17
  -4   4   4 2660.57 446.545  69
  -4   4   4 3323.76 439.562  11
  -4   4   4 2800.56 422.590  18
  -4   4   4 3270.62 422.905  17
  -3   4   3 16191.8 2068.28  69
  -3   4   3 15385.0 2054.30  11
  -3   4   3 15021.3 2040.89  17
  -2   4   2 813.820 128.326  69
  -2   4   2 693.193 115.218  11
  -2   4   2 620.400 102.015  17
  -2   4   2 721.127 104.282   2
  -1   4   1 24383.1 2379.89  69
  -1   4   1 18698.1 2362.38  42
  -1   4   1 18491.1 2359.82  13
  -1   4   1 16490.4 2366.47  11
  -1   4   1 15899.9 2355.80  17
  -1   4   1 17609.5 2359.89   2
   0   4   0 81461.0 10784.7   2
   0   4   0 85534.8 10786.5  42
   0   4   0 73671.8 10791.5  11
   0   4   0 83369.3 10784.0  13
  -1  -4   1 31807.0 4495.35  47
   1   4  -1 35619.6 4489.07   2
   1   4  -1 33600.0 4490.43  42
  -2  -4   2 17868.2 3092.79  40
   2   4  -2 25764.9 3088.11  42
  -2  -4   2 26327.1 3100.76  47
  -3  -4   3 9186.50 1345.18  40
  -3  -4   3 11217.2 1359.05  47
  -4  -4   4 3211.53 374.238  47
  -4  -4   4 1602.71 366.898  62
  -5  -4   5 502.847 139.364  41
  -5  -4   5 147.878 74.7832  39
  -5  -4   5 518.370 119.427  47
  -5  -4   5 499.210 101.635  58
  -5  -4   5 233.922 118.396  62
  -6  -4   6 1348.51 253.541  39
  -6  -4   6 2123.24 333.362  41
  -6  -4   6 1579.37 260.256  58
  -6  -4   6 1268.00 287.482  62
  -7  -4   7 558.416 133.559  39
  -7  -4   7 636.174 136.041  58
  -8  -4   8 282.412 93.9866  39
  -8  -4   8 472.687 101.294  58
  -9  -4   9 199.258 59.7740  39
  -9  -4   9 192.970 56.0756  58
   9  -4 -10 103.816 45.5414  68
  -9   4  10 19.5040 51.8468  30
  -8   4   9-61.9296 51.6889  53
  -8   4   9 39.8841 47.3955  26
  -7   4   8 1677.22 228.428  36
  -7   4   8-94.8850 72.5730  53
  -6   4   7 184.143 56.2009  18
  -6   4   7 102.333 46.3184  17
  -6   4   7 189.659 116.063  36
  -6   4   7-68.3840 54.1216  53
  -5   4   6 4306.55 502.816  17
  -5   4   6 4839.19 572.644  36
  -4   4   5 1281.29 222.677  18
  -4   4   5 1459.11 242.657  11
  -4   4   5 1965.83 229.899  17
  -4   4   5 1234.48 251.168  69
  -3   4   4 3479.30 492.374  11
  -3   4   4 3609.70 477.608  17
  -3   4   4 3126.95 502.303  69
  -2   4   3 29609.5 4072.75   2
  -2   4   3 39356.2 4108.11  69
  -2   4   3 28718.0 4085.22  11
  -2   4   3 30575.4 4074.34  17
  -1   4   2 350.919 63.0202   2
  -1   4   2 355.515 73.3336  11
  -1   4   2 408.043 62.1961  17
   1  -4  -2 398.636 76.8668  51
   0   4   1 30138.1 3889.52   2
   0   4   1 28912.3 3889.71  42
   0   4   1 29193.1 3886.60  13
   0   4   1 29283.6 3896.14  11
   1   4   0 3839.70 485.631   2
   1   4   0 3341.88 484.661  42
  -2  -4   1 19321.2 2295.65  51
  -2  -4   1 16037.1 2289.71  47
   2   4  -1 17066.6 2278.39   2
  -2  -4   1 15888.1 2292.14  40
   2   4  -1 17701.1 2281.34  42
  -3  -4   2 12209.6 2113.36  40
   3   4  -2 18117.5 2109.38  42
  -3  -4   2 17213.6 2126.50  47
  -4  -4   3 1796.68 277.932  40
  -4  -4   3 2083.71 296.964  47
  -4  -4   3 1729.03 312.562  62
  -5  -4   4 8078.57 1092.61  41
  -5  -4   4 8117.16 1040.17  58
  -5  -4   4 6118.34 1065.19  62
  -6  -4   5-22.3266 49.8669  39
  -6  -4   5 43.1974 83.5544  41
  -6  -4   5 22.8184 40.2924  58
  -6  -4   5-43.6230 91.1382  62
  -7  -4   6 834.795 196.097  39
  -7  -4   6 1484.05 266.637  41
  -7  -4   6 1371.10 216.137  58
  -8  -4   7 138.458 70.0732  39
  -8  -4   7 438.555 99.4747  58
  -9  -4   8 204.612 65.7798  39
  -9  -4   8 150.867 56.1084  58
  -9   4  11 284.763 72.3551  30
   9  -4 -11 311.650 66.2973  68
   8  -4 -10 48.4498 48.2864  68
  -8   4  10 71.4861 68.2451  30
  -7   4   9 111.299 106.054  36
  -7   4   9-86.5351 57.4514  53
  -6   4   8 238.287 129.330  36
  -6   4   8-45.2619 53.6798  53
  -5   4   7 72.8694 125.783  36
  -5   4   7 92.6560 48.2169  18
  -5   4   7 56.6335 45.7635  17
  -4   4   6 5441.95 984.165  69
  -4   4   6 6811.14 1007.28  36
  -4   4   6 5624.44 954.352  18
  -4   4   6 8470.75 990.309  11
  -4   4   6 9509.36 967.262  17
  -3   4   5 23.2978 55.2181  69
  -3   4   5 17.2825 40.9775  11
  -3   4   5 9.45164 23.6647  17
  -2   4   4 19514.5 2435.06  69
  -2   4   4 17158.9 2417.62  11
  -1   4   3 576.650 89.9867   2
  -1   4   3 553.785 101.720  11
  -1   4   3 582.449 87.5725  17
   1  -4  -3 465.821 97.4394  51
   0   4   2 35158.9 4685.38  13
   0   4   2 34747.5 4696.19  11
   0  -4  -2 36827.2 4699.89  51
   1   4   1 5327.63 705.623  42
   1   4   1 5177.73 711.250  11
  -1  -4  -1 5932.68 721.226  51
  -1  -4  -1 4941.67 702.936  46
  -2  -4   0 6235.90 823.567  51
  -2  -4   0 5576.65 807.668  46
   2   4   0 6088.02 807.136   2
   2   4   0 5994.31 807.365  42
  -2  -4   0 6575.50 822.662  40
  -3  -4   1 5122.65 704.575  40
  -4  -4   2 729.193 132.992  40
  -4  -4   2 931.244 173.282  62
  -5  -4   3 1805.85 365.850  41
  -5  -4   3 2097.30 318.911  40
  -5  -4   3 2255.83 326.320  58
  -5  -4   3 2324.46 369.901  62
  -6  -4   4 2261.03 449.758  41
  -6  -4   4 3380.97 413.907  46
  -6  -4   4 2589.07 410.033  58
  -6  -4   4 2336.18 447.026  62
  -7  -4   5 1881.16 311.314  39
  -7  -4   5 1684.63 355.173  41
  -7  -4   5 2197.68 322.478  58
  -8  -4   6 1114.58 244.382  41
  -8  -4   6 1132.73 202.388  39
  -8  -4   6 1074.99 202.552  58
  -9  -4   7 38.0199 42.7652  39
  -9  -4   7 39.6404 44.5624  58
 -10  -4   8 249.918 62.3195  39
 -10  -4   8 245.517 60.2021  58
  -8   4  11 271.004 81.2126  30
   8  -4 -11 348.894 76.0056  68
   7  -4 -10 544.828 100.179  68
  -7   4  10 360.413 135.807  36
  -6   4   9 106.529 71.1635  53
  -6   4   9 2092.43 269.700  36
  -5   4   8 554.023 92.2770  17
  -5   4   8 668.309 187.101  36
  -4   4   7 652.727 177.819  69
  -4   4   7 662.623 184.090  36
  -4   4   7 805.634 140.656  18
  -4   4   7 603.090 155.567  11
  -4   4   7 1103.67 148.643  17
  -3   4   6 3352.03 651.396  69
  -3   4   6 5461.56 632.474  12
  -3   4   6 4312.92 647.347  11
  -2   4   5-16.6703 58.9105  11
  -2   4   5 33.7480 26.7396  12
  -1   4   4 8376.05 1148.35  11
   1  -4  -4 8533.98 1146.12  51
   0   4   3 1408.46 213.319  11
   0  -4  -3 1409.43 216.468  51
  -1  -4  -2 29817.7 4334.32  51
   1   4   2 28672.6 4325.71  11
  -1  -4  -2 40406.9 4331.88  40
  -2  -4  -1 11422.2 1287.50  40
   2   4   1 9492.77 1272.60  42
  -2  -4  -1 9048.72 1288.81  51
  -2  -4  -1 8868.74 1272.72  46
  -3  -4   0 13681.3 1794.41  40
  -3  -4   0 14005.5 1804.40  51
  -3  -4   0 12885.2 1784.80  46
  -4  -4   1 5158.09 877.228  40
  -4  -4   1 7463.33 879.804  46
  -4  -4   1 7399.85 913.720  62
  -5  -4   2 951.100 165.435  40
  -5  -4   2 1157.77 168.754  46
  -5  -4   2 737.109 191.890  62
  -6  -4   3 7949.05 1257.52  41
  -6  -4   3 11047.3 1214.74  46
  -6  -4   3 8593.54 1212.28  58
  -6  -4   3 6646.28 1236.43  62
  -7  -4   4 799.274 206.157  41
  -7  -4   4 679.697 133.707  46
  -7  -4   4 319.052 157.477  62
  -7  -4   4 696.619 138.216  58
  -8  -4   5 3153.63 557.027  41
  -8  -4   5 3507.48 513.064  58
  -8  -4   5 3477.86 512.188  59
  -9  -4   6 356.238 98.6703  39
  -9  -4   6 524.894 112.631  58
 -10  -4   7 228.386 67.0868  39
 -10  -4   7 432.084 82.6719  58
   8  -4 -12 192.227 42.7417  68
  -8   4  12 69.3832 43.4359  30
   7  -4 -11 562.338 102.408  68
  -7   4  11 236.743 132.160  36
  -7   4  11 464.673 100.461  26
  -6   4  10-36.5785 104.255  36
  -5   4   9 1252.82 302.461  36
  -4   4   8 26.8511 59.9942  11
  -4   4   8-15.3955 29.8260  18
  -4   4   8 74.5355 40.8118  17
  -4   4   8-38.4570 142.446  36
  -3   4   7 8257.45 956.347  12
  -3   4   7 5162.54 965.013  11
  -3   4   7 8063.50 1016.94  36
  -3   4   7 6550.85 993.263  69
  -2   4   6 726.925 153.593  11
  -2   4   6 888.752 135.506  12
  -1   4   5 2273.23 295.297  12
  -1   4   5 1758.06 307.874  11
   0   4   4 14158.3 1899.55  11
   1   4   3 4283.59 591.305  11
  -2  -4  -2 15071.3 2206.73  46
  -2  -4  -2 19132.6 2216.53  40
  -3  -4  -1 3801.94 534.546  46
  -3  -4  -1 4046.90 542.756  40
  -4  -4   0 24604.1 2843.93  46
  -4  -4   0 16661.0 2860.91  63
  -4  -4   0 20978.5 2846.40  40
  -5  -4   1 7296.66 840.930  46
  -5  -4   1 7360.93 882.840  62
  -5  -4   1 4716.07 832.350  40
  -6  -4   2 7001.24 786.812  46
  -6  -4   2 5732.01 783.055  58
  -6  -4   2 6148.49 831.101  62
  -6  -4   2 4323.48 770.682  40
  -6  -4   2 5697.92 837.085  41
  -7  -4   3 4311.34 496.483  46
  -7  -4   3 2527.59 523.179  41
  -7  -4   3 3393.10 490.154  58
  -7  -4   3 2442.69 515.739  62
  -8  -4   4 147.219 135.285  41
  -8  -4   4 289.277 93.1088  58
  -8  -4   4 459.808 105.560  59
  -9  -4   5 355.628 146.960  41
  -9  -4   5 732.402 137.735  58
  -9  -4   5 573.538 126.076  59
 -10  -4   6 155.437 58.2790  58
  -7   4  12 220.480 73.9405  30
   7  -4 -12 343.989 70.4012  68
  -6   4  11-31.0353 100.496  36
   6  -4 -11 308.460 74.7306  68
  -5   4  10 3887.22 607.888  36
  -4   4   9 889.676 233.599  36
  -3   4   8 65.0380 77.9207  69
  -3   4   8 112.022 106.956  36
  -3   4   8 78.9336 75.8209  11
  -3   4   8 95.2670 49.4675  12
  -2   4   7 33451.9 4161.64  36
  -2   4   7 30359.5 4114.39  37
  -2   4   7 34792.7 4105.52  12
  -2   4   7 19805.6 4111.36  11
  -1   4   6 95.0831 58.6146  11
  -1   4   6 45.6160 29.7268  12
   0   4   5 40839.7 5943.04  11
   0  -4  -5 48553.9 5941.67  44
   1   4   4 2433.30 335.243  11
  -1  -4  -4 2149.32 333.199  44
  -2  -4  -3 9742.74 1304.24  46
  -2  -4  -3 9735.65 1318.58  44
  -3  -4  -2 47305.3 6576.91  46
  -3  -4  -2 51384.5 6614.31  63
  -3  -4  -2 53308.5 6582.94  40
  -3  -4  -2 47968.9 6591.31  44
  -4  -4  -1 5191.85 662.158  46
  -4  -4  -1 4156.39 689.747  63
  -4  -4  -1 4750.74 664.666  40
  -5  -4   0 11154.0 1259.74  46
  -5  -4   0 8839.92 1256.38  40
  -5  -4   0 7203.99 1276.51  63
  -6  -4   1 359.126 97.8640  40
  -6  -4   1 618.838 156.474  41
  -6  -4   1 785.935 121.111  46
  -7  -4   2 1993.45 272.220  46
  -7  -4   2 1362.79 273.709  21
  -7  -4   2 1526.97 261.312  58
  -7  -4   2 1704.76 310.553  62
  -7  -4   2 1625.13 319.053  41
  -8  -4   3 1461.18 333.308  41
  -8  -4   3 1677.35 290.984  59
  -8  -4   3 1992.99 293.475  58
  -9  -4   4 963.896 166.368  58
  -9  -4   4 1260.29 178.661  59
 -10  -4   5 687.486 126.970  59
 -10  -4   5 581.097 127.345  58
 -11  -4   6 22.3422 28.0504  58
  -6   4  12 423.961 153.214  36
   6  -4 -12 1248.14 153.872  68
  -5   4  11 68.6322 116.120  36
   5  -4 -11 134.884 54.0905  68
  -4   4  10 2676.57 509.787  36
   4  -4 -10 3300.54 459.798  68
  -3   4   9 1435.70 312.972  36
  -3   4   9 908.099 267.376  11
  -2   4   8 9039.19 1101.79  12
  -2   4   8 8775.33 1174.79  36
  -1   4   7 6717.68 887.338  10
  -1   4   7 7005.84 863.708  12
  -1   4   7 5720.56 886.795  11
   1  -4  -7 5743.82 865.284  48
   0   4   6 3768.28 544.191  11
   1   4   5 16600.1 2546.86  11
  -1  -4  -5 22236.8 2556.44  44
  -2  -4  -4 882.794 155.726  63
  -2  -4  -4 898.927 138.871  44
  -2  -4  -4 562.190 112.278  46
  -3  -4  -3 8990.41 1275.65  46
  -3  -4  -3 11107.3 1322.03  63
  -3  -4  -3 9498.10 1293.22  44
  -4  -4  -2 216.385 54.4463  46
  -4  -4  -2 135.985 87.7099  63
  -4  -4  -2 260.496 59.7682  40
  -4  -4  -2 176.435 66.8034  44
  -5  -4  -1 294.526 72.3298  46
  -5  -4  -1 315.782 75.2438  40
  -5  -4  -1 267.326 107.018  63
  -6  -4   0 3511.27 570.384  40
  -6  -4   0 3979.74 619.005  67
  -6  -4   0 4726.68 578.365  46
  -7  -4   1 18.3281 38.3361  46
  -7  -4   1-28.8460 50.9672  21
  -7  -4   1-41.1829 91.9987  41
  -8  -4   2 1033.55 256.238  41
  -8  -4   2 1434.39 245.002  21
  -8  -4   2 1148.97 224.020  59
  -8  -4   2 1451.12 225.684  58
  -9  -4   3 94.4559 91.5357  41
  -9  -4   3-25.4030 49.4805  59
  -9  -4   3-66.7810 53.0551  58
 -10  -4   4 241.410 77.0225  59
 -10  -4   4 212.330 71.1846  58
 -11  -4   5 409.932 85.5892  58
  -6   4  13 120.452 78.3570  36
   6  -4 -13 270.077 54.0025  68
  -5   4  12 436.654 160.909  36
   5  -4 -12 766.937 124.582  68
  -4   4  11 108.840 111.880  36
  -3   4  10 961.773 236.976  36
  -2   4   9 33.3211 84.7307  69
  -2   4   9 78.0517 116.410  36
  -2   4   9 83.2456 71.1146  11
  -2   4   9 191.939 54.3304  12
   1  -4  -8 10138.7 1500.97  48
  -1   4   8 13130.1 1521.16  37
  -1   4   8 11584.2 1523.10  10
  -1   4   8 10195.0 1525.60  11
   0   4   7 2753.60 344.787  10
   0  -4  -7 2300.92 320.207  48
  -1  -4  -6 2939.41 429.463  44
  -2  -4  -5 824.339 159.443  44
  -2  -4  -5 1088.62 185.054  63
  -3  -4  -4 55.4101 48.9632  44
  -3  -4  -4 75.2899 33.7570  46
  -3  -4  -4 25.5922 61.0988  63
  -4  -4  -3 7967.02 1215.17  44
  -4  -4  -3 9887.83 1247.51  63
  -4  -4  -3 9091.96 1199.79  46
  -5  -4  -2 634.569 162.369  63
  -5  -4  -2 785.072 134.352  40
  -5  -4  -2 777.197 167.621  67
  -5  -4  -2 719.905 129.771  46
  -6  -4  -1 10193.0 1449.82  67
  -6  -4  -1 8297.19 1415.42  21
  -6  -4  -1 12075.5 1406.33  46
  -7  -4   0 816.398 150.038  46
  -7  -4   0 585.870 163.279  21
  -7  -4   0 1095.10 213.269  67
  -8  -4   1 4461.73 686.776  41
  -8  -4   1 3916.11 641.057  21
  -8  -4   1 4694.59 640.616  59
  -9  -4   2 1319.87 270.904  21
  -9  -4   2 1640.34 276.717  59
  -9  -4   2 1928.94 274.193  58
 -10  -4   3 388.665 97.0949  59
 -10  -4   3 285.794 84.1126  58
 -11  -4   4 844.079 140.211  58
 -11  -4   4 747.503 138.692  59
  -5   4  13 170.429 78.0740  36
  -4   4  12 178.658 126.631  36
  -3   4  11 334.235 150.280  36
  -2   4  10 1819.53 357.601  36
   1  -4  -9 92.8859 53.0836  48
  -1   4   9 133.406 60.6178  37
  -1   4   9 207.588 76.9208  10
  -1   4   9 107.716 78.4583  11
   0  -4  -8 5490.67 746.112  48
   0   4   8 6486.95 772.480  10
   0   4   8 4224.70 762.863  11
  -1  -4  -7 766.941 156.385  44
   1   4   7 809.500 154.060   9
   1   4   7 786.234 160.177  10
  -1  -4  -7 1338.14 179.329   3
  -1  -4  -7 829.197 150.810  48
  -2  -4  -6 4835.03 623.463  65
  -2  -4  -6 3709.59 580.262  48
  -2  -4  -6 4449.54 600.521  44
  -2  -4  -6 4187.06 594.306   3
   2   4   6 4139.80 595.449  10
  -3  -4  -5 9848.86 1246.50  63
  -3  -4  -5 8294.76 1220.35  44
  -4  -4  -4 5283.22 836.893  67
  -4  -4  -4 5948.51 806.382  46
  -4  -4  -4 5144.29 822.632  44
  -4  -4  -4 6556.90 856.405  63
  -5  -4  -3 12467.3 1684.95  46
  -5  -4  -3 12696.8 1702.30  21
  -5  -4  -3 11898.6 1727.51  63
  -5  -4  -3 12901.2 1729.32  67
  -6  -4  -2 2086.31 332.326  21
  -6  -4  -2 1869.91 348.062  67
  -6  -4  -2 2070.02 308.176  46
  -7  -4  -1 11729.8 1350.51  46
  -7  -4  -1 8670.75 1360.04  21
  -7  -4  -1 8269.03 1341.91  59
  -7  -4  -1 11926.8 1417.13  67
  -8  -4   0 217.592 82.7471  21
  -8  -4   0 217.043 81.3897  59
  -9  -4   1 3541.85 486.112  59
  -9  -4   1 2811.63 481.800  21
 -10  -4   2 1212.98 215.029  59
 -11  -4   3 217.481 64.3225  58
 -11  -4   3 276.844 71.8112  59
  -4   4  13 344.754 116.829  36
  -3   4  12 31.1007 101.340  36
  -2   4  11 2515.36 431.372  36
  -1   4  10 269.890 153.658  36
  -1   4  10 746.508 139.013  10
   0   4   9 2233.11 373.885  10
   0  -4  -9 2963.15 382.381   3
   0  -4  -9 2211.89 356.414  48
   1   4   8 4526.84 682.559  10
  -1  -4  -8 5473.11 688.057   3
  -1  -4  -8 4475.95 665.514  48
   2   4   7 171.274 60.9245  10
  -2  -4  -7 141.675 66.0973   3
  -2  -4  -7 150.347 73.1862  66
  -2  -4  -7 61.7851 58.3636  48
  -3  -4  -6 21404.5 3089.87  48
  -3  -4  -6 22567.0 3109.06  44
  -3  -4  -6 27902.0 3132.59  65
  -4  -4  -5 934.449 190.629  44
  -4  -4  -5 1082.77 223.643  63
  -5  -4  -4 19823.3 2533.73  67
  -5  -4  -4 18740.2 2539.65  66
  -5  -4  -4 17975.4 2483.82  46
  -6  -4  -3 1406.81 264.075  67
  -6  -4  -3 1108.75 229.689  21
  -6  -4  -3 1449.51 218.356  46
  -7  -4  -2 5270.14 762.173  21
  -7  -4  -2 5409.41 797.586  67
  -7  -4  -2 5162.14 736.955  46
  -8  -4  -1 2860.74 436.777  21
  -8  -4  -1 2192.13 405.151  59
  -9  -4   0 47.2053 53.3542  59
  -9  -4   0 90.0872 71.6115  21
 -10  -4   1 43.1154 41.7377  59
 -10  -4   1-24.8702 48.1395  21
 -11  -4   2 47.8062 36.1456  59
  -3   4  13 157.676 54.7679   8
  -3   4  13-23.0154 80.3525  36
  -2   4  12 31.2815 95.7566  36
  -1   4  11 2497.96 334.486  10
  -1   4  11 1478.15 350.399  36
   0   4  10 215.400 75.3201  10
   0  -4 -10 304.706 86.4079   3
   0   4  10 133.838 62.1610  37
   1   4   9 8177.20 1181.82  10
  -1  -4  -9 9938.83 1186.89   3
  -1  -4  -9 7895.78 1162.67  48
   2   4   8 256.823 79.1722  10
  -2  -4  -8 243.269 86.6268   3
  -2  -4  -8 81.7386 61.8288  48
   3   4   7 4296.96 665.508  10
  -3  -4  -7 4652.99 656.521  48
  -3  -4  -7 5368.02 707.397  66
  -4  -4  -6 2636.64 474.108  66
  -4  -4  -6 4195.51 675.009  31
  -5  -4  -5 559.866 142.783  67
  -5  -4  -5 614.618 163.312  66
  -5  -4  -5 409.699 269.245  31
  -6  -4  -4 15180.1 1993.98  67
  -6  -4  -4 15363.8 2003.75  66
  -6  -4  -4 13716.0 1938.13  46
  -7  -4  -3-24.3522 43.1575  56
  -7  -4  -3-26.9535 56.4327  21
  -7  -4  -3-41.2271 56.5077  67
  -8  -4  -2 147.343 81.8569  21
  -8  -4  -2 346.684 121.639  67
  -9  -4  -1-43.0949 51.4437  59
  -9  -4  -1-58.4352 61.3756  21
 -10  -4   0 140.547 66.0183  59
 -10  -4   0 251.973 80.7850  21
 -11  -4   1 528.354 85.2870  59
 -11  -4   1 104.565 55.4226  21
  -3   4  14 57.0729 56.8352  36
  -2   4  13 46.7927 84.8870  36
  -1   4  12 304.327 119.654  36
   0   4  11 887.864 163.009  10
   0  -4 -11 792.176 154.998   3
   0   4  11 819.057 147.023  37
   0   4  11 584.274 185.670  36
   1   4  10 1466.51 263.803  10
  -1  -4 -10 1710.41 268.235   3
   2   4   9 533.514 126.318  10
   3   4   8 70.2625 61.3920  10
  -3  -4  -8 66.5067 54.1939  48
  -3  -4  -8-68.7189 85.8366  66
  -4  -4  -7 5383.12 882.810  66
  -4  -4  -7 9173.47 1121.44  31
  -5  -4  -6 1746.33 340.509  67
  -5  -4  -6 2568.80 387.706  66
  -5  -4  -6 2503.77 563.044  31
  -6  -4  -5 3507.31 551.124  67
  -6  -4  -5 3455.67 556.094  66
  -7  -4  -4 202.431 102.540  67
  -7  -4  -4 99.7385 67.5148  56
  -8  -4  -3 508.431 153.735  67
  -8  -4  -3 27.3235 58.1954  21
  -9  -4  -2 3284.04 503.126  21
 -10  -4  -1-48.3689 63.3404  21
 -10  -4  -1 107.043 52.7140  59
 -11  -4   0 1408.71 248.068  21
 -11  -4   0 1724.61 246.061  59
  -2   4  14 117.493 80.9152  36
  -2   4  14 394.079 68.2810   8
  -1   4  13 45.3401 76.1840  36
   0   4  12 343.482 136.511  36
   0   4  12 425.762 98.1624  10
   1   4  11 16.9843 44.5521  37
   1   4  11 21.9422 52.0406  10
   2   4  10 282.361 89.1482  10
  -3  -4  -9 3210.00 465.712  66
   3   4   9 2649.91 432.591  10
  -4  -4  -8 805.430 190.699  66
  -5  -4  -7 3302.42 505.594  66
  -5  -4  -7 2459.97 627.792  31
  -6  -4  -6 40.9858 86.2211  66
  -6  -4  -6 95.5465 63.3679  56
  -7  -4  -5 5906.52 865.775  67
  -7  -4  -5 5699.76 869.109  66
  -7  -4  -5 5898.86 831.616  56
  -8  -4  -4 1314.65 240.795  56
  -8  -4  -4 1521.06 248.747  21
  -9  -4  -3 3879.17 574.458  21
 -10  -4  -2 1999.87 319.785  21
 -11  -4  -1-16.7290 43.8681  21
  -1   4  14 84.2868 76.0168  36
  -1   4  14 797.462 89.9564   8
   0   4  13 62.6724 81.5538  36
   0   4  13 283.266 68.0810  10
   1   4  12 5548.54 799.209  37
   1   4  12 6211.85 814.682  10
   2   4  11 20.8889 54.7765  10
   3   4  10 4279.63 619.309  10
  -4  -4  -9 2005.40 323.775  66
   4   4   9 1673.74 287.680  10
  -5  -4  -8 6543.76 915.508  56
  -5  -4  -8 5345.24 1073.69  31
  -5  -4  -8 7146.92 966.295  66
  -6  -4  -7 6557.64 987.528  56
  -6  -4  -7 8295.34 1045.92  66
  -7  -4  -6 2887.54 341.491  56
  -7  -4  -6 3437.08 406.276  66
  -8  -4  -5 3460.55 362.445  56
  -8  -4  -5 1082.03 342.729  55
  -9  -4  -4 715.347 141.511  56
  -9  -4  -4 709.379 145.094  21
 -10  -4  -3 720.040 229.026  55
 -10  -4  -3 2380.00 256.231  21
 -11  -4  -2-24.4210 59.9188  55
 -11  -4  -2 309.014 68.5487  21
   0   4  14 286.473 56.9117   8
   0   4  14 98.8560 60.3482  36
   1   4  13 1331.50 208.501  10
   2   4  12 1465.36 240.249  10
   2   4  12 1541.75 233.149  37
   3   4  11 132.456 64.0380  10
  -4  -4 -10 7193.76 1054.59  66
   4   4  10 7662.78 1034.87  10
  -5  -4  -9-32.9787 93.9945  66
  -6  -4  -8 4197.52 625.560  56
  -6  -4  -8 4801.69 675.136  66
  -7  -4  -7 409.263 101.038  56
  -7  -4  -7 388.108 102.292  54
  -7  -4  -7 355.559 126.640  66
  -8  -4  -6 823.084 124.393  56
  -8  -4  -6 164.768 106.234  55
  -9  -4  -5 1116.09 144.711  56
  -9  -4  -5 257.691 122.190  55
 -10  -4  -4 182.317 60.5198  21
 -10  -4  -4 142.634 81.1493  55
 -11  -4  -3 553.603 78.6462  21
 -11  -4  -3 42.2575 60.0438  55
   2   4  13 1461.10 222.587  10
   3   4  12 71.9330 47.8905  10
   3   4  12 156.273 47.4192  37
   4   4  11 1145.37 193.054  10
  -4  -4 -11 1178.53 189.256  54
  -5  -4 -10 497.270 105.301  54
  -6  -4  -9 385.417 88.9341  56
  -6  -4  -9 407.955 95.6796  54
  -7  -4  -8 893.508 149.254  56
  -7  -4  -8 701.813 145.409  54
  -8  -4  -7 84.3790 48.3030  56
  -8  -4  -7-27.1632 56.9661  55
  -9  -4  -6 2015.96 186.407  56
  -9  -4  -6 345.764 150.109  55
 -10  -4  -5 139.954 73.6875  55
   3   4  13 975.997 146.722  37
   4   4  12-11.2096 29.4702  10
   4   4  12-27.8077 33.6406  37
  -5  -4 -11 770.962 131.856  54
  -6  -4 -10 14.1790 33.6412  54
  -7  -4  -9 853.544 135.839  56
  -7  -4  -9 712.238 136.365  54
  -8  -4  -8 896.917 147.997  56
  -8  -4  -8 850.480 146.207  54
  -9  -4  -7-19.8974 52.1765  55
 -10  -4  -6 120.748 62.9646  55
   5   4  12 253.726 52.2823  37
   6   4  11 1340.57 183.295  37
  -6  -4 -11 1103.69 183.027  54
   7   4  10 62.0603 26.3722  37
  -7  -4 -10 10.0686 26.7467  54
  -8  -4  -9 886.628 140.273  54
 -10   5  -8 359.227 73.3403  23
  -9   5  -9 69.1781 36.4232  23
  -8   5 -10 429.958 87.4122  32
  -7   5 -11 617.718 110.986  32
  -6   5 -12 154.305 46.4148  32
 -11   5  -6 279.747 67.7566  23
 -10   5  -7 87.2385 42.9667  23
  -9   5  -8 642.089 121.753  23
  -8   5  -9 150.856 58.0895  32
  -7   5 -10 485.548 122.030  33
  -7   5 -10 679.021 122.292  32
  -6   5 -11 569.201 118.349  33
  -6   5 -11 580.512 113.775  32
   5  -5  12 248.529 63.1782   9
  -5   5 -12 277.113 79.0731  33
  -5   5 -12 276.601 65.5059  32
   4  -5  13 546.890 79.4913   9
  -4   5 -13 206.305 69.2474  33
 -11   5  -5 762.840 170.533  23
 -11   5  -5 1533.83 182.978  60
 -10   5  -6 17.7644 43.4832  23
 -10   5  -6 173.173 50.8634  60
  -9   5  -7 684.877 144.175  23
  -9   5  -7 860.753 144.188  60
  -8   5  -8 902.229 169.862  32
  -7   5  -9 128.644 69.7488  33
  -7   5  -9 124.874 61.5612  32
  -6   5 -10 709.914 146.537  33
  -6   5 -10 683.917 138.342  32
  -5   5 -11 170.342 72.4983  33
  -5   5 -11 255.929 72.9836  32
  -4   5 -12 1014.99 141.947  32
  -4   5 -12 535.037 135.512  33
  -3   5 -13 161.073 57.6662  33
   3  -5  13 237.485 58.6960   9
   2  -5  14 57.6401 29.9907   9
 -12   5  -3 1090.74 172.108  60
 -11   5  -4 194.727 75.1422  23
 -11   5  -4 433.843 83.5785  60
 -10   5  -5 1883.75 297.864  23
 -10   5  -5 1857.39 290.163  60
  -9   5  -6 21.4814 42.6285  23
  -9   5  -6 169.901 58.5149  60
  -8   5  -7 577.975 127.195  32
  -8   5  -7 441.145 104.081  60
  -7   5  -8 574.470 133.760  32
  -6   5  -9 2201.65 324.822  33
  -6   5  -9 1735.28 306.394  32
  -5   5 -10 552.811 139.878  33
  -5   5 -10 614.089 128.945  32
  -4   5 -11 1419.63 230.617  32
  -4   5 -11 1350.20 239.937  33
  -3   5 -12 351.469 96.4970  33
  -2   5 -13 11.4580 25.6365  68
   2  -5  13 11.8947 36.4094   9
   1  -5  14 1290.58 184.459   9
  -1   5 -14 1093.60 180.570  68
   1  -5  14 1592.70 220.721  64
 -12   5  -2 3384.95 445.923  27
 -12   5  -2 2861.75 438.465  60
 -11   5  -3 52.0272 47.4581  27
 -11   5  -3 19.4535 48.5960  23
 -11   5  -3-34.0124 44.5593  60
 -10   5  -4 1630.95 221.422  27
 -10   5  -4 854.286 199.358  23
 -10   5  -4 1340.04 212.694  60
  -9   5  -5 758.833 165.165  23
  -9   5  -5 758.350 161.047  60
  -8   5  -6 21.3444 49.2259  60
  -8   5  -6 93.6731 56.8174  24
  -7   5  -7 4699.04 702.019  32
  -7   5  -7 5209.50 701.307  54
  -7   5  -7 4687.32 687.628  57
  -6   5  -8 4359.77 570.687  33
  -6   5  -8 3647.21 556.401  32
  -6   5  -8 3435.73 547.796  54
  -5   5  -9 2693.26 383.614  33
  -5   5  -9 2651.61 373.182  32
  -5   5  -9 1887.14 350.018  54
  -4   5 -10 143.111 88.1154  33
  -4   5 -10 129.749 66.3104  32
  -3   5 -11 2225.95 395.242  33
  -3   5 -11 2839.32 394.619  32
  -3   5 -11 2727.45 390.800  68
  -2   5 -12 305.803 99.1110  33
  -2   5 -12 599.263 105.808  68
  -1   5 -13 282.607 77.7299  68
   1  -5  13 479.143 85.5918   9
   0  -5  14 899.325 130.391  64
   0   5 -14 284.836 67.0208  68
 -12   5  -1 774.677 129.275  27
 -12   5  -1 552.431 116.378  60
 -11   5  -2 670.882 141.479  27
 -11   5  -2 868.554 151.675  23
 -11   5  -2 696.502 140.250  60
 -11   5  -2 734.764 147.647  59
 -10   5  -3 675.229 154.342  24
 -10   5  -3 998.167 162.706  27
 -10   5  -3 690.368 152.906  23
 -10   5  -3 817.156 154.465  60
 -10   5  -3 694.409 147.541  59
  -9   5  -4 3023.93 450.146  24
  -9   5  -4 3422.90 459.495  21
  -9   5  -4 3412.42 443.498  27
  -9   5  -4 2206.27 429.380  23
  -9   5  -4 3195.97 441.839  59
  -9   5  -4 2755.74 434.425  57
  -9   5  -4 2719.74 435.054  60
  -8   5  -5 2769.12 403.125  24
  -8   5  -5 2839.01 394.253  27
  -8   5  -5 2082.26 383.396  60
  -8   5  -5 2736.49 398.984  57
  -7   5  -6 4410.06 558.125  54
  -7   5  -6 3801.75 549.542  24
  -7   5  -6 3586.43 551.745  35
  -7   5  -6 3042.66 547.236  32
  -7   5  -6 3931.59 546.252  57
  -6   5  -7 9403.97 1163.37  33
  -6   5  -7 8016.24 1150.99  32
  -6   5  -7 8294.46 1147.73  35
  -6   5  -7 7571.24 1141.47  54
  -5   5  -8 776.060 155.003  32
  -5   5  -8 500.899 146.944  35
  -5   5  -8 988.437 164.219  54
  -4   5  -9 8335.39 1185.68  68
  -4   5  -9 8866.71 1196.30  32
  -4   5  -9 8688.41 1190.51  54
  -3   5 -10-21.2053 55.5356  32
  -3   5 -10 41.8541 40.4776  68
  -2   5 -11 869.572 162.219  68
  -1   5 -12 224.868 66.5209  68
   0   5 -13 1213.40 194.026  68
  -1  -5  14 498.742 111.722  64
   1   5 -14 455.257 83.6565  68
 -12   5   0 390.103 95.8006  27
 -11   5  -1 1108.60 198.690  59
 -11   5  -1 1342.98 202.157  60
 -11   5  -1 900.394 192.430  23
 -11   5  -1 1215.10 200.823  27
 -10   5  -2 906.807 141.475  60
 -10   5  -2 559.999 127.136  59
 -10   5  -2 467.804 132.849  21
 -10   5  -2 436.627 123.222  24
 -10   5  -2 657.949 132.439  27
 -10   5  -2 352.686 111.733  23
  -9   5  -3 227.395 78.7230  59
  -9   5  -3 248.613 82.2670  60
  -9   5  -3 169.903 87.8409  21
  -9   5  -3 212.950 83.0752  24
  -9   5  -3 169.254 77.5827  27
  -9   5  -3 190.627 72.9291  23
  -8   5  -4 2185.92 380.842  59
  -8   5  -4 2374.30 383.259  57
  -8   5  -4 2632.72 389.414  60
  -8   5  -4 2815.11 400.520  24
  -8   5  -4 2815.04 408.014  21
  -8   5  -4 2495.18 381.285  27
  -7   5  -5 1698.11 279.515  54
  -7   5  -5 1666.03 280.636  24
  -7   5  -5 1595.42 273.658  27
  -7   5  -5 1810.04 289.852  21
  -7   5  -5 1930.59 282.960  57
  -7   5  -5 1564.70 283.875  34
  -7   5  -5 1764.00 286.981  35
  -6   5  -6 10058.8 1290.48  57
   6  -5   6 9789.87 1279.32  52
  -6   5  -6 10730.6 1301.09  54
  -6   5  -6 9221.47 1290.78  24
  -6   5  -6 9769.56 1279.28  15
  -6   5  -6 6571.82 1276.55  20
  -6   5  -6 10599.8 1303.72  35
  -6   5  -6 9549.30 1300.12  34
  -6   5  -6 9687.43 1304.61  32
  -5   5  -7 3295.97 494.336  15
  -5   5  -7 2524.81 499.491  20
  -5   5  -7 4001.22 529.982  32
  -5   5  -7 3791.15 521.002  34
  -5   5  -7 3540.89 514.475  35
   5  -5   7 3718.39 500.385  52
  -5   5  -7 4054.60 522.639  54
  -4   5  -8 21.2282 47.4807  68
  -4   5  -8-22.5795 50.4947  35
  -4   5  -8 22.0694 42.7634  34
   4  -5   8 91.4506 51.1263  52
  -4   5  -8 21.7346 42.1169  54
  -3   5  -9 3630.92 531.573  68
  -2   5 -10 866.534 167.321  68
  -1   5 -11 2770.01 416.512  68
   0   5 -12 390.756 97.6888  68
  -1  -5  13 928.453 198.528  64
   1   5 -13 848.370 147.756  68
  -2  -5  14 327.031 92.4571  64
   2   5 -14 362.696 67.6960  68
 -12   5   1 823.957 195.221  28
 -12   5   1 1753.17 213.686  27
 -11   5   0 655.196 120.676  59
 -11   5   0 378.492 98.8790  60
 -11   5   0 484.992 129.299  28
 -11   5   0 422.201 108.686  27
 -10   5  -1 1227.49 203.616  60
 -10   5  -1 1011.71 199.920  59
 -10   5  -1 1074.89 214.795  21
 -10   5  -1 1155.70 204.022  23
 -10   5  -1 1089.26 203.308  27
  -9   5  -2 3003.95 387.436  59
  -9   5  -2 2520.75 374.247  60
  -9   5  -2 2040.30 375.632  24
  -9   5  -2 2379.90 387.129  21
  -9   5  -2 2452.46 376.717  23
  -9   5  -2 2178.16 366.729  27
  -8   5  -3 10543.7 1254.74  59
  -8   5  -3 8128.76 1240.54  60
  -8   5  -3 9888.95 1247.25  57
  -8   5  -3 8538.70 1251.29  24
  -8   5  -3 9515.62 1261.84  21
  -8   5  -3 8194.74 1236.11  27
  -8   5  -3 8983.14 1245.18  23
  -7   5  -4 8445.81 1350.16  24
  -7   5  -4 10034.9 1363.58  21
  -7   5  -4 9634.82 1345.25  27
  -7   5  -4 9941.12 1350.67  57
  -7   5  -4 10998.7 1357.16  59
  -7   5  -4 10404.8 1359.81  35
  -6   5  -5 6733.06 888.594  57
   6  -5   5 5657.22 870.936  52
  -6   5  -5 6565.81 892.309  54
  -6   5  -5 8944.37 913.861  30
  -6   5  -5 5967.98 889.124  35
  -6   5  -5 6565.14 898.282  34
  -6   5  -5 5669.52 880.435  20
  -6   5  -5 6325.55 874.711  15
  -6   5  -5 6309.79 889.034  24
  -5   5  -6 1466.81 217.851  15
  -5   5  -6 995.926 217.433  20
   5  -5   6 1601.70 222.581  52
  -5   5  -6 1297.45 229.059  54
  -5   5  -6 1477.15 237.178  35
  -5   5  -6 1448.17 234.795  34
   4  -5   7 244.112 71.6884  52
  -4   5  -7 247.830 82.0350  54
  -4   5  -7 241.374 75.4944  68
  -4   5  -7 302.046 71.9333  15
  -4   5  -7 337.178 85.0048  35
  -4   5  -7 380.676 90.0219  34
  -3   5  -8 8352.02 1030.94  68
  -3   5  -8 7121.61 1024.10  35
  -3   5  -8 6915.73 1021.47  34
   3  -5   8 7319.84 1009.19  52
  -2   5  -9 236.160 70.8611  43
  -2   5  -9 152.816 65.3155  68
   2  -5   9 234.766 88.9535  50
  -1   5 -10 3162.43 470.450  68
   0   5 -11 2274.79 383.524  68
   0  -5  11 2926.34 399.639  39
   1   5 -12 87.9944 46.6634  68
  -1  -5  12 18.0234 49.8373  39
  -2  -5  13 508.746 126.346  64
   2   5 -13 384.401 86.1089  68
 -12   5   2 1127.90 228.492  28
 -12   5   2 1598.33 226.638  27
 -11   5   1 171.225 67.5588  59
 -11   5   1 129.266 55.0209  60
 -11   5   1-49.1978 73.0254  28
 -11   5   1-20.3202 58.2875  27
 -10   5   0 842.574 158.462  60
 -10   5   0 1092.85 174.337  59
 -10   5   0 826.014 172.028  21
 -10   5   0 1052.60 216.822  29
 -10   5   0 433.301 162.937  28
 -10   5   0 732.948 160.124  23
  -9   5  -1 3490.96 480.982  59
  -9   5  -1 3157.66 470.598  60
  -9   5  -1 4291.04 543.999  29
  -9   5  -1 2688.51 475.444  24
  -9   5  -1 3241.97 489.604  21
  -9   5  -1 2867.77 470.624  23
  -8   5  -2 714.794 149.163  60
  -8   5  -2 739.416 162.141  59
  -8   5  -2 761.077 177.992  21
  -8   5  -2 730.841 161.242  24
  -8   5  -2 1006.95 170.240  23
  -8   5  -2 845.892 153.291  57
  -7   5  -3 6038.43 1007.71  24
  -7   5  -3 8407.57 1031.67  21
  -7   5  -3 6127.98 996.264  27
  -7   5  -3 8974.52 1022.37  59
  -7   5  -3 7842.13 1010.46  57
  -7   5  -3 7494.98 1015.41  30
  -6   5  -4 185.755 83.0105  59
  -6   5  -4 612.006 124.529  21
  -6   5  -4 277.246 85.2245  24
  -6   5  -4 429.693 91.9308  20
  -6   5  -4 410.756 83.9540  15
  -6   5  -4 266.102 88.6510  35
  -6   5  -4 396.489 101.186  34
  -6   5  -4 642.764 116.753  30
  -6   5  -4 338.019 88.8728  57
   6  -5   4 521.073 89.3345  52
  -6   5  -4 322.891 88.1547  54
  -5   5  -5 3058.71 433.971  68
  -5   5  -5 3111.68 431.326  57
   5  -5   5 3087.22 422.782  52
  -5   5  -5 2758.01 433.873  54
  -5   5  -5 4050.89 456.618  30
  -5   5  -5 2933.32 435.217  35
  -5   5  -5 2740.41 437.112  34
  -5   5  -5 3060.81 421.606  15
  -5   5  -5 2739.92 427.669  20
  -5   5  -5 2373.99 424.598  24
   4  -5   6 1622.12 266.613  52
  -4   5  -6 2367.78 294.645  54
  -4   5  -6 1541.48 275.073  68
  -4   5  -6 1907.94 267.531  15
  -4   5  -6 1778.05 282.221  35
  -4   5  -6 1731.51 283.018  34
   3  -5   7 2003.89 301.536  52
  -3   5  -7 2235.79 317.540  54
  -3   5  -7 1854.06 311.655  68
  -3   5  -7 2220.25 319.265  35
  -3   5  -7 1886.72 311.934  34
  -3   5  -7 2040.64 298.067  15
   2  -5   8 3817.59 588.793  50
  -2   5  -8 4012.47 582.039  68
  -2   5  -8 4191.95 574.114  43
   1  -5   9 395.744 107.871  50
  -1   5  -9 306.685 82.0184  43
  -1   5  -9 260.014 84.9467  68
   0   5 -10 109.285 59.0305  68
  -1  -5  11 22.5250 53.5449  39
   1   5 -11 40.7959 42.8464  68
  -2  -5  12 53.8445 47.3236  39
   2   5 -12 33.6290 37.9519  68
  -3  -5  13 396.780 101.242  64
   3   5 -13 183.312 57.7804  68
   3   5 -13 287.370 62.3211   4
  -3  -5  13 233.087 61.2941  39
 -12   5   3 35.7192 59.2878  28
 -12   5   3 294.611 72.1366  27
 -11   5   2 1786.79 349.924  29
 -11   5   2 1595.35 328.554  28
 -11   5   2 2654.00 325.897  60
 -10   5   1 320.763 137.701  29
 -10   5   1 141.159 101.787  28
 -10   5   1 162.379 72.6979  60
 -10   5   1 393.950 96.3371  59
  -9   5   0 9883.39 1065.62  29
  -9   5   0 5856.25 993.344  28
  -9   5   0 6460.38 997.458  21
  -9   5   0 6697.11 988.928  23
  -9   5   0 7960.66 998.970  59
  -9   5   0 7224.69 985.065  60
  -8   5  -1 2581.08 369.740  29
  -8   5  -1 1260.22 294.912  24
  -8   5  -1 2239.48 329.215  21
  -8   5  -1 1722.21 298.114  23
  -8   5  -1 2411.82 319.114  59
  -8   5  -1 2152.57 306.326  60
  -8   5  -1 1813.70 310.974  30
  -7   5  -2 2151.75 314.636  59
  -7   5  -2 2032.99 305.471  57
  -7   5  -2 2066.59 323.218  21
  -7   5  -2 1698.19 299.683  23
  -7   5  -2 1753.16 304.001  38
  -7   5  -2 2408.75 325.175  30
  -6   5  -3 4378.55 608.054  57
  -6   5  -3 4632.40 614.692  59
  -6   5  -3 4472.25 624.281  21
  -6   5  -3 4088.38 595.312  15
  -6   5  -3 4005.39 600.862  20
  -6   5  -3 4582.88 617.076  30
  -6   5  -3 4132.82 610.646  35
  -5   5  -4 16.2852 36.5577  68
  -5   5  -4 66.7100 45.7679  59
  -5   5  -4 15.4642 30.1366  57
   5  -5   4 46.2415 37.8175  52
  -5   5  -4 17.0140 33.1140  54
  -5   5  -4 38.3664 60.7032  30
  -5   5  -4 17.7498 42.2087  35
  -5   5  -4 19.1467 45.5061  34
  -5   5  -4 45.3848 33.9879  20
  -5   5  -4 11.8129 29.7263  15
  -5   5  -4 120.345 67.2967  21
   4  -5   5 8937.19 1151.52  52
  -4   5  -5 8335.62 1163.45  54
  -4   5  -5 7877.79 1158.37  68
  -4   5  -5 8472.27 1148.55  15
  -4   5  -5 7992.72 1157.85  20
  -4   5  -5 10638.8 1181.35  30
  -4   5  -5 8757.36 1165.56  35
  -4   5  -5 7700.75 1162.25  34
  -3   5  -6 5960.59 842.740  15
   3  -5   6 6230.59 847.096  52
  -3   5  -6 6052.52 858.448  54
  -3   5  -6 6861.96 863.866  68
  -3   5  -6 6452.70 852.572  43
  -3   5  -6 6033.90 858.216  35
  -3   5  -6 5960.20 858.863  34
  -2   5  -7 2709.23 372.257  43
  -2   5  -7 2266.10 375.619  68
   2  -5   7 2445.83 364.383  52
   2  -5   7 2844.56 392.748  50
  -1   5  -8 1712.83 247.294  43
  -1   5  -8 1549.22 250.967  68
   1  -5   8 1280.72 254.403  50
   0   5  -9 410.628 92.5089  43
   0   5  -9 448.643 99.9744  68
   0  -5   9 292.983 100.575  50
  -1  -5  10 2073.45 345.190  39
   1   5 -10 2195.07 336.000  68
  -2  -5  11 158.177 76.8962  39
   2   5 -11 176.630 62.1514  68
  -3  -5  12 201.492 107.446  64
   3   5 -12 434.143 85.4398   4
   3   5 -12 308.266 84.5184  68
  -3  -5  12 517.491 100.050  39
   4   5 -13-7.88762 29.8959   4
  -4  -5  13-10.3886 31.7952  39
 -12   5   4 122.302 70.7079  29
 -12   5   4 306.271 86.8252  28
 -12   5   4 281.096 70.1268  27
 -11   5   3 850.943 224.039  29
 -11   5   3 1520.26 232.470  28
 -10   5   2 734.487 207.535  29
 -10   5   2 881.571 196.898  28
 -10   5   2 1174.54 184.686  60
  -9   5   1 1176.15 250.554  29
  -9   5   1 1259.00 223.196  28
  -9   5   1 1067.02 196.468  23
  -9   5   1 991.410 186.036  60
  -9   5   1 908.363 187.622  59
  -9   5   1 1000.82 209.127  30
  -8   5   0 7486.04 876.346  29
  -8   5   0 4797.30 814.963  28
  -8   5   0 6845.04 831.603  21
  -8   5   0 5589.01 806.472  23
  -8   5   0 5976.36 812.324  59
  -8   5   0 5775.29 802.628  60
  -8   5   0 5665.20 809.981  38
  -8   5   0 4977.46 814.725  30
  -7   5  -1 4877.57 680.134  30
  -7   5  -1 4970.21 674.465  59
  -7   5  -1 4607.75 662.387  57
  -7   5  -1 4146.23 660.931  60
  -7   5  -1 5114.61 686.194  25
  -7   5  -1 6870.75 738.006  29
  -7   5  -1 5357.06 690.837  21
  -7   5  -1 4139.40 661.193  23
  -7   5  -1 4581.18 669.190  38
  -7   5  -1 4621.92 650.687  16
  -6   5  -2 5203.83 759.940  30
  -6   5  -2 5414.15 757.349  59
  -6   5  -2 5351.58 749.412  57
  -6   5  -2 5375.78 762.220  25
  -6   5  -2 8213.99 820.786  29
  -6   5  -2 5957.71 771.450  21
  -6   5  -2 5525.33 753.066  38
  -6   5  -2 4702.25 733.634  16
  -5   5  -3 3248.18 427.439   6
  -5   5  -3 2578.88 422.636  30
  -5   5  -3 2851.58 421.670  59
  -5   5  -3 2721.40 414.757  57
   5  -5   3 3203.95 408.887  52
  -5   5  -3 2798.90 406.633  15
  -5   5  -3 2932.14 413.519  20
  -5   5  -3 2709.46 414.660  38
  -5   5  -3 2863.57 425.048  25
  -5   5  -3 3004.70 433.004  21
   4  -5   4 514.259 88.8411  52
  -4   5  -4 426.683 89.7971  20
  -4   5  -4 396.750 83.7922  15
   3  -5   5 9390.76 1255.66  52
  -3   5  -5 9259.55 1253.21  15
  -2   5  -6 1746.53 250.475  15
   2  -5   6 1556.07 252.303  52
   2  -5   6 1653.00 272.346  50
  -2   5  -6 1886.63 269.866  68
  -2   5  -6 1922.25 261.976  43
  -2   5  -6 1643.54 264.405  34
  -1   5  -7 8833.77 1164.43  43
  -1   5  -7 9063.37 1174.78  68
   1  -5   7 7668.78 1174.49  50
   0   5  -8 892.288 151.516  43
   0   5  -8 789.919 158.156  68
   0  -5   8 801.463 172.567  50
   1   5  -9 333.232 84.8814  43
   1   5  -9 420.024 97.2192  68
  -1  -5   9 269.187 100.792  50
  -2  -5  10 1970.00 338.439  39
   2   5 -10 2209.99 331.953  68
  -3  -5  11-39.9169 94.5759  64
   3   5 -11-14.5891 44.6502   4
   3   5 -11-18.3249 45.7906  68
  -3  -5  11 22.1178 49.4286  39
  -4  -5  12 796.562 138.792  39
   4   5 -12 686.765 126.222   4
  -5  -5  13 50.7263 27.2724  39
   5   5 -13 32.9807 27.6258   4
 -12   5   5 21.7351 53.8367  29
 -12   5   5 216.913 54.1219  27
 -11   5   4 102.584 86.2935  29
 -11   5   4 445.584 112.453  28
 -10   5   3 41.1296 97.6502  29
 -10   5   3 27.7280 82.1826  28
 -10   5   3 162.613 57.4393  60
 -10   5   3-28.4733 59.8411  30
  -9   5   2 6129.62 1078.17  29
  -9   5   2 8257.76 1071.03  28
  -9   5   2 8739.33 1047.55  60
  -9   5   2 6532.88 1058.49  30
  -8   5   1 483.206 117.358  30
  -8   5   1 337.353 126.825  29
  -8   5   1 185.874 114.287  28
  -8   5   1 160.793 82.0532  23
  -8   5   1 306.343 86.2139  59
  -8   5   1 284.285 76.9118  60
  -8   5   1 236.215 77.9691  38
  -8   5   1 239.763 75.1781  18
  -7   5   0 6035.90 935.436  30
  -7   5   0 7389.58 945.953  25
  -7   5   0 8264.90 979.178  29
  -7   5   0 6666.40 941.885  28
  -7   5   0 7509.87 948.320  21
  -7   5   0 6912.15 926.248  23
  -7   5   0 7436.62 933.563  59
  -7   5   0 6080.84 918.840  60
  -7   5   0 7120.70 932.647  38
  -7   5   0 6197.35 913.681  18
  -7   5   0 6168.41 908.426  16
  -6   5  -1 3543.37 600.211  30
  -6   5  -1 4499.82 610.105  25
  -6   5  -1 6761.40 663.241  29
  -6   5  -1 4646.56 615.206  21
  -6   5  -1 4157.27 599.786  59
  -6   5  -1 4149.46 592.494  57
  -6   5  -1 4101.51 596.787  38
  -6   5  -1 4221.32 583.639  18
  -6   5  -1 3998.93 580.613  16
  -5   5  -2 17284.7 2274.68  15
  -5   5  -2 16757.9 2276.46  20
  -5   5  -2 16676.2 2269.95  16
   5  -5   2 17487.2 2272.07  52
  -4   5  -3 64.9362 29.5164  16
  -4   5  -3 67.2355 35.0417  20
  -4   5  -3 123.001 38.3593  15
   4  -5   3 118.587 40.4529  52
  -3   5  -4 34281.9 4599.96  15
   3  -5   4 35159.5 4601.94  52
  -2   5  -5 2600.41 358.489  43
  -2   5  -5 2359.74 350.272  15
   2  -5   5 2681.89 355.722  52
   2  -5   5 2378.51 365.864  50
  -1   5  -6 17204.7 2275.36  43
   1  -5   6 16737.5 2287.34  50
   0   5  -7 4016.27 523.188  43
   0   5  -7 3642.08 528.854  68
   0  -5   7 3294.50 534.469  50
   1   5  -8 191.443 58.3041  43
   1   5  -8 135.821 64.3427  68
  -1  -5   8 98.8439 70.3781  50
  -2  -5   9 2487.34 377.814  39
   2   5  -9 2467.41 361.873  68
  -2  -5   9 2054.09 367.781  50
   3   5 -10-19.8049 41.3777  68
  -3  -5  10 76.3751 63.5722  39
  -4  -5  11 396.117 104.319  39
   4   5 -11 503.064 100.697   4
  -5  -5  12 499.598 94.4461  39
   5   5 -12 380.207 81.9383   4
 -11   5   5 395.562 108.273  30
 -11   5   5 254.470 113.065  29
 -11   5   5 545.062 118.453  28
 -10   5   4 346.593 109.417  30
 -10   5   4 80.6606 115.088  29
  -9   5   3 1287.83 273.470  30
  -9   5   3 1261.90 288.725  29
  -9   5   3 1756.09 287.334  28
  -9   5   3 1958.00 279.332  26
  -8   5   2 426.005 128.436  30
  -8   5   2 398.852 91.8002  18
  -8   5   2 38.3807 149.015  29
  -8   5   2 481.902 139.473  28
  -8   5   2 529.730 114.066  23
  -8   5   2 439.368 106.501  26
  -7   5   1 7689.92 1372.84  30
  -7   5   1 8629.62 1398.56  29
  -7   5   1 10154.7 1385.93  28
  -7   5   1 11310.7 1372.56  23
  -7   5   1 10510.2 1372.82  26
  -7   5   1 10620.2 1373.29  59
  -7   5   1 10400.6 1374.19  38
  -7   5   1 10223.8 1359.95  18
  -7   5   1 10236.0 1354.78  16
  -6   5   0 3004.44 584.238  30
  -6   5   0 4588.91 590.230  59
  -6   5   0 4118.63 598.117  25
  -6   5   0 5725.32 638.357  29
  -6   5   0 4227.84 601.647  28
  -6   5   0 5209.44 611.759  21
  -6   5   0 3775.94 581.949  26
  -6   5   0 4413.65 575.512  18
  -6   5   0 4018.54 569.581  16
  -6   5   0 3880.62 583.747  38
  -5   5  -1 28849.5 3811.33  13
  -5   5  -1 28614.2 3810.81  16
  -4   5  -2 13743.5 1725.87  15
  -4   5  -2 13462.2 1727.01  20
  -4   5  -2 12032.9 1719.65  16
   4  -5   2 12764.7 1722.77  52
  -3   5  -3 5947.37 825.134  15
  -3   5  -3 6300.50 823.233  16
   3  -5   3 6040.11 825.285  52
   2  -5   4 12269.3 1734.59  52
   2  -5   4 12895.6 1746.00  50
  -2   5  -4 13793.7 1735.68  15
  -2   5  -4 13037.3 1736.16  42
   1  -5   5 8064.71 1106.42  52
   1  -5   5 8456.72 1123.07  50
  -1   5  -5 8058.09 1103.29  15
  -1   5  -5 8497.85 1111.96  43
   0   5  -6 15964.8 2094.38  43
   0  -5   6 15175.6 2108.54  50
  -1  -5   7 3049.60 530.454  50
   1   5  -7 4002.71 526.848   5
   1   5  -7 3560.44 519.271  43
   1   5  -7 4111.15 531.834  68
   2   5  -8 1313.98 224.136  68
  -2  -5   8 1402.26 244.258  50
  -3  -5   9 3643.10 547.793  39
  -4  -5  10 49.3547 48.1738  39
  -5  -5  11 890.535 165.038  39
  -6  -5  12 67.2458 35.4656  39
   6   5 -12-16.5138 29.9560   4
 -11   5   6 280.714 110.768  29
 -11   5   6 639.399 118.870  30
 -10   5   5 38.6144 75.9246  29
 -10   5   5 57.1318 61.2193  30
  -9   5   4 2008.05 274.657  28
  -9   5   4 1572.48 241.615  26
  -9   5   4 1500.48 259.082  30
  -8   5   3 909.450 280.749  29
  -8   5   3 2658.28 322.960  28
  -8   5   3 1698.07 281.628  26
  -8   5   3 2036.93 277.159  18
  -8   5   3 1612.81 297.271  30
  -7   5   2 135.101 70.8564  29
  -7   5   2 23.7041 75.1476  28
  -7   5   2 52.1088 51.7223  23
  -7   5   2 75.7097 47.7000  26
  -7   5   2 18.8580 47.5281  38
  -7   5   2 72.2614 43.0154  16
  -7   5   2 58.7875 45.4062  18
  -7   5   2-25.5358 64.0893  30
  -6   5   1 21276.9 2782.71  29
  -6   5   1 23537.3 2768.19  28
  -6   5   1 20072.0 2747.61  26
  -6   5   1 15449.6 2750.42  30
  -6   5   1 21346.0 2751.50  38
  -6   5   1 21229.3 2736.53  16
  -6   5   1 21614.1 2741.56  18
  -5   5   0 326.704 61.5008  16
  -5   5   0 228.436 58.9367  13
  -5   5   0 295.193 60.1744  18
  -4   5  -1 5067.14 695.502  13
  -4   5  -1 5649.93 699.803  15
  -4   5  -1 5020.79 693.946  16
   4  -5   1 4912.53 694.617  52
  -3   5  -2 10384.5 1378.09  15
  -3   5  -2 9954.66 1374.07  16
   3  -5   2 10661.8 1378.04  52
  -2   5  -3 458.844 87.4072  42
  -2   5  -3 615.369 91.1257  15
   2  -5   3 531.557 90.6255  52
   2  -5   3 537.738 99.7675  50
  -1   5  -4 17689.7 2286.70  43
  -1   5  -4 16820.4 2280.06  15
   1  -5   4 17462.6 2283.24  52
   1  -5   4 16574.2 2294.82  50
   0   5  -5 713.153 118.559  43
   0  -5   5 668.901 131.489  50
   1   5  -6 2632.88 344.660  43
   1   5  -6 2450.56 347.280   5
  -1  -5   6 1930.99 350.691  50
   2   5  -7 4557.85 647.991   5
  -2  -5   7 4751.44 669.809  50
  -3  -5   8 5280.31 834.172  47
  -3  -5   8 5722.31 831.055  39
  -3  -5   8 6117.41 803.560  14
  -4  -5   9 1685.21 288.701  39
  -5  -5  10 510.362 111.899  58
  -5  -5  10 506.199 118.635  39
  -6  -5  11 582.106 116.453  39
 -11   5   7 69.3661 56.7272  29
 -11   5   7 170.854 66.3636  30
 -10   5   6 354.390 144.679  29
 -10   5   6 1663.29 209.998  30
  -9   5   5-41.5322 93.1200  29
  -9   5   5 25.1706 79.9227  28
  -9   5   5 97.3584 64.2668  26
  -9   5   5 64.1408 80.4987  30
  -9   5   5 98.5752 65.0571  53
  -8   5   4 1657.05 284.636  29
  -8   5   4 5577.41 358.920  28
  -8   5   4 4894.32 321.399  26
  -8   5   4 3908.45 342.723  30
  -7   5   3 558.969 203.588  29
  -7   5   3 1732.75 242.331  28
  -7   5   3 1257.00 208.102  26
  -7   5   3 1616.02 205.945  18
  -7   5   3 977.790 211.291  30
  -6   5   2 2173.10 388.742  29
  -6   5   2 2736.93 388.073  28
  -6   5   2 2743.42 370.868  26
  -6   5   2 1663.00 366.132  30
  -6   5   2 2308.69 366.083  38
  -6   5   2 3271.36 366.657  18
  -5   5   1 3225.62 432.901  13
  -5   5   1 2988.06 433.349  18
  -4   5   0 18581.8 2555.92  16
  -4   5   0 19910.5 2558.61  13
  -4   5   0 19693.5 2558.72  15
  -4   5   0 18933.5 2557.04  18
  -3   5  -1 11085.3 1484.89  13
  -3   5  -1 11980.7 1486.73  15
  -3   5  -1 10522.0 1482.01  16
  -2   5  -2 21589.8 2783.84  42
  -2   5  -2 21094.0 2782.49  15
  -2   5  -2 19917.6 2778.97  16
   2  -5   2 21625.4 2783.40  52
  -1   5  -3 22845.9 2921.06  42
  -1   5  -3 21874.6 2916.83  15
   1  -5   3 21034.4 2927.62  50
   0   5  -4 2577.71 353.825  43
   0   5  -4 2338.88 345.820  15
   0  -5   4 2862.14 369.181  50
  -1  -5   5 3399.78 499.500  50
   1   5  -5 3501.74 482.678  43
  -2  -5   6 7052.01 1075.11  50
   2   5  -6 7053.01 1060.09   5
   2   5  -6 9238.70 1064.11  43
  -3  -5   7 153.056 69.1931  39
  -3  -5   7 110.233 86.1842  47
  -4  -5   8 3649.69 550.029  39
  -5  -5   9 1024.86 191.075  39
  -5  -5   9 931.946 178.333  58
  -6  -5  10 286.510 88.6400  39
  -6  -5  10 359.433 83.4584  58
  -7  -5  11 252.081 71.9009  39
   7   5 -11 446.939 77.0877   4
 -11   5   8 199.358 60.5452  30
 -10   5   7 369.539 95.8989  30
 -10   5   7 30.8758 80.2291  29
  -9   5   6-72.7354 76.8903  53
  -9   5   6 433.838 138.597  29
  -8   5   5 97.1290 95.8893  30
  -8   5   5-25.5567 49.8778  53
  -8   5   5 81.1609 90.8781  29
  -8   5   5 197.445 95.7070  28
  -8   5   5 144.457 66.1932  26
  -7   5   4 3769.41 620.003  30
  -7   5   4 5083.04 603.669  18
  -7   5   4 6110.88 636.773  28
  -7   5   4 5414.58 618.762  26
  -6   5   3 2745.46 464.591  30
  -6   5   3 2964.08 450.928  38
  -6   5   3 4296.51 454.356  18
  -6   5   3 1938.54 459.242  29
  -6   5   3 3900.33 478.086  28
  -6   5   3 2925.76 450.260  26
  -5   5   2 13466.3 1719.76  13
  -5   5   2 12229.3 1719.52  18
  -4   5   1 6210.36 837.732  13
  -4   5   1 6186.92 837.392  18
  -3   5   0 7372.57 989.741  13
  -2   5  -1 17332.5 2183.77  42
  -2   5  -1 16535.3 2182.10  13
  -2   5  -1 15692.6 2178.49  16
  -1   5  -2 2020.97 284.406  42
   0   5  -3 24897.3 3189.72  42
   0  -5   3 22774.1 3198.29  50
   1   5  -4 620.038 97.6015  43
  -1  -5   4 455.204 112.211  50
  -2  -5   5 9012.18 1237.04  47
  -3  -5   6 3454.27 632.724  39
  -3  -5   6 5245.70 681.615  64
  -3  -5   6 5399.43 660.060  47
  -4  -5   7 864.032 164.032  47
  -4  -5   7 441.942 130.237  39
  -4  -5   7 687.294 181.354  62
  -5  -5   8 186.353 90.5209  39
  -5  -5   8 312.667 85.1775  58
  -6  -5   9-23.5469 52.5975  39
  -6  -5   9 20.9715 46.8463  58
  -7  -5  10 151.681 59.7026  39
  -7  -5  10 143.881 50.7035  58
 -10   5   8 62.8720 52.3903  30
 -10   5   8-24.9931 52.2740  29
  -9   5   7 355.978 112.714  30
  -9   5   7 482.167 94.9682  26
  -8   5   6-25.6431 54.4135  53
  -8   5   6 79.8517 83.9551  29
  -8   5   6 170.157 64.3704  26
  -7   5   5 212.119 93.1194  30
  -7   5   5 252.052 67.0477  18
  -7   5   5 271.028 81.8459  26
  -7   5   5 37.2264 76.4195  29
  -6   5   4 8209.22 1150.48  36
  -6   5   4 6081.08 1115.60  30
  -6   5   4 9102.67 1102.30  13
  -6   5   4 7758.40 1101.49  18
  -6   5   4 9202.02 1124.10  28
  -5   5   3 5252.87 694.440  13
  -5   5   3 4855.55 694.743  18
  -4   5   2 7032.35 924.551  13
  -4   5   2 6377.30 932.904  11
  -4   5   2 6975.66 924.248  18
  -3   5   1 23.5305 36.0260  11
  -3   5   1 58.6584 28.1692  13
  -3   5   1 125.856 31.9333  18
  -2   5   0 32897.1 4392.36  13
  -2   5   0 33484.1 4394.50  42
  -1   5  -1 21133.3 2826.49  13
  -1   5  -1 21515.9 2828.68  42
   0   5  -2 15564.7 2071.68  42
   1   5  -3 13190.9 1745.29  42
  -1  -5   3 12904.9 1754.82  47
  -2  -5   4 2859.85 417.195  47
  -3  -5   5 4454.46 788.890  39
  -3  -5   5 7587.73 813.856  47
  -4  -5   6 215.403 76.8666  39
  -4  -5   6 109.397 86.8724  47
  -4  -5   6 207.499 106.253  62
  -5  -5   7 1301.26 267.923  39
  -5  -5   7 2086.06 287.141  58
  -6  -5   8 75.7740 66.1495  39
  -6  -5   8-23.5705 45.5906  58
  -7  -5   9 467.328 105.994  39
  -7  -5   9 353.677 89.0228  58
  -8  -5  10 211.809 55.5731  39
  -8  -5  10 183.255 51.2329  58
 -10   5   9 453.797 100.645  30
  10  -5  -9 403.283 83.2989  68
  -9   5   8 40.0548 54.8908  53
  -9   5   8 370.827 105.824  30
  -9   5   8 30.5967 65.9395  29
  -9   5   8 290.352 76.6097  26
  -8   5   7 3385.02 288.603  30
  -8   5   7 2593.01 218.897  26
  -7   5   6 75.4365 57.0949  53
  -7   5   6 195.848 111.993  36
  -7   5   6 47.4377 60.1138  26
  -6   5   5 10416.2 1119.21  13
  -6   5   5 7072.35 1107.77  18
  -6   5   5 6665.41 1150.02  36
  -5   5   4 790.670 117.185  13
  -5   5   4 546.946 109.539  18
  -5   5   4 505.845 105.211  17
  -5   5   4 725.332 156.044  36
  -4   5   3 7702.42 1001.00  13
  -4   5   3 7040.75 1012.10  11
  -4   5   3 7237.71 1001.68  18
  -4   5   3 7493.83 998.390  17
  -3   5   2 27919.9 3570.77  13
  -3   5   2 26394.3 3581.83  11
  -3   5   2 28185.3 3570.67  18
  -3   5   2 24836.3 3566.35  17
  -3   5   2 28427.4 3593.22  69
  -2   5   1 1505.25 203.723  13
  -2   5   1 1504.91 215.707  11
  -2   5   1 1262.83 199.313  18
  -2   5   1 1507.77 219.477  69
  -1   5   0 21872.3 2946.39  13
  -1   5   0 22647.7 2949.24  42
   0   5  -1 1686.21 239.676  42
   1   5  -2 6908.81 929.176  42
  -1  -5   2 6899.17 936.665  47
  -2  -5   3 20728.7 3220.06  40
   2   5  -3 25853.0 3211.83  42
  -2  -5   3 25554.6 3226.31  47
   3   5  -4 9492.41 1295.03  42
  -3  -5   4 9891.14 1318.13  47
  -4  -5   5 8444.72 1024.54  47
  -4  -5   5 5872.94 1030.72  62
  -5  -5   6 775.070 197.502  41
  -5  -5   6 534.645 128.559  39
  -5  -5   6 676.006 154.047  47
  -5  -5   6 574.263 130.014  58
  -5  -5   6 359.914 152.147  62
  -6  -5   7 1090.91 225.368  39
  -6  -5   7 1563.20 240.647  58
  -7  -5   8 315.468 95.6821  39
  -7  -5   8 546.695 115.148  58
  -8  -5   9 79.6384 46.0194  39
  -8  -5   9 45.3421 38.5453  58
  -9   5   9 238.176 69.7559  26
  -9   5   9 220.944 87.3624  30
  -8   5   8 599.823 115.769  26
  -8   5   8 1010.15 163.659  30
  -7   5   7 360.392 158.282  36
  -7   5   7 24.7971 52.3563  53
  -6   5   6 37.2207 124.792  36
  -6   5   6 63.3228 51.7726  13
  -6   5   6 17.3283 36.5307  18
  -6   5   6 43.8173 36.7978  17
  -5   5   5 13781.3 1554.07  36
  -5   5   5 8784.61 1484.68  18
  -5   5   5 12848.2 1491.19  17
  -4   5   4 4508.74 648.226  69
  -4   5   4 4341.24 629.388  11
  -4   5   4 4053.60 613.682  18
  -4   5   4 4904.50 613.983  17
  -3   5   3 2896.44 410.740  69
  -3   5   3 2980.29 382.623  13
  -3   5   3 2809.14 396.644  11
  -3   5   3 2826.77 382.416  18
  -3   5   3 2374.67 376.348  17
  -2   5   2 8954.09 1088.20  69
  -2   5   2 8316.57 1064.14  13
  -2   5   2 7936.95 1075.73  11
  -2   5   2 7433.78 1059.27  17
  -2   5   2 7779.93 1062.45   2
  -1   5   1 57.7953 40.4216  69
  -1   5   1 109.235 31.3667   2
  -1   5   1 89.2878 45.5643  11
  -1   5   1 109.496 29.9285  13
  -1   5   1 65.9981 27.7735  42
   0   5   0 24798.0 3306.75   2
   0   5   0 24646.1 3304.79  13
   0   5   0 25506.6 3308.90  42
   1   5  -1 926.910 145.199   2
   1   5  -1 1078.27 150.014  42
  -2  -5   2 24623.5 3869.09  40
   2   5  -2 31968.6 3861.07  42
  -2  -5   2 29665.9 3871.26  47
  -3  -5   3 1841.37 331.422  40
   3   5  -3 2711.57 327.419  42
  -3  -5   3 2171.86 342.564  47
  -4  -5   4 8353.07 1045.99  47
  -4  -5   4 6333.94 1061.95  62
  -5  -5   5 2781.96 441.429  41
  -5  -5   5 2321.82 369.459  58
  -5  -5   5 2226.44 414.057  62
  -6  -5   6 96.9353 62.9164  39
  -6  -5   6 136.462 103.043  41
  -6  -5   6 173.798 72.7560  58
  -7  -5   7 351.166 105.901  39
  -7  -5   7 579.044 169.154  41
  -7  -5   7 430.286 110.803  58
  -8  -5   8-36.9439 43.7824  39
  -8  -5   8 37.4261 44.3532  58
  -9  -5   9 266.373 59.3848  39
  -9  -5   9 212.640 55.6120  58
  -9   5  10 233.148 68.8997  30
   9  -5 -10 161.238 51.6191  68
  -8   5   9 19.2328 45.6427  53
  -8   5   9 19.4684 40.7645  26
  -8   5   9 25.9595 61.5567  30
  -7   5   8 274.845 143.724  36
  -7   5   8 140.085 69.9181  53
  -6   5   7 630.845 179.250  36
  -5   5   6 34.7820 91.2390  36
  -5   5   6 63.1996 39.7909  18
  -5   5   6 27.1810 28.8603  17
  -4   5   5 1880.00 340.975  69
  -4   5   5 1524.18 302.035  37
  -4   5   5 2626.42 362.584  36
  -4   5   5 2448.31 330.177  11
  -4   5   5 1870.37 302.672  18
  -4   5   5 2578.07 305.987  17
  -3   5   4 6316.44 894.961  69
  -3   5   4 6219.88 880.270  11
  -3   5   4 6461.36 861.770  17
   2  -5  -3 7560.06 1044.73  51
  -2   5   3 9149.61 1070.19  69
  -2   5   3 7328.53 1034.11   2
  -2   5   3 7312.85 1049.99  11
  -2   5   3 7917.52 1033.89  17
   1  -5  -2 970.865 150.913  51
  -1   5   2 1212.84 167.363  69
  -1   5   2 871.908 135.795  13
  -1   5   2 1061.04 152.107  11
  -1   5   2 744.650 134.917   2
   0   5   1 24498.8 3295.96  13
   0   5   1 25307.2 3309.88  11
   0   5   1 25278.8 3299.45   2
   0   5   1 24682.9 3300.18  42
   1   5   0 7878.25 1096.77  42
   1   5   0 8096.37 1095.79   2
  -1  -5   0 8997.58 1113.64  51
  -2  -5   1 8744.15 1242.30  40
   2   5  -1 9195.53 1228.25  42
   2   5  -1 9322.31 1225.14   2
  -2  -5   1 9218.73 1244.29  51
  -3  -5   2 595.900 135.629  40
   3   5  -2 937.529 128.428  42
  -4  -5   3-32.1676 67.7013  62
  -4  -5   3 111.052 49.2038  40
  -5  -5   4 1137.79 182.487  58
  -5  -5   4 674.971 198.194  62
  -5  -5   4 980.437 225.420  41
  -6  -5   5-20.0694 41.9340  46
  -6  -5   5-46.7628 82.5716  41
  -6  -5   5 23.8973 46.2272  58
  -6  -5   5 46.2962 96.7243  62
  -7  -5   6 1128.88 245.767  39
  -7  -5   6 2063.80 335.200  41
  -7  -5   6 2099.67 280.756  58
  -8  -5   7 261.046 127.242  41
  -8  -5   7 358.997 99.3969  39
  -9  -5   8 186.463 67.0921  39
  -9  -5   8 500.763 84.4459  58
  -8   5  10 203.840 61.7004  26
   8  -5 -10 246.884 69.4087  68
  -8   5  10 166.733 71.2348  30
  -7   5   9-36.3201 99.3945  36
  -7   5   9-20.6605 40.0716  53
  -6   5   8 482.489 171.037  36
  -5   5   7 1692.32 297.333  18
  -5   5   7 2377.99 304.406  17
  -5   5   7 1820.80 357.750  36
  -4   5   6 6965.89 770.307   8
  -4   5   6 6488.75 773.164  11
  -4   5   6 4267.92 734.063  18
  -4   5   6 7359.16 747.702  17
  -4   5   6 6651.75 806.638  36
  -4   5   6 3949.85 737.147  37
  -4   5   6 4185.43 767.525  69
  -3   5   5 26.4809 83.7591  69
  -3   5   5 234.652 75.5127  11
  -3   5   5 175.018 48.7180  17
  -2   5   4 1864.74 249.935  69
  -2   5   4 1357.63 223.250  11
  -2   5   4 1287.01 202.088  17
  -1   5   3 25359.7 3171.25  13
  -1   5   3 23724.6 3185.37  11
  -1   5   3 23139.0 3166.76  17
  -1   5   3 24217.6 3171.86   2
   1  -5  -3 22799.9 3181.75  51
   0   5   2 10283.8 1298.58  11
   0   5   2 9337.20 1285.65   2
   0  -5  -2 9401.47 1298.11  51
   1   5   1 16547.0 2292.06  11
   1   5   1 16562.6 2283.92  42
   1   5   1 17700.0 2284.12   2
  -1  -5  -1 18163.1 2300.42  51
  -2  -5   0 4169.50 524.253  40
   2   5   0 3724.70 505.645  42
   2   5   0 3586.85 504.114   2
  -2  -5   0 4270.76 530.252  51
  -2  -5   0 3337.10 504.389  46
  -3  -5   1 1452.01 206.087  46
  -3  -5   1 1237.98 215.038  40
  -4  -5   2 2881.31 334.957  46
  -4  -5   2 2883.89 382.824  62
  -5  -5   3 7721.51 977.402  58
  -5  -5   3 6400.50 1007.95  62
  -5  -5   3 6067.39 963.865  40
  -5  -5   3 4658.74 999.594  41
  -6  -5   4 4555.43 555.488  46
  -6  -5   4 2882.05 589.691  41
  -6  -5   4 3886.11 555.030  58
  -6  -5   4 3147.31 595.038  62
  -7  -5   5 48.3175 76.3093  41
  -7  -5   5-24.4399 61.0308  58
  -8  -5   6 1674.71 334.734  41
  -8  -5   6 1854.53 296.761  58
  -9  -5   7 447.662 99.7924  58
  -8   5  11 33.3442 32.0655  26
  -8   5  11 44.3440 40.7632  30
   8  -5 -11 42.8573 36.2664  68
  -7   5  10 93.7062 49.4350  26
  -7   5  10 62.3130 98.5865  36
  -7   5  10 23.3385 58.5752  30
  -7   5  10 16.8090 42.3850  53
  -6   5   9 155.215 118.760  36
  -6   5   9 20.8246 40.5379  53
  -5   5   8 717.991 216.043  36
  -4   5   7 1576.33 228.548   8
  -4   5   7 857.914 227.825  69
  -4   5   7 1410.18 270.937  36
  -4   5   7 1552.43 240.475  11
  -4   5   7 1016.66 196.422  18
  -4   5   7 1362.26 203.105  17
  -3   5   6 15694.2 2004.04  69
  -3   5   6 13754.1 1998.88  36
  -3   5   6 12501.0 1960.02  37
  -3   5   6 14479.8 1978.04  11
  -3   5   6 16639.7 1958.64  17
  -2   5   5 611.739 130.235  69
  -2   5   5 321.855 99.4619  11
  -2   5   5 436.009 80.5772  17
   1  -5  -4 19125.3 2692.47  51
  -1   5   4 19779.2 2695.73  11
  -1   5   4 20370.6 2676.80  17
  -1   5   4 20769.0 2680.81   2
   0  -5  -3 3706.22 571.650  51
   0   5   3 4234.72 572.771  11
   0   5   3 4228.28 560.382   2
  -1  -5  -2 1378.54 224.025  51
   1   5   2 1233.84 215.688  11
  -1  -5  -2 1847.75 221.900  40
   1   5   2 1335.48 207.783   2
  -2  -5  -1 6831.44 797.194  40
   2   5   1 5453.02 779.973  42
   2   5   1 5833.52 782.070   2
  -2  -5  -1 6022.34 804.473  51
  -2  -5  -1 5409.81 779.879  46
  -3  -5   0 4936.92 656.445  40
  -3  -5   0 4963.70 669.032  51
  -3  -5   0 4441.89 642.658  46
  -4  -5   1 15901.9 2525.06  40
  -4  -5   1 21843.5 2524.86  46
  -5  -5   2 1819.27 309.445  62
  -5  -5   2 1613.97 318.825  41
  -5  -5   2 1193.97 259.512  40
  -6  -5   3 4618.15 535.459  46
  -6  -5   3 3655.55 527.707  58
  -6  -5   3 3365.05 574.226  62
  -6  -5   3 2384.50 553.857  41
  -7  -5   4 1613.65 357.312  41
  -7  -5   4 2289.84 329.855  58
  -8  -5   5 232.816 122.349  41
  -8  -5   5 513.887 114.055  58
  -8  -5   5 426.448 109.095  59
  -9  -5   6 326.727 87.2724  58
 -10  -5   7-11.8206 29.5582  58
  -7   5  11 826.278 151.137  26
   7  -5 -11 940.117 152.513  68
  -6   5  10-34.8445 106.663  36
  -5   5   9 875.632 232.050  36
  -4   5   8 3889.52 522.174   8
  -4   5   8 3339.64 526.693  11
  -4   5   8 3535.15 495.738  18
  -4   5   8 4030.75 498.176  17
  -4   5   8 1905.25 527.535  36
  -4   5   8 3346.57 541.953  69
  -3   5   7 10711.2 1680.70  11
  -3   5   7 13625.0 1664.86  17
  -3   5   7 8753.07 1697.49  36
  -3   5   7 13081.8 1675.52  37
  -3   5   7 15646.2 1729.92  69
  -2   5   6 13139.5 2057.44  11
  -2   5   6 16415.6 2041.45  17
  -2   5   6 13402.8 2048.13  37
  -1   5   5 36.7784 63.4810  11
   0   5   4 61165.1 8108.17  11
   1   5   3 1054.12 167.761  11
  -1  -5  -3 883.549 181.855  51
  -2  -5  -2 101726. 12402.3  40
  -2  -5  -2 83183.7 12411.9  51
  -3  -5  -1 3325.00 472.761  40
  -3  -5  -1 3337.03 463.627  46
  -4  -5   0 2813.58 409.926  40
  -4  -5   0 2074.10 429.241  63
  -4  -5   0 3245.73 405.158  46
  -5  -5   1 8306.78 1538.81  40
  -5  -5   1 12670.6 1606.83  41
  -5  -5   1 14022.4 1611.64  67
  -5  -5   1 14079.4 1550.73  46
  -6  -5   2 124.899 61.2524  46
  -6  -5   2 75.7796 46.8271  40
  -6  -5   2 170.339 107.174  41
  -7  -5   3 911.039 249.741  41
  -7  -5   3 1435.77 221.262  58
  -8  -5   4 48.1735 101.832  41
  -8  -5   4 160.337 71.7477  58
  -8  -5   4 152.485 71.2275  59
  -9  -5   5 162.035 61.8832  58
  -9  -5   5 203.921 68.2368  59
 -10  -5   6 111.762 50.2957  58
  -7   5  12 67.1447 30.2421  26
   7  -5 -12 43.6515 30.9353  68
   6  -5 -11 880.902 116.058  68
  -6   5  11 28.5921 114.938  36
  -5   5  10 36.9973 97.0171  36
  -4   5   9 5352.46 508.474   8
  -4   5   9 1629.99 475.659  36
  -3   5   8 141.837 91.5193  69
  -3   5   8 338.525 140.874  36
  -3   5   8 326.966 102.850  11
  -3   5   8 322.203 77.4646  17
  -2   5   7 4625.63 852.221  11
  -2   5   7 6272.34 839.255  17
  -2   5   7 5954.92 890.357  36
  -2   5   7 6269.17 853.847  37
  -1   5   6 9859.91 1304.60  10
  -1   5   6 7888.38 1297.94  11
  -1   5   6 10984.1 1302.85  37
   1  -5  -6 9522.92 1315.11  65
   0  -5  -5 15683.1 2119.55  44
   0   5   5 15926.4 2127.60  11
  -1  -5  -4 23331.8 3115.25  44
  -2  -5  -3 4477.48 629.407  44
  -3  -5  -2 15001.8 1845.09  40
  -3  -5  -2 13446.6 1853.88  44
  -3  -5  -2 12698.2 1835.02  46
  -3  -5  -2 14796.5 1887.44  63
  -4  -5  -1 441.071 93.6911  40
  -4  -5  -1 523.079 91.9585  46
  -4  -5  -1 330.679 111.971  63
  -5  -5   0 2234.37 385.204  40
  -5  -5   0 2509.42 428.750  67
  -5  -5   0 3216.19 392.814  46
  -6  -5   1 114.307 54.1661  40
  -6  -5   1 78.9983 77.8155  41
  -6  -5   1 119.237 78.2837  67
  -6  -5   1 122.114 55.3590  46
  -7  -5   2 149.547 76.0894  21
  -7  -5   2 45.7427 96.6665  41
  -8  -5   3 479.288 185.207  41
  -8  -5   3 957.118 159.965  58
  -8  -5   3 732.030 159.042  59
  -9  -5   4-42.9579 89.8054  41
  -9  -5   4-20.3550 39.5025  58
  -9  -5   4-22.5652 50.5010  59
 -10  -5   5 180.680 61.0809  59
 -10  -5   5 244.443 66.3387  58
  -6   5  12 208.803 105.355  36
   6  -5 -12 516.991 85.0715  68
  -5   5  11 94.5985 103.420  36
  -4   5  10 2162.83 271.904   8
  -4   5  10 644.637 277.971  36
  -3   5   9 2344.41 417.971  36
  -2   5   8 797.985 190.169  11
  -2   5   8 1066.34 171.944  17
  -2   5   8 984.146 181.419  37
  -2   5   8 1050.07 235.172  36
  -2   5   8 1553.06 243.651  69
   1  -5  -7 8347.51 1248.96  48
  -1   5   7 7219.12 1261.62  11
  -1   5   7 10404.4 1273.29  10
  -1   5   7 12222.0 1276.74  37
   0  -5  -6-22.3678 105.977  65
   0   5   6-61.7340 56.2917  11
   0   5   6 57.9026 45.7255  10
   1   5   5 12068.6 1602.80  10
  -1  -5  -5 11564.3 1599.18  44
  -2  -5  -4 3773.37 517.915  63
  -2  -5  -4 3166.22 486.425  44
  -3  -5  -3 2584.13 371.907  46
  -3  -5  -3 3166.85 427.912  63
  -3  -5  -3 2390.63 389.580  44
  -4  -5  -2 3403.19 461.789  46
  -4  -5  -2 2980.66 498.098  67
  -4  -5  -2 3325.94 465.060  40
  -4  -5  -2 3226.45 481.098  44
  -4  -5  -2 3130.64 504.301  63
  -5  -5  -1 416.313 80.9792  46
  -5  -5  -1 376.590 82.2609  40
  -5  -5  -1 239.469 104.423  63
  -6  -5   0 4425.88 760.752  40
  -6  -5   0 6199.79 831.901  67
  -6  -5   0 6508.52 771.341  46
  -7  -5   1 905.469 137.438  46
  -7  -5   1 809.222 187.547  41
  -8  -5   2 1613.67 326.965  41
  -8  -5   2 2105.51 301.400  59
  -8  -5   2 1456.65 289.395  21
  -9  -5   3 380.223 97.2183  59
  -9  -5   3 353.882 85.8935  58
 -10  -5   4 920.438 173.591  59
 -10  -5   4 1085.76 173.319  58
  -5   5  12 675.446 167.031  36
  -4   5  11 266.326 83.6101   8
  -4   5  11 265.680 133.184  36
  -3   5  10 2578.16 441.128  36
  -2   5   9 213.955 66.9486  37
  -2   5   9 151.671 126.286  36
   1  -5  -8 378.660 85.6374  48
  -1   5   8 314.481 85.4545  37
  -1   5   8 129.110 76.5094  11
  -1   5   8 319.433 95.2418  10
   0   5   7 6974.54 816.190  10
   0  -5  -7 6154.45 794.180  48
   0   5   7 4355.93 796.608  11
  -1  -5  -6 438.170 110.462  44
   1   5   6 538.518 116.984  10
  -1  -5  -6 609.202 147.050  65
  -2  -5  -5 18451.0 2281.87  63
  -2  -5  -5 17050.6 2258.28  44
   2   5   5 15854.2 2252.85  10
  -2  -5  -5 16268.4 2267.92  65
  -3  -5  -4 768.152 177.207  63
  -3  -5  -4 668.191 173.681  65
  -3  -5  -4 831.425 155.514  44
  -4  -5  -3 8284.08 1129.14  46
  -4  -5  -3 8520.86 1181.53  63
  -4  -5  -3 8473.43 1154.36  44
  -4  -5  -3 8056.99 1168.32  67
  -5  -5  -2 11374.6 1412.20  46
  -5  -5  -2 8614.71 1448.60  63
  -5  -5  -2 9959.58 1409.69  40
  -5  -5  -2 11419.1 1465.16  67
  -6  -5  -1 1111.55 241.444  67
  -6  -5  -1 1178.54 202.892  40
  -6  -5  -1 1049.19 218.969  21
  -6  -5  -1 1360.33 204.086  46
  -7  -5   0 4717.13 826.229  21
  -7  -5   0 8377.84 911.690  67
  -8  -5   1 472.538 143.837  41
  -8  -5   1 154.748 91.0773  21
  -8  -5   1 275.878 94.7202  59
  -9  -5   2 2502.66 343.734  59
  -9  -5   2 1744.67 329.373  21
 -10  -5   3 168.121 64.7374  59
 -11  -5   4 307.465 66.7038  59
  -5   5  13-15.8274 67.3364  36
  -4   5  12 156.892 96.8593  36
  -3   5  11 65.9003 54.9618   8
  -3   5  11-67.4683 113.068  36
  -2   5  10 519.678 172.097  36
  -1   5   9 165.892 70.3599  10
  -1   5   9 139.225 64.0143  37
   0  -5  -8 7919.01 1192.17  48
   0   5   8 8357.61 1210.18  10
   0   5   8 10480.4 1212.47  37
   1   5   7 1374.88 221.545  10
  -1  -5  -7 1138.17 202.815  48
  -2  -5  -6 5089.45 688.460  44
   2   5   6 4358.82 679.417  10
  -2  -5  -6 5106.54 712.088  65
  -3  -5  -5 12239.1 1589.89  63
  -3  -5  -5 12319.5 1578.36  65
  -3  -5  -5 10284.5 1559.43  44
  -4  -5  -4 101.412 88.5653  63
  -4  -5  -4 29.9165 70.9131  67
  -4  -5  -4-96.6275 71.4161  44
  -5  -5  -3 19939.9 2621.31  46
  -5  -5  -3 18895.6 2664.85  67
  -5  -5  -3 19477.6 2674.81  63
  -6  -5  -2 632.346 147.533  21
  -6  -5  -2 748.448 175.636  67
  -6  -5  -2 647.305 129.124  46
  -7  -5  -1 5647.96 934.035  21
  -7  -5  -1 8580.18 1001.83  67
  -8  -5   0 604.631 164.308  67
  -8  -5   0 623.320 143.690  21
  -8  -5   0 447.446 117.859  59
  -9  -5   1 166.662 80.9655  21
  -9  -5   1 253.681 78.0279  59
 -10  -5   2 417.810 103.370  59
 -11  -5   3-23.9041 31.4603  59
  -4   5  13 17.9537 63.4458  36
  -3   5  12 27.0341 88.0554  36
  -3   5  12 17.6225 46.2251   8
  -2   5  11 433.061 148.147  36
  -1   5  10 263.321 72.6799  37
  -1   5  10 107.082 108.499  36
  -1   5  10 161.410 70.4272  10
   0   5   9 222.073 73.3726  37
   0   5   9 72.6783 59.9533  10
   1   5   8 5026.32 664.129  10
  -1  -5  -8 4256.34 641.755  48
  -2  -5  -7 22.7752 62.3017  44
   2   5   7-22.6075 43.7311  10
  -2  -5  -7 16.5073 52.1424  48
  -3  -5  -6 4774.83 666.148  44
  -3  -5  -6 5136.07 684.916  65
  -3  -5  -6 4196.54 643.589  48
  -4  -5  -5 615.770 164.286  63
  -4  -5  -5 789.351 156.569  44
  -5  -5  -4 1962.31 301.206  63
  -5  -5  -4 1671.93 238.855  46
  -5  -5  -4 1116.15 245.655  44
  -5  -5  -4 1313.53 267.804  67
  -6  -5  -3 2949.03 474.270  21
  -6  -5  -3 3829.58 523.695  67
  -6  -5  -3 3017.09 458.712  46
  -7  -5  -2 213.011 99.0369  67
  -7  -5  -2 204.562 87.6201  21
  -8  -5  -1 2452.76 450.446  21
  -8  -5  -1 3931.55 515.886  67
  -9  -5   0 83.7993 66.1891  21
  -9  -5   0-21.4245 44.7859  59
 -10  -5   1 477.095 97.2771  59
 -10  -5   1 279.739 88.3748  21
 -11  -5   2 37.0131 27.9851  59
  -3   5  13 417.695 74.9725   8
  -3   5  13 56.8572 83.7918  36
  -2   5  12 36.5974 45.9034   8
  -2   5  12 26.8182 97.1435  36
  -1   5  11 1005.23 175.731  10
  -1   5  11 1150.43 169.380  37
   0   5  10 281.022 89.6006  10
   0   5  10 247.093 78.3890  37
   1   5   9 243.236 76.3269  10
   2   5   8 836.421 168.998  10
  -3  -5  -7 567.258 154.702  66
   3   5   7 657.045 134.955  10
  -3  -5  -7 618.213 127.483  48
  -4  -5  -6 228.712 120.420  66
  -5  -5  -5 238.125 96.7075  67
  -5  -5  -5 363.763 121.067  66
  -6  -5  -4 305.671 123.937  67
  -6  -5  -4 790.328 177.699  66
  -7  -5  -3 1449.10 249.304  67
  -7  -5  -3 815.203 187.660  21
  -8  -5  -2 1600.49 307.856  67
  -8  -5  -2 1422.17 261.976  21
  -9  -5  -1 482.040 130.332  21
  -9  -5  -1 761.426 165.823  67
 -10  -5   0 86.5126 55.4095  21
 -10  -5   0 100.484 52.6946  59
 -11  -5   1 717.004 152.393  21
 -11  -5   1 1286.97 163.506  59
  -2   5  13 547.562 160.184  36
  -2   5  13 1147.62 155.996   8
  -1   5  12 51.1510 90.5691  36
   0   5  11 2293.97 316.376  37
   0   5  11 1803.87 315.963  10
   1   5  10 394.611 91.1553  37
   1   5  10 301.165 95.7707  10
   2   5   9 2198.95 350.725  10
  -3  -5  -8 104.253 73.3988  66
   3   5   8 70.1147 53.3020  10
  -4  -5  -7 151.522 86.9340  66
  -5  -5  -6 4351.84 673.966  66
  -6  -5  -5 1686.95 292.985  67
  -6  -5  -5 1327.43 282.227  66
  -7  -5  -4 5536.95 742.533  67
  -7  -5  -4 4408.33 685.533  56
  -8  -5  -3 80.3004 96.5433  67
  -8  -5  -3 154.168 77.7015  21
  -9  -5  -2 2422.77 425.379  21
  -9  -5  -2 3712.93 484.945  67
 -10  -5  -1 1083.25 193.959  21
 -11  -5   0 349.317 71.5218  21
 -11  -5   0 255.138 59.0229  59
  -1   5  13 425.367 137.480  36
  -1   5  13 1145.39 145.103   8
   0   5  12 1590.09 249.011  37
   0   5  12 1741.67 261.506  10
   1   5  11 4421.29 617.420  37
   1   5  11 4314.40 626.326  10
   2   5  10 1014.12 169.470  37
   2   5  10 775.618 166.049  10
  -3  -5  -9 9052.13 1254.98  66
   3   5   9 8804.72 1229.51  10
  -4  -5  -8 71.7247 80.6539  66
  -5  -5  -7 8067.27 1162.06  66
  -6  -5  -6 3597.58 561.859  56
  -6  -5  -6 4390.17 618.855  66
  -7  -5  -5 3889.22 641.256  56
  -7  -5  -5 5421.36 694.443  67
  -7  -5  -5 4733.29 692.738  66
  -8  -5  -4 4956.33 762.870  56
  -8  -5  -4 5940.90 773.263  21
  -9  -5  -3 449.763 108.702  21
 -10  -5  -2 892.602 163.398  21
 -11  -5  -1-61.4529 53.7290  55
 -11  -5  -1 12.4686 34.2347  21
   0   5  13 11.8382 32.4201   8
   1   5  12 2559.14 356.440  37
   1   5  12 2371.05 362.388  10
   1   5  12 2429.97 361.815   8
   2   5  11 1351.84 208.309  37
   2   5  11 1181.36 212.135  10
   3   5  10 3380.26 496.680  10
  -4  -5  -9 4283.72 643.144  66
  -5  -5  -8 19.2346 40.4067  56
  -5  -5  -8 104.991 95.8240  66
  -6  -5  -7 6085.74 937.070  56
  -6  -5  -7 8344.60 1001.06  66
  -7  -5  -6 21.2728 47.6177  56
  -7  -5  -6 35.8623 98.1493  66
  -8  -5  -5 1981.93 235.436  56
  -8  -5  -5 687.233 219.413  55
  -9  -5  -4-93.8846 74.1825  55
  -9  -5  -4 139.867 56.9836  21
 -10  -5  -3 160.534 86.3646  55
 -10  -5  -3 619.628 99.6760  21
   1   5  13 417.482 79.7566   8
   2   5  12 2365.23 339.749  37
   3   5  11 13.3116 38.0661  37
   3   5  11 49.1645 48.5505  10
   4   5  10 1290.84 205.256  10
  -4  -5 -10 1103.05 218.319  66
  -5  -5  -9 679.397 156.070  66
  -6  -5  -8 1323.43 230.346  56
  -6  -5  -8 1769.04 282.803  66
  -7  -5  -7 1213.98 195.455  56
  -7  -5  -7 1016.32 190.797  54
  -7  -5  -7 1159.38 224.946  66
  -8  -5  -6 533.765 95.9396  56
  -8  -5  -6 82.6471 76.1772  55
  -9  -5  -5 1261.91 131.731  56
  -9  -5  -5 157.803 98.7595  55
 -10  -5  -4 22.3134 55.7959  55
   2   5  13 69.9094 27.2012  37
   3   5  12 674.782 113.263  37
  -4  -5 -11 109.730 38.5224  54
   4   5  11 44.6741 34.3880  37
  -5  -5 -10 2350.42 374.721  54
   5   5  10 2820.01 375.147  37
  -6  -5  -9-13.1654 32.9256  56
  -6  -5  -9-15.7585 35.2432  54
  -7  -5  -8 2223.35 314.027  56
  -7  -5  -8 1968.42 313.954  54
  -8  -5  -7 624.281 116.726  56
  -9  -5  -6 188.028 47.4883  56
  -9  -5  -6 20.3356 47.4476  55
 -10  -5  -5-16.8237 47.9501  55
   4   5  12 114.954 34.5781  37
  -5  -5 -11 726.627 126.949  54
   5   5  11 865.615 128.856  37
  -6  -5 -10 2125.65 319.638  54
   6   5  10 2290.71 316.225  37
  -7  -5  -9 39.6733 28.4023  56
  -7  -5  -9 11.3564 23.9206  54
  -8  -5  -8 862.409 139.307  56
  -8   6 -10-10.2248 25.5677  32
  -7   6 -11 580.075 101.875  32
 -10   6  -7 300.575 62.4373  60
 -10   6  -7 250.129 64.5203  23
  -9   6  -8 688.920 118.145  60
  -9   6  -8 688.800 122.910  23
  -8   6  -9 323.705 77.5180  32
  -7   6 -10 333.278 93.8521  33
  -7   6 -10 398.345 87.5331  32
  -6   6 -11 473.091 114.823  33
  -6   6 -11 675.092 114.332  32
   5  -6  12-9.48586 29.0904   9
  -5   6 -12 24.1912 40.5797  33
  -5   6 -12-41.9376 36.1514  32
   4  -6  13 52.0586 27.7741   9
 -11   6  -5 612.657 97.5246  60
 -11   6  -5 385.304 93.2640  23
 -10   6  -6 911.210 140.142  60
 -10   6  -6 642.855 134.428  23
  -9   6  -7 330.871 71.3560  60
  -9   6  -7 98.8756 55.8430  23
  -8   6  -8 1735.30 261.861  60
  -8   6  -8 1612.32 266.094  32
  -7   6  -9 19.1237 45.3043  32
  -7   6  -9-19.4005 57.3216  33
  -6   6 -10 161.977 61.9705  32
  -6   6 -10 229.193 77.8966  33
  -5   6 -11 155.926 59.0788  32
  -5   6 -11 171.864 71.1525  33
  -4   6 -12 423.997 77.0174  32
  -4   6 -12 155.692 72.3095  33
   3  -6  13 182.688 43.7948   9
  -3   6 -13 29.9043 37.2587  33
 -11   6  -4 55.1057 35.0656  60
 -11   6  -4 46.1381 42.6143  23
 -10   6  -5 3689.15 466.772  60
 -10   6  -5 2766.46 459.284  23
  -9   6  -6 18.2284 38.5249  60
  -9   6  -6 76.6542 43.1946  23
  -8   6  -7 734.871 143.848  60
  -7   6  -8 293.758 95.6221  32
  -6   6  -9-21.9846 46.0900  32
  -6   6  -9-45.9532 65.5289  33
  -5   6 -10 1902.44 287.492  32
  -5   6 -10 1624.03 290.705  33
  -4   6 -11 326.611 77.0835  68
  -4   6 -11 209.585 85.0106  33
  -4   6 -11 356.802 85.6032  32
  -3   6 -12 531.463 83.2676  68
  -3   6 -12 122.706 71.3941  33
   2  -6  13 191.151 53.8040   9
  -2   6 -13 243.490 55.8810  68
 -12   6  -2 1284.17 198.341  60
 -11   6  -3 1852.01 286.559  60
 -11   6  -3 1695.66 287.725  23
 -11   6  -3 2148.33 293.957  27
 -10   6  -4 595.903 139.421  60
 -10   6  -4 1022.90 158.959  27
 -10   6  -4 771.905 147.041  23
  -9   6  -5 551.924 126.085  60
  -9   6  -5 760.831 143.870  24
  -9   6  -5 771.310 136.214  27
  -9   6  -5 504.515 122.655  23
  -8   6  -6 479.519 124.193  35
  -8   6  -6 646.713 131.039  24
  -7   6  -7 2409.23 393.163  32
  -7   6  -7 2641.17 396.049  35
  -6   6  -8 2201.91 361.858  33
  -6   6  -8 2200.35 353.728  32
  -5   6  -9 821.207 171.541  33
  -5   6  -9 699.572 150.392  32
  -4   6 -10 2007.98 278.871  32
  -4   6 -10 2006.68 272.145  68
  -3   6 -11-119.610 70.4624  33
  -3   6 -11 17.5327 41.6420  32
  -3   6 -11 17.6565 46.3389  68
  -2   6 -12 314.764 119.064  33
  -2   6 -12 1777.81 163.239  68
   1  -6  13 10.2287 31.3204   9
   1  -6  13-24.4235 54.5706  64
  -1   6 -13 22.5382 28.1821  68
 -12   6  -1-12.2451 32.0749  60
 -12   6  -1 79.6172 45.6774  27
 -11   6  -2 1102.42 173.649  60
 -11   6  -2 875.905 171.477  23
 -11   6  -2 941.439 171.943  27
 -10   6  -3 554.140 108.170  60
 -10   6  -3 405.175 105.666  24
 -10   6  -3 324.242 94.9520  27
 -10   6  -3 336.301 93.4077  23
  -9   6  -4 1737.50 310.962  60
  -9   6  -4 2221.51 329.517  24
  -9   6  -4 2101.31 317.184  27
  -9   6  -4 2004.95 317.049  23
  -8   6  -5 2732.63 353.226  24
  -8   6  -5 1862.05 325.156  23
  -8   6  -5 1938.38 334.728  35
  -7   6  -6 89.3073 61.4256  24
  -7   6  -6 24.9937 48.7882  35
  -6   6  -7 1370.79 235.270  35
  -6   6  -7 1304.22 241.496  32
  -6   6  -7 1283.88 233.291  34
  -5   6  -8 401.473 122.045  35
  -5   6  -8 661.535 132.995  34
  -5   6  -8 655.634 139.223  32
  -5   6  -8 585.591 125.584  68
  -4   6  -9 3615.72 497.649  32
  -4   6  -9 3035.78 481.679  68
  -3   6 -10 732.281 145.599  32
  -3   6 -10 642.881 135.232  68
  -2   6 -11 812.305 154.032  68
  -1   6 -12 1013.68 153.840  68
   1  -6  12 1373.08 218.176  64
   0  -6  13 25.9710 54.2952  64
   0   6 -13 11.6730 30.6359  68
 -12   6   0 740.655 135.343  27
 -11   6  -1 51.3625 49.7777  60
 -11   6  -1 109.192 56.5635  27
 -10   6  -2 6245.51 837.332  60
 -10   6  -2 6088.44 847.504  24
 -10   6  -2 6006.59 839.778  23
 -10   6  -2 5522.94 831.535  27
  -9   6  -3 22.0624 49.3069  60
  -9   6  -3-52.5565 62.2765  24
  -9   6  -3 20.4693 56.0198  27
  -9   6  -3 44.9234 46.9603  23
  -8   6  -4 1358.36 233.216  60
  -8   6  -4 1101.15 225.952  23
  -8   6  -4 1777.49 256.658  24
  -7   6  -5 2398.34 341.212  30
  -7   6  -5 2064.28 334.214  35
  -7   6  -5 1836.38 327.944  34
  -7   6  -5 1937.12 324.505  24
  -6   6  -6 7074.37 954.092  35
  -6   6  -6 6381.52 956.418  32
  -6   6  -6 6849.62 956.596  34
  -5   6  -7 4998.78 680.022  35
  -5   6  -7 4420.66 673.603  34
  -5   6  -7 4651.75 670.213  68
  -4   6  -8 6899.61 960.233  35
  -4   6  -8 6285.41 957.108  34
  -4   6  -8 7477.28 963.785  68
  -3   6  -9 2700.59 410.884  68
  -2   6 -10 427.701 105.684  68
  -1   6 -11 1280.51 216.458  68
   0   6 -12 207.931 66.0232  68
   0  -6  12 174.486 99.0070  64
   0  -6  12 200.270 68.4439  39
   1   6 -13 204.947 53.7052  68
  -1  -6  13 310.218 97.2244  64
  -1  -6  13 168.234 54.5554  39
 -12   6   1 1400.61 222.053  27
 -11   6   0 864.968 138.890  60
 -11   6   0 467.326 139.094  28
 -11   6   0 676.891 134.805  27
 -10   6  -1 4399.05 508.807  59
 -10   6  -1 3694.59 494.274  60
 -10   6  -1 2865.64 494.270  24
 -10   6  -1 3372.24 495.942  23
 -10   6  -1 2718.32 484.682  27
  -9   6  -2 280.228 82.5551  59
  -9   6  -2 152.317 60.0184  60
  -9   6  -2 215.366 87.0920  24
  -9   6  -2 62.9082 58.0573  27
  -9   6  -2 135.193 66.8585  23
  -8   6  -3 310.450 94.5468  60
  -8   6  -3 233.433 86.9818  24
  -8   6  -3 257.624 85.9985  27
  -8   6  -3 282.102 84.5353  23
  -8   6  -3 276.777 95.7553  30
  -7   6  -4 2394.67 440.275  24
  -7   6  -4 2877.73 448.697  35
   6  -6   5 543.150 112.032  52
  -6   6  -5 372.936 115.593  35
  -6   6  -5 643.505 135.135  34
  -6   6  -5 329.408 105.896  20
  -6   6  -5 682.481 118.506  15
  -6   6  -5 465.868 118.826  24
   5  -6   6 12547.8 1566.95  52
  -5   6  -6 11467.9 1576.93  68
  -5   6  -6 11493.8 1560.94  15
  -5   6  -6 9912.10 1567.53  20
  -5   6  -6 11660.5 1580.48  35
  -5   6  -6 12698.5 1588.78  34
   4  -6   7 2135.73 338.330  52
  -4   6  -7 2497.98 355.246  68
  -4   6  -7 2232.81 334.235  15
  -4   6  -7 2029.83 345.145  20
  -4   6  -7 2271.60 355.467  35
  -4   6  -7 2660.12 361.698  34
  -3   6  -8 187.163 65.9753  34
  -3   6  -8 176.057 71.4654  68
  -2   6  -9 1595.35 265.197  68
  -1   6 -10 85.9040 59.8291  68
   0   6 -11 542.114 118.682  68
   0  -6  11 583.612 135.113  39
  -1  -6  12 34.7715 82.6025  64
   1   6 -12 46.7229 41.2531  68
  -1  -6  12 50.6554 46.5986  39
   2   6 -13 83.5927 36.8435  68
  -2  -6  13 162.741 48.9556  39
 -12   6   2 393.453 90.7494  27
 -11   6   1 1066.88 237.344  28
 -11   6   1 1354.37 234.639  27
 -10   6   0 1174.75 264.220  28
 -10   6   0 1900.89 271.404  23
 -10   6   0 1570.06 258.045  59
 -10   6   0 1527.73 251.797  60
  -9   6  -1 3137.33 640.624  24
  -9   6  -1 4398.18 647.023  23
  -9   6  -1 5871.48 674.872  30
  -9   6  -1 5047.81 657.466  59
  -9   6  -1 4728.06 645.832  60
  -8   6  -2 26.0948 58.4291  24
  -8   6  -2-21.2045 41.2238  23
  -8   6  -2 129.445 73.8254  30
  -8   6  -2 46.2909 73.2244  59
  -8   6  -2 63.6448 50.4278  60
  -7   6  -3 13566.0 1746.38  30
  -7   6  -3 10705.2 1730.91  35
  -7   6  -3 14564.0 1743.20  59
  -6   6  -4 4385.29 644.810  15
  -6   6  -4 4427.37 652.265  20
   6  -6   4 4455.05 644.840  52
  -6   6  -4 5961.98 683.229  30
  -6   6  -4 4437.72 661.081  35
  -6   6  -4 4759.38 670.519  34
   5  -6   5 245.637 63.5931  52
  -5   6  -5 178.543 66.7489  68
  -5   6  -5 53.5665 48.1487  20
  -5   6  -5 265.913 62.8401  15
  -5   6  -5 395.704 98.2380  30
  -5   6  -5 84.1797 57.3647  35
  -5   6  -5 403.062 93.0489  34
   4  -6   6 1780.77 283.150  52
  -4   6  -6 1986.00 298.202  68
  -4   6  -6 1733.62 277.398  15
  -4   6  -6 1823.18 291.842  20
  -4   6  -6 2080.55 301.964  35
  -4   6  -6 1949.15 299.928  34
   3  -6   7 1090.48 182.508  52
  -3   6  -7 1223.10 198.171  68
  -3   6  -7 943.879 190.102  35
  -3   6  -7 1329.18 202.556  34
  -3   6  -7 1032.58 174.762  15
  -2   6  -8 2514.41 369.820  68
   2  -6   8 2246.74 374.832  50
  -1   6  -9 1620.41 267.254  68
   0   6 -10 1102.09 197.662  68
   1   6 -11 1107.06 198.856  68
  -1  -6  11 1283.64 258.730  64
  -1  -6  11 1222.70 210.688  39
   2   6 -12 14.4581 39.5491  68
  -2  -6  12-66.1708 73.8947  64
  -2  -6  12 32.9221 45.0279  39
   3   6 -13 228.719 56.6243  68
  -3  -6  13 327.955 64.8502  39
  -3  -6  13 366.491 92.7924  64
 -12   6   3 39.8580 39.6052  27
 -11   6   2 459.134 127.111  28
 -10   6   1 1001.09 242.826  29
 -10   6   1 899.596 211.942  28
 -10   6   1 820.430 176.996  60
 -10   6   1 1342.15 199.642  59
 -10   6   1 1353.20 220.956  30
  -9   6   0 1113.00 232.387  29
  -9   6   0 1007.50 202.705  28
  -9   6   0 506.542 160.333  24
  -9   6   0 1050.24 177.447  23
  -9   6   0 1000.99 169.514  60
  -9   6   0 863.532 170.870  59
  -9   6   0 1066.40 196.939  30
  -8   6  -1 2831.59 446.288  23
  -8   6  -1 3459.79 462.962  38
  -8   6  -1 3149.66 466.374  30
  -8   6  -1 3526.27 461.081  59
  -8   6  -1 2444.23 439.178  60
  -7   6  -2 8166.93 1108.79  30
  -7   6  -2 9130.79 1107.00  59
  -7   6  -2 8658.87 1104.36  38
  -7   6  -2 6932.22 1076.04  16
  -6   6  -3 1666.58 271.480  25
  -6   6  -3 1824.48 278.264  30
  -6   6  -3 1476.86 263.418  34
  -6   6  -3 1933.16 266.795  38
  -6   6  -3 1417.45 247.519  15
  -5   6  -4 3642.01 600.481  68
  -5   6  -4 4165.31 612.328  25
   5  -6   4 4230.62 594.487  52
  -5   6  -4 4333.65 595.217  15
  -5   6  -4 4385.17 601.736  20
  -5   6  -4 5377.30 630.563  30
  -5   6  -4 4173.75 613.253  34
  -4   6  -5 2847.37 405.223   6
  -4   6  -5 2629.97 399.879  68
   4  -6   5 3104.04 394.934  52
  -4   6  -5 2510.51 386.079  15
  -4   6  -5 2675.24 397.319  20
  -4   6  -5 3468.22 425.783  30
  -4   6  -5 2209.11 395.340  35
  -4   6  -5 2643.42 404.813  34
   3  -6   6 1960.82 241.357  52
  -3   6  -6 1374.80 241.157  68
  -3   6  -6 1568.06 228.906  15
  -3   6  -6 1232.87 237.613  35
  -3   6  -6 1382.99 241.622  34
  -2   6  -7 198.323 65.0838  68
   2  -6   7 69.1630 65.4893  50
  -1   6  -8 5370.25 749.761  43
  -1   6  -8 5654.53 760.030  68
   1  -6   8 4999.02 767.788  50
   0   6  -9 920.845 174.613  68
   1   6 -10 2544.37 380.990  68
  -1  -6  10 2435.71 391.093  39
   2   6 -11 299.709 80.6870  68
  -2  -6  11 280.228 115.192  64
  -2  -6  11 236.413 82.1584  39
   3   6 -12 177.652 54.6985  68
  -3  -6  12 59.3864 73.0023  64
  -3  -6  12 169.434 60.2999  39
  -4  -6  13 184.634 46.1584  39
 -12   6   4 464.814 93.8607  27
 -11   6   3-66.4540 69.7198  29
 -11   6   3-66.2190 72.1567  28
 -11   6   3-22.1421 58.3503  30
 -10   6   2 802.786 205.446  29
 -10   6   2 875.947 202.114  28
 -10   6   2 1220.11 208.368  30
  -9   6   1 1458.93 293.698  29
  -9   6   1 1240.95 247.234  28
  -9   6   1 1515.89 237.516  23
  -9   6   1 1250.71 248.195  30
  -9   6   1 1138.80 230.943  38
  -9   6   1 1285.21 220.960  60
  -9   6   1 1525.25 234.283  59
  -8   6   0 2804.46 387.758  29
  -8   6   0 1830.45 337.502  28
  -8   6   0 1756.85 313.621  23
  -8   6   0 1911.40 333.572  30
  -8   6   0 1925.15 325.226  38
  -8   6   0 2607.18 336.391  59
  -8   6   0 1945.09 313.661  60
  -7   6  -1 4220.69 540.806  59
  -7   6  -1 3187.50 520.849  60
  -7   6  -1 3850.55 547.674  30
  -7   6  -1 3930.42 551.658  25
  -7   6  -1 4822.52 596.087  29
  -7   6  -1 3261.30 541.975  28
  -7   6  -1 3869.24 534.983  38
  -7   6  -1 3275.71 510.490  16
  -6   6  -2 643.389 136.246  59
  -6   6  -2 657.368 147.742  30
  -6   6  -2 749.251 146.799  25
  -6   6  -2 774.152 137.407  38
  -6   6  -2 667.613 119.663  16
  -5   6  -3 13047.5 1581.42  30
  -5   6  -3 11848.1 1573.39  25
  -5   6  -3 11240.8 1569.00   6
   5  -6   3 10939.7 1551.31  52
  -5   6  -3 11822.1 1563.77  38
  -5   6  -3 11260.9 1553.53  15
  -4   6  -4 2361.56 375.061   6
  -4   6  -4 2550.60 374.829  68
   4  -6   4 2414.35 362.885  52
  -4   6  -4 2584.82 364.158  15
  -4   6  -4 2875.52 394.642  30
  -3   6  -5 14031.1 1844.16   6
  -3   6  -5 12375.1 1840.29  68
   3  -6   5 14216.3 1833.21  52
  -3   6  -5 14081.4 1830.03  15
  -3   6  -5 13339.9 1842.48  35
   2  -6   6 563.163 97.1794  52
   2  -6   6 511.766 111.956  50
  -2   6  -6 389.345 98.1756  68
  -2   6  -6 589.362 103.279   6
  -2   6  -6 327.019 78.9555  15
   1  -6   7 8778.71 1270.62  50
  -1   6  -7 8874.39 1260.72  68
  -1   6  -7 9835.23 1256.45  43
   0  -6   8 954.721 194.030  50
   0   6  -8 931.533 176.765  68
   0   6  -8 994.108 168.782  43
   1   6  -9 3730.61 543.436  68
  -2  -6  10 659.891 202.002  64
   2   6 -10 914.152 161.316  68
  -2  -6  10 932.788 176.858  39
  -3  -6  11-37.1293 71.8265  64
  -3  -6  11 40.9575 48.5277  39
  -4  -6  12 467.852 95.6943  39
   4   6 -12 446.880 85.6881   4
 -11   6   4 671.127 123.812  30
 -11   6   4 704.677 130.521  28
 -10   6   3 355.700 149.345  29
 -10   6   3 635.503 156.989  28
  -9   6   2 517.232 132.041  30
  -9   6   2 209.523 115.657  29
  -9   6   2 463.066 138.349  28
  -8   6   1 79.4969 83.0480  29
  -8   6   1-27.9686 85.5410  28
  -8   6   1 20.4038 62.4077  23
  -8   6   1-23.0756 51.5470  38
  -8   6   1 28.9162 72.2122  30
  -7   6   0 9546.59 1391.09  30
  -7   6   0 9693.59 1392.87  25
  -7   6   0 9830.65 1418.43  29
  -7   6   0 9595.41 1391.48  28
  -7   6   0 11355.4 1386.75  59
  -7   6   0 10989.6 1386.11  38
  -7   6   0 9719.38 1360.91  16
  -6   6  -1 2082.20 381.445  30
  -6   6  -1 2531.32 388.617  25
  -6   6  -1 3605.75 439.560  29
  -6   6  -1 2158.99 384.109  28
  -6   6  -1 2912.88 385.127  59
  -6   6  -1 2725.41 379.697  38
  -6   6  -1 2335.74 356.881  16
  -5   6  -2 13272.9 1731.32  30
  -5   6  -2 13776.9 1728.37  25
  -5   6  -2 13830.4 1724.95   6
   5  -6   2 11478.0 1701.03  52
  -5   6  -2 12321.6 1713.58  38
  -5   6  -2 12638.6 1706.02  15
  -5   6  -2 12985.3 1702.35  16
  -4   6  -3 6774.21 1007.31  68
  -4   6  -3 6958.98 1012.56  25
   4  -6   3 7010.78 999.122  52
  -4   6  -3 7672.17 1022.49  30
  -4   6  -3 8144.28 1003.55  15
  -4   6  -3 7514.92 996.963  16
  -4   6  -3 7662.73 1015.82   6
  -3   6  -4 3544.24 542.266   6
  -3   6  -4 3114.34 537.026  68
   3  -6   4 4066.16 535.472  52
  -3   6  -4 3878.06 532.558  15
  -3   6  -4 5383.95 572.555  30
   2  -6   5 5841.94 794.426  52
   2  -6   5 5824.63 809.958  50
  -2   6  -5 5461.53 802.051  68
  -2   6  -5 6181.75 792.294  15
  -2   6  -5 5596.19 801.554   6
   1  -6   6 515.391 134.501  50
  -1   6  -6 856.236 137.224  68
  -1   6  -6 703.117 124.825  42
   0  -6   7 5881.04 870.301  50
   0   6  -7 5640.15 853.780  68
   0   6  -7 6906.56 855.262  43
  -1  -6   8 1609.87 294.713  50
   1   6  -8 1742.73 280.215  68
   1   6  -8 1878.57 277.145  43
  -2  -6   9 2240.66 387.217  64
  -2  -6   9 1957.04 337.775  39
  -3  -6  10 1467.52 268.363  64
  -3  -6  10 1076.43 213.089  39
  -4  -6  11 56.2368 49.2409  39
   4   6 -11 12.1605 38.5975   4
  -5  -6  12 263.022 62.8814  39
   5   6 -12 258.533 58.3205   4
 -11   6   5 321.512 89.1599  30
 -11   6   5 28.0919 76.2161  29
 -10   6   4 140.101 81.8033  30
 -10   6   4 76.0121 96.6141  29
 -10   6   4 196.871 98.8325  28
  -9   6   3 5395.67 615.214  30
  -9   6   3 5055.36 602.761  28
  -8   6   2 2919.19 403.902  38
  -8   6   2 2333.85 410.767  30
  -8   6   2 2172.30 426.960  29
  -8   6   2 2134.84 403.645  28
  -8   6   2 3254.61 410.407  26
  -7   6   1 3384.27 605.370  30
  -7   6   1 3221.23 618.188  29
  -7   6   1 4339.41 618.183  28
  -7   6   1 4174.06 596.451  26
  -7   6   1 4453.30 601.404  38
  -7   6   1 4382.81 584.958  18
  -7   6   1 4470.75 581.279  16
  -6   6   0 10295.4 1488.19  30
  -6   6   0 11357.3 1492.58  25
  -6   6   0 12144.1 1521.18  29
  -6   6   0 9029.78 1483.71  28
  -6   6   0 12237.3 1484.26  59
  -6   6   0 11611.5 1481.84  38
  -6   6   0 10415.3 1461.33  16
  -5   6  -1 1119.32 202.052  30
  -5   6  -1 1267.62 203.435  25
  -5   6  -1 1291.31 235.759  29
  -5   6  -1 1033.35 205.806  28
  -5   6  -1 1479.83 205.093  59
  -5   6  -1 1227.13 193.753  38
  -5   6  -1 1060.74 179.451  13
  -5   6  -1 1145.63 179.734  16
  -4   6  -2 16486.7 2125.01  15
  -4   6  -2 15458.1 2118.50  16
   3  -6   3 178.975 47.3655  52
  -3   6  -3 158.168 43.8742  16
  -3   6  -3 150.216 45.6251  15
  -2   6  -4 6047.60 820.880  15
   1  -6   5 3374.44 562.202  50
  -1   6  -5 4047.18 546.013  15
  -1   6  -5 4230.37 555.019  42
  -1   6  -5 4090.12 563.318   5
   0   6  -6 32.0313 39.9924  68
   0   6  -6-15.9417 57.6869   5
   0  -6   6-21.4271 56.1166  50
   1   6  -7 4580.34 602.564  43
   1   6  -7 3911.57 601.300   5
  -1  -6   7 4314.10 624.351  50
  -2  -6   8 137.213 86.7531  39
  -2  -6   8-43.1288 83.4970  64
  -2  -6   8 29.7706 78.0494  47
  -3  -6   9 525.142 161.259  64
  -3  -6   9 401.345 110.651  39
  -4  -6  10 348.175 88.5084  58
  -4  -6  10 251.544 84.1296  39
  -5  -6  11 309.228 82.2762  39
   5   6 -11 306.877 70.3197   4
 -11   6   6 664.137 116.918  30
 -11   6   6 261.247 98.5116  29
 -10   6   5 1896.07 260.315  30
 -10   6   5 2049.58 252.701  28
  -9   6   4 315.464 105.095  30
  -9   6   4 163.524 112.159  29
  -9   6   4 454.615 127.584  28
  -9   6   4 196.120 77.3835  26
  -8   6   3 6347.00 732.575  30
  -8   6   3 6808.11 726.172  28
  -8   6   3 7310.44 716.185  26
  -7   6   2 3178.68 502.198  30
  -7   6   2 3618.78 493.097  38
  -7   6   2 3326.07 471.882  16
  -7   6   2 3996.53 482.448  18
  -7   6   2 3671.01 512.912  28
  -7   6   2 3831.93 494.459  26
  -6   6   1 2466.30 411.972  30
  -6   6   1 2496.86 400.886  38
  -6   6   1 2776.14 387.107  16
  -6   6   1 2851.79 391.064  18
  -6   6   1 2585.67 410.532  25
  -6   6   1 2341.42 424.868  29
  -6   6   1 3039.05 423.323  28
  -6   6   1 2948.91 403.392  26
  -5   6   0 5921.04 970.550  30
  -5   6   0 7726.19 956.199  13
  -5   6   0 7043.99 952.548  16
  -5   6   0 7668.75 981.130  25
  -5   6   0 7466.35 1002.87  29
  -5   6   0 6647.39 979.004  28
  -5   6   0 6745.71 964.571  38
  -4   6  -1 8238.71 1113.35  13
  -4   6  -1 8427.66 1115.30  15
  -4   6  -1 8150.56 1110.64  16
  -3   6  -2 14183.7 1806.62  15
  -3   6  -2 13006.1 1801.11  16
  -2   6  -3 16269.6 2195.48  42
  -2   6  -3 16634.5 2193.50  15
  -1   6  -4 17615.5 2235.68  42
   1  -6   4 15334.8 2243.69  50
  -1   6  -4 16886.3 2228.83  15
   0  -6   5 7287.20 992.065  64
   0  -6   5 6804.14 957.493  50
   0   6  -5 7113.73 943.983  42
   0   6  -5 6633.66 946.545   5
  -1  -6   6 12623.7 1761.28  50
  -1  -6   6 12895.4 1762.69  47
  -1  -6   6 14896.0 1804.76  64
   1   6  -6 12459.8 1744.76   5
  -2  -6   7 1119.01 242.994  64
   2   6  -7 1209.50 187.046   5
  -2  -6   7 870.975 202.466  47
  -3  -6   8 301.443 132.578  64
  -3  -6   8 273.057 96.3940  39
  -4  -6   9 1017.66 186.879  58
  -4  -6   9 997.901 193.129  39
  -5  -6  10 102.695 60.0260  39
  -6  -6  11 367.629 84.7927  39
   6   6 -11 461.639 84.5201   4
 -11   6   7 18.1978 43.6656  29
 -11   6   7 102.867 52.3579  30
 -10   6   6 18.4831 48.4738  53
 -10   6   6 156.029 93.3830  29
  -9   6   5 237.221 118.627  53
  -9   6   5 390.517 158.820  29
  -9   6   5 1705.31 205.312  28
  -9   6   5 1558.39 188.959  26
  -9   6   5 2340.25 250.493  30
  -8   6   4 32.1189 67.1043  30
  -8   6   4 40.3004 77.9513  29
  -8   6   4 26.6529 78.7493  28
  -8   6   4-24.0803 65.8707  26
  -7   6   3 2672.87 452.889  30
  -7   6   3 3113.28 439.390  38
  -7   6   3 3579.97 432.549  18
  -7   6   3 3596.94 464.334  28
  -7   6   3 3888.64 449.069  26
  -6   6   2-24.5533 75.0963  30
  -6   6   2-37.4991 46.8280  38
  -6   6   2 12.5584 35.7668  13
  -6   6   2 69.6644 38.1232  18
  -6   6   2-31.4184 74.4337  29
  -6   6   2 17.4291 38.9379  26
  -5   6   1 11769.4 1919.16  30
  -5   6   1 13820.1 1926.34  28
  -5   6   1 14606.6 1917.26  38
  -5   6   1 15317.2 1905.15  13
  -5   6   1 14753.5 1904.39  18
  -4   6   0 6834.01 915.006  16
  -4   6   0 7074.21 918.350  13
  -4   6   0 6441.10 916.674  15
  -3   6  -1 7091.42 1002.13  13
  -3   6  -1 7807.42 1004.81  15
  -3   6  -1 7464.42 999.596  16
  -2   6  -2 7341.63 1012.68  42
  -2   6  -2 7630.22 1007.05  16
  -1   6  -3 6021.02 787.652  42
  -1   6  -3 5591.36 780.968  15
   0   6  -4 17461.2 2383.81  42
   0   6  -4 18179.9 2377.59  15
   1   6  -5 50.5831 38.8615  42
   1   6  -5 85.7358 44.9886   5
  -2  -6   6 7327.49 1020.70  64
   2   6  -6 7367.51 964.953  42
   2   6  -6 6785.98 963.846   5
  -2  -6   6 6699.42 983.270  47
  -3  -6   7 1384.31 247.345  64
   3   6  -7 915.114 168.222  42
  -3  -6   7 766.924 184.869  39
   3   6  -7 1002.67 172.102   5
  -3  -6   7 1166.75 207.988  47
  -4  -6   8 1199.32 225.231  39
  -5  -6   9 171.747 70.3753  58
  -5  -6   9 353.784 96.1977  39
  -6  -6  10 153.863 54.2290  58
  -6  -6  10 103.698 52.0095  39
  -7  -6  11 65.0057 33.3146  39
   7   6 -11 124.639 38.1758   4
 -10   6   7 217.962 81.1556  30
 -10   6   7-25.9271 61.9805  29
  -9   6   6 1689.66 199.772  30
  -9   6   6 214.795 115.283  29
  -9   6   6 1140.03 144.581  26
  -8   6   5-64.4610 76.3566  30
  -8   6   5 25.6707 49.6604  53
  -8   6   5 39.2558 92.9982  29
  -8   6   5 24.9107 73.6057  28
  -8   6   5 24.4034 50.9909  26
  -7   6   4 966.219 179.459  30
  -7   6   4 960.506 151.600  18
  -7   6   4 1230.63 195.390  28
  -7   6   4 962.384 161.308  26
  -6   6   3 2123.20 429.788  30
  -6   6   3 3079.83 433.742  38
  -6   6   3 3143.19 418.470  13
  -6   6   3 3248.11 424.312  18
  -6   6   3 2557.85 438.120  28
  -6   6   3 3025.69 431.389  26
  -5   6   2 599.110 113.213  38
  -5   6   2 364.862 110.574  30
  -5   6   2 512.246 98.8869  13
  -5   6   2 609.521 104.092  18
  -5   6   2 668.456 135.566  28
  -4   6   1 18625.3 2481.61  13
  -3   6   0 8328.35 1108.33  16
  -3   6   0 8191.24 1111.56  13
  -2   6  -1 16039.9 2131.90  42
  -2   6  -1 15953.3 2129.56  13
  -2   6  -1 15979.1 2124.96  16
  -1   6  -2 165.351 47.5917  42
   0   6  -3 15521.8 2072.67  42
   1   6  -4 11315.3 1520.38  42
  -2  -6   5 741.757 162.046  47
   2   6  -5 899.850 149.067   5
   2   6  -5 944.952 146.014  42
  -2  -6   5 621.484 167.294  64
  -3  -6   6 2821.15 424.963  64
  -3  -6   6 2544.71 388.762  47
  -3  -6   6 1813.67 366.267  39
   3   6  -6 2424.50 357.520  42
   3   6  -6 2719.53 364.324   5
  -4  -6   7 26.1063 65.2804  39
  -5  -6   8 2583.96 422.480  39
  -5  -6   8 2962.31 427.953  58
  -6  -6   9 391.189 100.747  39
  -6  -6   9 485.025 107.202  58
  -7  -6  10 172.381 63.8562  39
  -7  -6  10 500.296 79.2097  58
 -10   6   8 231.163 75.2466  30
  -9   6   7 353.834 84.0143  26
  -9   6   7 517.573 118.295  30
  -8   6   6 4062.78 301.032  26
  -8   6   6 4474.48 347.869  30
  -7   6   5 820.662 164.360  26
  -7   6   5 870.657 190.759  30
  -6   6   4 14468.0 1828.61  28
  -6   6   4 13746.4 1819.40  26
  -6   6   4 10468.3 1820.52  30
  -6   6   4 12736.4 1816.08  38
  -6   6   4 16213.1 1811.95  13
  -6   6   4 12670.3 1805.90  18
  -5   6   3 420.088 128.515  28
  -5   6   3 614.532 161.931  36
  -5   6   3 474.645 130.139  30
  -5   6   3 633.927 111.816  13
  -5   6   3 667.159 111.369  18
  -4   6   2 26095.9 3414.31  13
  -4   6   2 24673.1 3428.29  11
  -4   6   2 25906.9 3413.11  18
  -3   6   1 81.3867 36.3517  13
  -3   6   1 120.105 55.6779  11
  -2   6   0 1252.74 173.238  42
  -2   6   0 1055.75 162.093  16
  -2   6   0 1094.35 167.236  13
  -1   6  -1 27442.0 3642.23  42
  -1   6  -1 27439.9 3639.53  13
   0   6  -2 121.362 40.8572  42
   1   6  -3 3952.37 546.741  42
  -2  -6   4 55.8588 51.5940  47
   2   6  -4 80.9784 45.9595   5
   2   6  -4 35.3955 34.5867  42
  -2  -6   4 148.384 74.5614  64
  -3  -6   5 3276.07 484.480  64
  -3  -6   5 2853.67 453.434  47
   3   6  -5 2688.90 429.911   5
   3   6  -5 3304.85 432.793  42
  -4  -6   6 5169.04 775.226  39
  -4  -6   6 6105.59 799.633  47
  -4  -6   6 5036.34 819.522  62
  -5  -6   7 225.637 84.9577  39
  -5  -6   7 389.263 144.141  41
  -5  -6   7 199.476 77.3746  58
  -6  -6   8 812.902 180.536  39
  -6  -6   8 1275.83 195.623  58
  -7  -6   9 99.4372 45.9960  39
  -7  -6   9 32.6600 37.2925  58
 -10   6   9 179.218 55.5834  30
  10  -6  -9 172.853 46.2039  68
  -9   6   8 143.714 58.5047  26
  -9   6   8 208.894 84.0011  30
  -8   6   7 416.368 94.8798  26
  -8   6   7 508.547 125.407  30
  -7   6   6 1031.09 212.897  30
  -7   6   6 1062.12 196.901  26
  -6   6   5 3818.17 431.940  13
  -6   6   5 2323.52 415.714  18
  -6   6   5 2377.46 465.463  36
  -6   6   5 3121.96 455.927  30
  -5   6   4 8818.95 1035.09  13
  -5   6   4 8451.73 1035.98  18
  -5   6   4 5835.70 1057.59  36
  -5   6   4 6174.63 1046.47  30
  -4   6   3 18.5324 46.3460  11
  -4   6   3 11.6644 33.3061  13
  -4   6   3 46.4567 27.6294  18
  -4   6   3-16.7365 37.4657   8
  -4   6   3-73.1738 100.112  36
  -3   6   2 15975.8 1997.80  13
  -3   6   2 15091.2 2012.11  11
  -3   6   2 14508.8 1994.09  18
  -3   6   2 13921.7 2016.32  69
  -2   6   1 5289.10 710.282  13
  -2   6   1 5118.73 724.109  11
  -1   6   0 187.971 50.0426  42
  -1   6   0 257.449 51.0631  13
   0   6  -1 2329.94 330.347  42
   1   6  -2 38.5905 27.9357  42
  -2  -6   3 8157.80 1187.95  40
   2   6  -3 9041.84 1173.99  42
  -3  -6   4 31.7577 56.2042  64
  -3  -6   4 71.5077 69.2612  67
  -3  -6   4 21.8865 59.9901  47
   3   6  -4 14.2254 42.2028   5
   3   6  -4 37.3572 35.6581  42
  -4  -6   5 4279.47 600.438  47
  -4  -6   5 3579.74 622.539  62
  -5  -6   6 1063.02 222.842  41
  -5  -6   6 643.333 150.598  58
  -6  -6   7 370.911 105.379  39
  -6  -6   7 339.748 131.709  41
  -6  -6   7 457.842 108.531  58
  -7  -6   8 75.4890 52.3521  39
  -7  -6   8 59.0283 44.7995  58
  -8  -6   9 105.451 40.8015  39
  -8  -6   9 12.3622 31.4840  58
  -9   6   9-28.6645 35.8204  26
  -9   6   9 55.3531 54.5359  30
  -8   6   8 189.411 65.1248  26
  -8   6   8 80.3169 70.8148  30
  -8   6   8 20.8706 44.7189  53
  -7   6   7 746.122 118.278  26
  -7   6   7 883.041 150.313  30
  -6   6   6-77.3277 125.887  36
  -6   6   6 29.1476 51.4804  30
  -5   6   5 1765.33 293.385  18
  -5   6   5 1373.70 322.517  36
  -4   6   4 1559.58 232.280  13
  -4   6   4 1757.22 258.005  11
  -4   6   4 1396.36 229.190  18
  -4   6   4 1443.56 226.070  17
  -4   6   4 1938.50 255.671   8
  -4   6   4 1688.90 281.856  36
  -4   6   4 1227.60 232.412  37
  -3   6   3 181.005 78.9278  69
  -3   6   3 377.301 87.6428  11
  -3   6   3 347.600 67.9999  13
  -3   6   3 272.296 64.1002  18
  -3   6   3 276.421 61.0094  17
  -2   6   2 3104.01 443.910  69
  -2   6   2 3150.52 422.270  13
  -2   6   2 2779.62 434.005  11
  -1   6   1 4076.47 592.407  13
  -1   6   1 5015.35 615.117  11
   0   6   0 10101.2 1354.64  42
   1   6  -1 92.4252 40.4987  42
  -2  -6   2 712.284 132.634  40
   2   6  -2 647.388 113.622  42
  -3  -6   3 1969.70 347.496  40
   3   6  -3 2807.06 341.361  42
   3   6  -3 2046.83 340.027   5
  -3  -6   3 2520.10 394.438  67
  -3  -6   3 2493.90 383.471  64
  -4  -6   4 235.659 111.210  62
   4   6  -4 212.152 66.3676   5
  -5  -6   5 401.222 98.6739  58
  -5  -6   5 90.9492 103.799  62
  -6  -6   6 93.1946 97.6589  41
  -6  -6   6 49.1218 51.8942  58
  -7  -6   7 666.282 163.339  41
  -7  -6   7 395.526 104.488  58
  -8  -6   8 157.935 56.8666  58
  -9   6  10 10.0357 27.5862  26
  -9   6  10 89.3699 46.2793  30
   9  -6 -10 9.44937 27.0406  68
  -8   6   9 394.218 83.8822  26
  -8   6   9 513.971 105.907  30
  -7   6   8 206.159 70.6218  26
  -7   6   8 28.2108 63.6372  30
  -7   6   8 22.3431 50.6951  53
  -6   6   7 1034.42 262.683  36
  -6   6   7 1599.30 259.646  30
  -5   6   6 354.144 80.9630  13
  -5   6   6 154.089 60.1689  18
  -5   6   6 322.355 75.8083  17
  -5   6   6 254.513 112.257  36
  -4   6   5 3372.58 464.181   8
  -4   6   5 3387.84 444.907  13
  -4   6   5 3980.75 479.680  11
  -4   6   5 2877.78 442.190  18
  -4   6   5 3438.01 441.750  17
  -4   6   5 2537.76 444.978  37
  -4   6   5 2565.52 478.586  36
  -4   6   5 2600.37 476.898  69
  -3   6   4 5575.83 799.720   8
  -3   6   4 5948.42 824.538  69
  -3   6   4 4775.01 788.202  37
  -3   6   4 6446.34 788.354  13
  -3   6   4 6136.86 807.622  11
  -3   6   4 5581.38 785.825  18
  -3   6   4 5911.07 781.732  17
   2  -6  -3 19958.5 2821.58  51
  -2   6   3 24366.8 2848.20  69
  -2   6   3 21279.6 2811.33   2
  -2   6   3 21455.2 2812.36  13
  -2   6   3 22251.9 2831.86  11
  -2   6   3 19969.6 2806.52  17
  -1   6   2 3203.71 438.084  13
  -1   6   2 3422.72 460.430  11
  -1   6   2 3086.05 439.542   2
   1  -6  -2 3017.43 453.215  51
   0   6   1 100.240 56.0817  11
   0  -6  -1 44.4640 62.4706  51
   0   6   1 152.387 43.1027   2
   0   6   1 103.716 38.4612  42
  -1  -6   0 8491.82 1050.78  51
   1   6   0 7296.69 1027.09   2
   1   6   0 7595.71 1029.92  42
  -2  -6   1 1591.19 264.942  51
  -2  -6   1 1619.90 264.016  40
   2   6  -1 1646.11 245.058  42
   2   6  -1 1761.06 242.306   2
  -3  -6   2 6231.00 977.157  40
   3   6  -2 7944.20 976.064   5
  -4  -6   3 564.331 143.595  67
  -4  -6   3 392.114 139.702  62
   4   6  -3 414.305 87.6521   5
  -4  -6   3 223.860 81.5023  40
  -5  -6   4 659.438 118.691  46
  -5  -6   4 654.608 126.175  58
  -5  -6   4 421.070 147.608  41
  -6  -6   5 1896.93 363.590  41
  -6  -6   5 1772.96 296.221  58
  -7  -6   6 399.288 135.884  41
  -7  -6   6 369.834 102.494  58
  -8  -6   7 396.905 123.570  41
  -8  -6   7 349.705 89.5101  58
  -9  -6   8 10.9760 26.0417  58
  -8   6  10 1074.07 153.012  26
   8  -6 -10 726.086 140.733  68
  -8   6  10 772.140 152.130  30
  -7   6   9 24.4008 57.9001  30
  -7   6   9-40.9681 45.8717  26
  -6   6   8 44.9968 51.5394  53
  -6   6   8 549.241 167.220  36
  -5   6   7 654.462 185.085  36
  -4   6   6 1077.42 180.045   8
  -4   6   6 1005.99 187.188  11
  -4   6   6 1036.91 161.222  18
  -4   6   6 920.542 153.602  17
  -4   6   6 726.498 155.777  37
  -4   6   6 644.148 197.394  36
  -4   6   6 794.596 194.154  69
  -3   6   5 15651.5 2008.33   8
  -3   6   5 16521.1 1992.02  13
  -3   6   5 16259.4 2015.89  11
  -3   6   5 14237.2 1983.64  17
  -3   6   5 12364.6 1991.84  37
  -3   6   5 15300.4 2032.54  69
  -2   6   4 747.548 157.165  69
  -2   6   4 743.059 143.524  11
  -2   6   4 775.185 122.388  13
  -2   6   4 616.014 112.535  17
   1  -6  -3 11121.2 1825.98  51
  -1   6   3 18433.3 1860.37  69
  -1   6   3 13828.6 1815.34  13
  -1   6   3 12950.2 1831.95  11
  -1   6   3 13806.4 1817.36   2
   0  -6  -2 15.8872 66.5740  51
   0   6   2 92.2458 64.4373  11
   0   6   2 27.8144 41.7200   2
   1   6   1 41507.9 5627.41  42
   1   6   1 43715.7 5626.67   2
  -1  -6  -1 41911.7 5645.49  51
  -2  -6   0 9254.90 1011.24  40
   2   6   0 6762.22 982.932  42
   2   6   0 7203.57 982.412   2
  -2  -6   0 6799.51 1005.26  51
  -3  -6   1 466.022 109.142  40
  -3  -6   1 575.059 101.212  46
  -4  -6   2 8998.49 1144.57  67
  -4  -6   2 5879.05 1076.85  40
   4   6  -2 7873.12 1079.79   5
  -4  -6   2 10027.6 1085.82  46
  -5  -6   3-17.3757 45.5347  46
  -5  -6   3-38.8468 81.1748  62
  -5  -6   3-45.0520 94.1364  41
  -5  -6   3 19.6827 43.9899  40
  -6  -6   4 2685.94 599.451  41
  -6  -6   4 4786.28 579.467  58
  -7  -6   5 47.4735 84.0495  41
  -7  -6   5 46.3246 52.0966  58
  -8  -6   6 272.144 120.113  41
  -8  -6   6 561.287 106.986  58
  -8  -6   6 267.745 87.4566  59
  -9  -6   7 232.240 62.9650  58
   8  -6 -11 226.579 58.0420  68
  -8   6  11 449.576 72.3423  26
  -7   6  10 14.8328 41.9528  53
  -7   6  10 1235.18 127.039  26
  -6   6   9-39.4630 44.2559  53
  -6   6   9 36.4761 103.930  36
  -5   6   8 2231.29 393.083  36
  -4   6   7 795.808 145.740   8
  -4   6   7 557.649 142.936  11
  -4   6   7 623.127 122.336  18
  -4   6   7 747.555 122.257  17
  -4   6   7 477.146 162.888  36
  -4   6   7 429.403 118.212  37
  -4   6   7 626.991 166.064  69
  -3   6   6 1807.88 273.157   8
  -3   6   6 1708.14 278.568  11
  -3   6   6 1615.65 247.234  17
  -3   6   6 1419.27 258.210  37
  -3   6   6 1724.88 304.594  69
  -2   6   5 7012.08 1038.07   8
  -2   6   5 7697.73 1047.51  11
  -2   6   5 7032.84 1032.28  37
  -2   6   5 9469.31 1081.07  69
   1  -6  -4 15863.2 2429.82  51
  -1   6   4 20061.7 2442.43  11
  -1   6   4 18707.7 2418.64   2
   0  -6  -3 42831.9 5935.30  51
   0   6   3 45424.1 5934.63  11
   0   6   3 45297.4 5918.43   2
  -1  -6  -2 262.453 92.7486  51
   1   6   2 92.3686 59.3828  11
  -1  -6  -2 119.507 58.8516  40
   1   6   2 119.135 43.2795   2
  -2  -6  -1 85769.0 9629.81  40
   2   6   1 67267.3 9608.32   2
  -2  -6  -1 69982.9 9634.85  51
  -3  -6   0 4109.48 546.931  40
  -3  -6   0 3635.92 529.303  46
  -4  -6   1 14946.4 2461.45  40
  -4  -6   1 19980.4 2518.28  67
  -4  -6   1 21291.9 2463.28  46
  -5  -6   2 970.566 207.898  67
  -5  -6   2 1002.29 159.704  46
   5   6  -2 932.394 156.697   5
  -5  -6   2 890.080 220.170  41
  -5  -6   2 618.955 150.241  40
  -6  -6   3 712.496 235.062  41
  -6  -6   3 1530.91 219.011  46
  -7  -6   4 1784.18 269.538  58
  -7  -6   4 1262.02 301.361  41
  -8  -6   5-20.6756 40.0441  58
  -8  -6   5 88.1161 49.2438  59
  -8  -6   5-42.7720 89.3831  41
  -9  -6   6 558.791 111.789  58
  -7   6  11 238.595 65.3004  26
   7  -6 -11 311.731 65.9087  68
  -6   6  10 31.4595 108.362  36
  -5   6   9 75.1828 119.149  36
  -4   6   8 1248.74 204.346   8
  -4   6   8 1075.26 183.745  37
  -4   6   8 687.593 206.397  36
  -3   6   7 576.059 130.835   8
  -3   6   7 494.647 139.647  11
  -3   6   7 541.103 106.139  17
  -3   6   7 556.272 156.525  36
  -3   6   7 451.913 113.348  37
  -3   6   7 644.809 157.823  69
  -2   6   6 12101.6 1798.46   8
  -2   6   6 13361.9 1808.86  11
  -2   6   6 12650.9 1792.76  37
  -2   6   6 16807.0 1847.19  69
  -1   6   5 16.5148 36.8941  37
  -1   6   5-21.4382 53.5389  11
  -1   6   5-18.7640 49.1487   8
   0   6   4 3933.28 530.505  11
   0   6   4 3503.77 509.796   2
   1   6   3 33263.4 4279.85   2
  -1  -6  -3 30460.6 4299.36  51
  -2  -6  -2 1303.95 197.102  40
   2   6   2 1196.84 186.356   2
  -2  -6  -2 1068.83 210.817  51
  -3  -6  -1 13336.5 2137.88  67
  -3  -6  -1 16513.4 2116.65  40
   3   6   1 16283.9 2103.29   2
  -4  -6   0 1221.64 178.501  46
  -4  -6   0 962.354 213.336  67
  -4  -6   0 1067.63 185.990  40
  -4  -6   0 734.143 211.392  63
  -5  -6   1 3592.99 667.823  40
  -5  -6   1 5655.56 748.803  41
  -5  -6   1 5694.85 677.287  46
  -5  -6   1 5285.84 733.774  67
  -6  -6   2 103.312 62.0819  40
  -6  -6   2 269.738 130.547  41
  -6  -6   2 346.538 147.376  67
  -6  -6   2 289.737 79.0132  46
  -7  -6   3 621.681 183.907  41
  -8  -6   4 223.242 113.651  41
  -8  -6   4 224.152 71.7421  58
  -8  -6   4 95.4829 68.9200  59
  -9  -6   5-34.5086 77.0892  41
  -9  -6   5-35.1022 33.9841  59
  -9  -6   5 16.5037 34.5154  58
 -10  -6   6 117.818 37.9972  58
  -6   6  11 74.0667 96.0064  36
  -5   6  10 33.5246 102.623  36
  -4   6   9 3453.32 450.713   8
  -4   6   9 2179.90 460.580  36
  -3   6   8 3052.05 389.399   8
  -3   6   8 2769.23 367.438  37
  -2   6   7 4186.22 616.727   8
  -2   6   7 4832.98 659.372  69
  -2   6   7 3999.93 622.562  11
  -2   6   7 4162.49 606.580  37
  -1   6   6 7150.04 1152.93  10
   1  -6  -6 9025.20 1179.67  65
  -1   6   6 8839.22 1169.81  11
  -1   6   6 8999.81 1158.00  37
   0   6   5 20.9488 52.3240  11
   0   6   5 76.9487 48.0511  10
   0   6   5 62.5722 40.7614   2
   0   6   5 18.3119 40.9156   8
   0  -6  -5-22.3113 101.214  65
   0  -6  -5 17.3092 51.1549  44
   0   6   5-16.6753 41.6561  37
  -1  -6  -4 13099.6 1778.31  44
   1   6   4 13854.3 1767.60   2
  -1  -6  -4 12037.0 1790.51  65
  -2  -6  -3 56.0043 54.7376  44
   2   6   3 132.292 48.3298   2
  -3  -6  -2 8586.04 1122.14  63
  -3  -6  -2 8465.09 1074.26  40
  -3  -6  -2 7599.90 1083.77  44
   3   6   2 7571.52 1063.63   2
  -3  -6  -2 7262.20 1100.95  67
  -4  -6  -1 6359.97 797.383  46
  -4  -6  -1 4743.28 833.301  63
  -4  -6  -1 5511.46 801.555  40
  -4  -6  -1 6112.58 848.892  67
  -5  -6   0 407.905 106.060  40
  -5  -6   0 664.513 162.293  67
  -5  -6   0 558.295 111.171  46
  -6  -6   1 4230.71 676.763  41
  -6  -6   1 5705.24 702.773  67
  -6  -6   1 5524.67 629.093  46
  -7  -6   2 30.7002 59.5701  21
  -7  -6   2 45.5693 95.3215  41
  -8  -6   3 579.266 185.947  41
  -8  -6   3 986.633 177.593  59
  -9  -6   4 110.399 104.415  41
  -9  -6   4 255.228 73.0492  59
 -10  -6   5 323.142 74.6640  59
 -10  -6   5 415.925 77.9157  58
  -6   6  12 859.544 140.419  26
  -5   6  11 409.380 128.010  36
  -4   6  10 22.3302 46.7646   8
  -4   6  10 34.3551 97.8661  36
  -3   6   9 2641.44 365.308   8
  -3   6   9 2298.73 343.369  37
  -3   6   9 1654.68 372.508  36
  -2   6   8 1038.16 185.807  37
  -1   6   7 3660.70 544.013  10
   1  -6  -7 3014.12 519.690  48
  -1   6   7 3210.52 542.584  11
  -1   6   7 4062.21 539.375  37
   0   6   6 834.163 179.638  10
   0  -6  -6 718.415 201.938  65
   0   6   6 1389.00 192.090  37
   0   6   6 1071.75 196.016  11
  -1  -6  -5 751.111 179.621  65
   1   6   5 730.367 151.227  10
   1   6   5 834.376 141.017   2
  -1  -6  -5 819.548 154.223  44
   1   6   5 801.685 146.583  37
  -2  -6  -4 14432.0 1937.43  44
  -2  -6  -4 16286.1 1969.09  63
  -2  -6  -4 12822.2 1942.61  65
  -3  -6  -3-65.8219 90.0364  63
  -3  -6  -3 43.6348 51.7039  44
   3   6   3 90.8773 48.1055   2
  -3  -6  -3 22.5093 97.3649  65
  -3  -6  -3-28.4790 55.1035  67
  -4  -6  -2 13315.5 1879.60  63
  -4  -6  -2 13813.8 1830.16  40
  -4  -6  -2 13297.3 1870.77  67
  -5  -6  -1 725.906 146.280  46
  -5  -6  -1 613.002 185.778  63
  -5  -6  -1 1035.63 164.463  40
  -5  -6  -1 1264.37 217.554  67
  -6  -6   0 2373.99 324.212  46
  -6  -6   0 2996.91 405.872  67
  -7  -6   1 2862.96 503.373  41
  -7  -6   1 2622.71 474.714  21
  -8  -6   2 198.896 85.9205  21
  -8  -6   2 85.4247 93.8129  41
  -8  -6   2 391.863 97.1618  59
  -9  -6   3 966.065 258.305  41
  -9  -6   3 1800.23 249.202  59
 -10  -6   4 13.7126 28.7055  59
  -5   6  12 98.6614 87.7252  36
  -4   6  11 487.025 168.905  36
  -4   6  11 1075.63 163.001   8
  -3   6  10 68.2131 113.508  36
  -3   6  10 444.091 105.629   8
  -2   6   9 516.758 120.961  37
  -2   6   9 704.923 142.260   8
   1  -6  -8 66.1022 45.4522  48
  -1   6   8 20.4984 43.0872  37
  -1   6   8 23.8723 50.0989  10
   0  -6  -7 2929.48 515.224  48
   0  -6  -7 3927.72 563.850  65
   0   6   7 4820.61 544.731  37
   0   6   7 3576.61 536.448  10
  -1  -6  -6 1316.62 251.562  65
  -1  -6  -6 894.191 209.850  44
   1   6   6 1506.64 224.525  37
   1   6   6 1376.17 227.243  10
   1   6   6 1572.18 217.404   2
  -2  -6  -5 7716.51 1000.01  63
  -2  -6  -5 7353.87 975.368  44
   2   6   5 6681.49 966.359  10
  -2  -6  -5 6283.57 984.906  65
  -3  -6  -4 726.937 145.826  44
  -3  -6  -4 504.426 154.233  63
  -3  -6  -4 636.652 165.612  65
  -4  -6  -3 3110.04 490.063  63
  -4  -6  -3 2485.05 452.179  44
   4   6   3 3365.56 437.346   2
  -4  -6  -3 2987.61 477.497  67
  -5  -6  -2 4847.50 722.538  46
  -5  -6  -2 5153.64 782.791  63
  -5  -6  -2 5407.03 729.199  40
  -5  -6  -2 5713.39 785.373  67
  -6  -6  -1 295.204 115.863  67
  -6  -6  -1 253.671 78.3516  46
  -7  -6   0 6832.25 738.942  67
  -7  -6   0 3526.09 650.229  21
  -8  -6   1 118.001 72.3568  21
  -8  -6   1 164.155 69.3505  59
  -9  -6   2 1140.94 168.603  59
  -9  -6   2 557.700 142.414  21
 -10  -6   3 89.0891 42.2826  59
  -4   6  12-42.6462 77.2980  36
  -4   6  12 54.4953 39.0624   8
  -3   6  11 57.7295 90.2532  36
  -3   6  11 198.596 74.2789   8
  -2   6  10 2435.58 310.814  37
  -2   6  10 2147.01 318.665   8
  -1   6   9 3713.46 494.597  37
  -1   6   9 2971.80 493.784  10
   0   6   8 1276.08 191.568  37
   0   6   8 752.803 178.044  10
  -1  -6  -7 240.852 78.2575  48
  -1  -6  -7 249.440 117.067  65
   1   6   7 220.910 71.0462  37
   1   6   7 164.516 70.0382  10
  -2  -6  -6 70.7004 53.1484  44
   2   6   6 44.2571 46.8144  10
  -3  -6  -5 3994.22 653.791  44
  -3  -6  -5 4715.20 681.527  63
  -3  -6  -5 5102.72 678.995  65
  -4  -6  -4 291.290 95.1075  44
  -4  -6  -4 37.2234 96.8369  63
  -4  -6  -4 289.790 98.9354  67
  -5  -6  -3 1490.61 296.419  63
  -5  -6  -3 1625.91 292.825  67
  -6  -6  -2 82.1225 72.7579  67
  -6  -6  -2 28.7177 51.0723  21
  -7  -6  -1 259.990 116.728  67
  -7  -6  -1 183.226 81.0038  21
  -8  -6   0 618.222 154.969  21
  -8  -6   0 671.876 145.398  59
  -9  -6   1 146.332 73.6929  21
  -9  -6   1 99.0101 58.4530  59
 -10  -6   2 225.342 67.4003  59
  -4   6  13 79.5579 57.3537  36
  -3   6  12 3182.58 308.669   8
  -3   6  12 1002.11 288.630  36
  -2   6  11 505.730 102.916   8
  -2   6  11 168.164 111.613  36
  -1   6  10 1247.50 223.856   8
  -1   6  10 1236.53 209.104  37
   0   6   9 264.315 88.7475  10
   0   6   9 380.834 94.9774  37
   1   6   8 2602.95 477.990  10
   1   6   8 4074.58 490.727  37
   2   6   7 1504.24 255.394  10
  -3  -6  -6 684.572 158.232  48
  -3  -6  -6 1286.14 198.537  44
  -3  -6  -6 1201.93 225.197  65
  -4  -6  -5 1139.89 214.589  44
  -4  -6  -5 1140.11 237.404  63
  -5  -6  -4 358.128 122.590  67
  -6  -6  -3 874.287 189.645  67
  -6  -6  -3 611.379 145.496  21
  -7  -6  -2-41.9283 114.732  67
  -7  -6  -2 57.2854 67.9215  21
  -8  -6  -1 162.165 97.0478  67
  -8  -6  -1 84.4984 60.4762  21
  -9  -6   0 306.640 82.0808  59
  -9  -6   0 267.418 92.0023  21
 -10  -6   1 102.418 50.6621  21
 -10  -6   1 113.586 47.0736  59
  -3   6  13 241.948 54.3594   8
  -3   6  13 27.6730 55.4301  36
  -2   6  12 1212.97 152.409   8
  -2   6  12 359.676 142.273  36
  -1   6  11 1777.90 299.732   8
  -1   6  11 2023.91 293.374  37
   0   6  10 3887.24 657.085  10
   0   6  10 4955.51 668.428   8
   0   6  10 5123.45 659.353  37
   1   6   9 948.781 186.383  10
   1   6   9 1057.80 185.196  37
   2   6   8 5576.83 888.496  10
   2   6   8 7147.83 891.845  37
   3   6   7 1735.96 287.627  10
  -3  -6  -7 1809.03 321.052  66
  -4  -6  -6 6481.47 953.471  66
  -5  -6  -5 1226.85 235.937  67
  -5  -6  -5 1068.11 242.607  66
  -6  -6  -4 753.266 174.900  67
  -6  -6  -4 496.820 170.743  66
  -7  -6  -3 6744.25 924.120  67
  -7  -6  -3 5881.76 875.957  21
  -8  -6  -2 77.3416 77.3132  67
  -8  -6  -2 232.879 84.0374  21
  -9  -6  -1 1903.45 329.819  21
  -9  -6  -1 2536.99 370.368  67
 -10  -6   0 16.9253 37.8490  21
 -10  -6   0 12.5334 31.3537  59
  -2   6  13 1197.82 184.913   8
  -1   6  12-30.2467 43.2422   8
   0   6  11 2439.55 329.702  37
   0   6  11 1920.73 332.259   8
   1   6  10 3969.66 587.532  37
   1   6  10 3965.10 596.254  10
   1   6  10 4519.81 599.352   8
   2   6   9 3139.39 445.390  37
   2   6   9 2835.30 448.417  10
  -3  -6  -8 9848.16 1213.30  66
   3   6   8 7750.87 1169.54  10
  -4  -6  -7 1265.02 258.267  66
  -5  -6  -6 11866.0 1661.73  66
  -6  -6  -5 1565.14 260.099  67
  -6  -6  -5 877.427 237.976  66
  -7  -6  -4 3739.88 474.826  67
  -7  -6  -4 2311.27 406.008  56
  -8  -6  -3 3335.58 428.571  67
  -8  -6  -3 2018.20 361.984  21
  -9  -6  -2 1210.97 210.190  21
 -10  -6  -1 1656.78 258.314  21
  -1   6  13 592.808 104.530   8
   0   6  12 157.623 48.4590  37
   0   6  12 152.221 56.2740   8
   1   6  11 2021.97 308.088  37
   1   6  11 2124.42 316.340   8
   2   6  10 48.6748 46.6383  37
   3   6   9 5278.81 701.540  37
  -3  -6  -9 4509.06 722.605  66
  -4  -6  -8 2615.93 429.367  66
  -5  -6  -7 1408.84 274.296  66
  -6  -6  -6 3353.39 538.292  66
  -7  -6  -5 41.9553 54.9624  56
  -7  -6  -5-32.6302 72.8952  67
  -7  -6  -5-34.7392 72.5945  66
  -8  -6  -4 2365.47 358.588  56
  -9  -6  -3 17.2570 36.1252  21
 -10  -6  -2 116.003 88.7167  55
 -10  -6  -2 636.962 95.0597  21
   0   6  13 112.208 38.9861   8
   1   6  12 833.680 134.974  37
   2   6  11 1293.21 203.822  37
   3   6  10 115.853 50.8671  37
  -4  -6  -9 2834.24 414.497  66
   4   6   9 2437.28 375.475  37
  -5  -6  -8 249.233 95.5033  66
  -5  -6  -8 172.160 61.5628  56
  -6  -6  -7 1291.84 213.873  66
  -6  -6  -7 758.886 156.700  56
  -7  -6  -6 1756.62 262.579  66
  -7  -6  -6 1063.13 203.878  56
  -8  -6  -5 569.635 88.9162  56
  -8  -6  -5-26.5918 63.2531  55
  -9  -6  -4 245.543 96.5416  55
 -10  -6  -3-10.3904 28.4278  21
 -10  -6  -3 19.4933 46.1821  55
   2   6  12 472.523 84.3134  37
   3   6  11 411.001 83.3824  37
   4   6  10 241.940 70.1064  37
  -4  -6 -10 318.114 87.8364  66
  -5  -6  -9 1560.56 247.379  56
   5   6   9 1818.12 251.077  37
  -5  -6  -9 1490.34 273.046  66
  -6  -6  -8 14.6392 34.7010  56
  -6  -6  -8-52.9689 62.7519  66
  -7  -6  -7 2819.27 393.023  56
  -7  -6  -7 2346.96 387.390  54
  -7  -6  -7 3183.38 427.783  66
  -8  -6  -6 81.3618 44.1561  56
  -9  -6  -5 153.271 65.5736  55
   3   6  12 650.636 104.305  37
  -4  -6 -11 27.9397 25.4773  54
   4   6  11-25.4536 34.8143  37
  -5  -6 -10 871.878 164.121  54
   5   6  10 1267.62 167.250  37
  -6  -6  -9 206.065 55.0985  56
  -6  -6  -9 308.269 64.6429  54
  -7  -6  -8 495.686 89.2566  56
  -7  -6  -8 440.513 88.4743  54
  -8  -6  -7 1005.78 158.632  56
  -9   7  -8 963.554 151.707  60
  -8   7  -9 758.762 136.023  32
  -8   7  -9 841.788 132.486  60
  -7   7 -10 61.2252 38.7159  32
  -7   7 -10 84.8412 34.7091  60
  -6   7 -11 315.799 95.8729  33
  -6   7 -11 952.351 113.389  32
  -5   7 -12-19.3505 33.3997  33
 -10   7  -6 1354.91 208.772  60
  -9   7  -7 94.5781 41.8248  60
  -8   7  -8 2242.60 332.046  60
  -7   7  -9 183.341 66.3026  32
  -6   7 -10 397.248 110.047  33
  -6   7 -10 693.766 116.023  32
  -5   7 -11 163.426 72.7891  33
  -5   7 -11 364.517 75.5996  32
  -4   7 -12 23.7963 40.4399  33
  -4   7 -12 171.731 45.9053  32
 -11   7  -4 301.762 67.8899  60
 -10   7  -5 410.538 89.5986  60
  -9   7  -6 2077.14 315.260  60
  -8   7  -7 262.532 76.0527  60
  -7   7  -8 672.215 139.677  32
  -6   7  -9 740.169 129.142  32
  -6   7  -9 310.808 109.467  33
  -5   7 -10 980.441 140.869  32
  -5   7 -10 313.034 131.239  33
  -4   7 -11 1028.78 145.116  32
  -4   7 -11 1239.73 146.800  68
  -3   7 -12 184.418 44.9512  68
   3  -7  12 148.654 45.5062  39
   2  -7  13 129.729 41.1203   9
  -2   7 -13 236.883 46.3841  68
 -11   7  -3 1168.25 188.172  60
 -10   7  -4 238.682 70.4584  24
 -10   7  -4 133.023 57.2931  60
  -9   7  -5 1307.52 223.599  24
  -9   7  -5 1318.76 219.996  60
  -8   7  -6 319.042 107.487  35
  -8   7  -6 399.216 104.817  60
  -7   7  -7 507.144 114.331  35
  -7   7  -7 322.882 102.118  32
  -6   7  -8 2284.42 318.424  32
  -6   7  -8 2343.86 314.253  35
  -5   7  -9-46.7014 66.5783  33
  -5   7  -9 131.896 60.2380  32
  -5   7  -9 19.3696 40.6252  68
  -4   7 -10 1032.42 178.362  32
  -4   7 -10 908.389 170.773  68
  -3   7 -11 54.6165 62.0096  33
  -3   7 -11 111.383 51.4896  32
  -3   7 -11 80.1063 45.2306  68
  -2   7 -12 1163.85 121.854  68
   2  -7  12 1218.29 128.126  39
   1  -7  13 518.272 114.695  64
  -1   7 -13 498.537 88.6397  68
 -11   7  -2 427.515 92.3424  60
 -11   7  -2 468.756 98.7455  27
 -10   7  -3 1755.54 280.260  60
 -10   7  -3 1797.84 290.303  24
 -10   7  -3 1819.49 281.043  27
  -9   7  -4-20.0892 47.5945  60
  -9   7  -4 93.8590 66.8097  24
  -8   7  -5 3680.46 589.270  60
  -8   7  -5 4572.17 602.891  24
  -8   7  -5 4172.26 602.622  35
  -7   7  -6 42.5940 48.7045  24
  -7   7  -6 171.680 73.2157  35
  -7   7  -6 76.3521 50.3285  34
  -6   7  -7 2178.96 320.586  35
  -6   7  -7 1972.45 318.194  34
  -6   7  -7 1699.40 311.334  32
  -5   7  -8 730.086 156.396  35
  -5   7  -8 620.753 146.252  34
  -5   7  -8 862.134 165.098  32
  -5   7  -8 845.209 154.633  68
  -4   7  -9 1457.98 258.725  32
  -4   7  -9 1596.20 255.356  68
  -3   7 -10 2290.23 333.687  32
  -3   7 -10 1976.66 325.442  68
  -2   7 -11 527.636 103.885  32
  -2   7 -11 410.734 99.9375  68
  -1   7 -12 775.332 126.091  68
   1  -7  12 861.929 168.899  64
   1  -7  12 539.532 119.262  39
   0   7 -13 27.6368 26.4201  68
   0  -7  13 62.4056 49.3806  64
   0  -7  13 9.08928 27.0424  39
 -12   7   0 477.654 94.2944  27
 -11   7  -1-14.5228 39.7736  60
 -11   7  -1-15.8227 45.0912  27
 -10   7  -2 2259.76 319.087  60
 -10   7  -2 2043.73 328.647  24
 -10   7  -2 1868.10 313.138  27
  -9   7  -3 618.227 146.426  60
  -9   7  -3 754.282 161.931  24
  -8   7  -4 5795.61 938.554  60
  -8   7  -4 6762.80 952.641  24
  -8   7  -4 9367.09 975.608  30
  -8   7  -4 6168.11 946.243  35
  -7   7  -5 161.080 67.8682  24
  -7   7  -5 175.813 81.2847  35
  -7   7  -5 78.9132 68.0306  34
  -6   7  -6 539.121 129.099  35
  -6   7  -6 470.918 124.122  32
  -6   7  -6 487.483 122.400  34
  -5   7  -7 2355.39 350.666  35
  -5   7  -7 2086.66 345.634  34
  -5   7  -7 2169.88 346.727  68
  -4   7  -8 67.0418 53.2067  35
  -4   7  -8 44.7958 47.0963  34
  -4   7  -8 22.3630 39.8444  68
  -3   7  -9 2497.17 383.888  68
  -2   7 -10 20.1897 42.2644  68
   1  -7  11 73.0901 81.9669  64
  -1   7 -11 52.3474 44.2152  68
   0   7 -12 515.166 100.800  68
   0  -7  12 603.604 143.396  64
   0  -7  12 486.136 104.328  39
   1   7 -13-8.68283 20.5699  68
  -1  -7  13 20.6108 48.8260  64
  -1  -7  13 9.10590 25.9261  39
 -12   7   1 504.007 97.7864  27
 -11   7   0 1620.43 254.481  60
 -11   7   0 1710.67 262.329  27
 -10   7  -1 1008.39 193.549  60
 -10   7  -1 1573.56 227.983  30
 -10   7  -1 1094.99 209.531  24
 -10   7  -1 1222.06 205.129  27
  -9   7  -2 6086.29 897.264  60
  -9   7  -2 8273.68 929.393  30
  -9   7  -2 5944.35 910.519  24
  -9   7  -2 6097.08 897.028  27
  -8   7  -3 3084.12 487.805  60
  -8   7  -3 3396.78 501.078  24
  -8   7  -3 4391.46 523.056  30
  -8   7  -3 2812.53 495.396  35
  -7   7  -4 5697.66 917.746  24
  -7   7  -4 8815.16 950.929  30
  -7   7  -4 6316.53 924.463  35
  -7   7  -4 6237.70 928.409  34
  -6   7  -5 410.371 115.177  24
  -6   7  -5 789.123 155.707  30
  -6   7  -5 461.514 121.505  35
  -6   7  -5 618.256 134.431  34
  -5   7  -6 3546.39 547.332  35
  -5   7  -6 3994.20 555.809  34
  -5   7  -6 3673.40 545.173  68
  -4   7  -7 425.599 104.744  35
  -4   7  -7 482.773 109.760  34
  -4   7  -7 380.686 100.143  68
  -3   7  -8 63.5022 45.2911  34
  -3   7  -8 89.4321 53.8598  68
  -2   7  -9 1043.64 188.332  68
   1  -7  10 459.622 160.383  64
  -1   7 -10 666.321 129.632  68
   0   7 -11 583.369 124.946  68
   0  -7  11 833.046 187.686  64
   0  -7  11 578.024 128.552  39
   1   7 -12 487.067 99.3686  68
  -1  -7  12 599.518 147.184  64
  -1  -7  12 556.518 109.892  39
   2   7 -13 37.0624 22.1839  68
  -2  -7  13 17.0466 25.4294  39
  -2  -7  13 18.6233 41.7440  64
 -12   7   2-11.5050 36.3711  27
 -11   7   1 1878.07 241.215  30
 -11   7   1 1029.23 210.621  27
 -10   7   0 51.6878 43.0989  60
 -10   7   0 99.9168 68.3763  30
 -10   7   0-39.3472 60.2219  27
  -9   7  -1 705.668 134.259  60
  -9   7  -1 654.726 153.250  30
  -9   7  -1 695.166 152.614  24
  -9   7  -1 547.195 133.208  27
  -8   7  -2 3330.19 511.424  60
  -8   7  -2 4681.02 549.525  30
  -8   7  -2 2970.58 520.755  24
  -7   7  -3 98.5333 66.5648  35
  -7   7  -3 160.077 77.7090  30
  -6   7  -4 1996.65 285.788  30
  -6   7  -4 1252.22 254.049  35
  -6   7  -4 1640.64 272.111  34
  -5   7  -5 1995.37 356.705  68
  -5   7  -5 2329.02 349.922  15
  -5   7  -5 3388.59 401.002  30
  -5   7  -5 2323.64 367.195  35
  -5   7  -5 2404.52 372.619  34
   5  -7   5 2310.18 352.176  52
  -4   7  -6 1803.67 308.436  68
  -4   7  -6 2014.22 295.924  15
  -4   7  -6 1968.63 315.193  35
  -4   7  -6 1884.61 312.709  34
   4  -7   6 2105.71 302.703  52
  -3   7  -7 1803.02 310.019  68
  -3   7  -7 2131.89 313.749  34
  -2   7  -8 1681.65 274.056  68
  -1   7  -9 896.846 167.932  68
   1  -7   9 834.766 217.066  64
   0   7 -10-19.6032 51.4509  68
   0  -7  10-42.9523 101.807  64
  -1  -7  11 829.636 189.828  64
   1   7 -11 732.698 139.916  68
  -1  -7  11 792.117 152.575  39
  -2  -7  12-28.1218 66.6247  64
   2   7 -12-11.4195 31.2499  68
  -2  -7  12 13.9679 33.1013  39
 -11   7   2-20.1816 50.5991  30
 -11   7   2 100.175 49.5374  27
 -10   7   1 2327.54 372.180  30
  -9   7   0 310.601 98.8068  30
  -9   7   0 53.2095 68.7786  24
  -8   7  -1 1105.77 179.422  60
  -8   7  -1 990.327 201.152  30
  -8   7  -1 795.868 177.752  38
  -7   7  -2 473.004 121.802  25
  -7   7  -2 512.730 124.542  30
  -7   7  -2 354.673 104.452  38
  -6   7  -3 1647.14 273.027  25
  -6   7  -3 1428.51 253.165  38
  -6   7  -3 1364.83 264.143  34
  -6   7  -3 2115.66 288.406  30
  -5   7  -4 4388.73 649.259  25
  -5   7  -4 4074.19 628.734  15
  -5   7  -4 5682.20 671.757  30
  -5   7  -4 4557.81 651.133   6
  -4   7  -5 299.671 74.4105  68
  -4   7  -5 219.737 61.2254  15
  -4   7  -5 204.738 70.6427  35
  -4   7  -5 144.537 71.1469   6
  -3   7  -6 9383.61 1266.42  68
  -3   7  -6 8889.71 1246.41  15
  -3   7  -6 8917.77 1262.67  35
  -3   7  -6 9905.67 1266.45   6
  -2   7  -7 124.629 56.8305  68
  -1   7  -8 3082.66 456.404  68
   1  -7   8 3033.74 514.344  64
   0  -7   9-44.9872 106.572  64
   0   7  -9 20.6100 39.8647  68
   1   7 -10 2382.10 373.310  68
  -1  -7  10 3136.42 455.801  64
  -1  -7  10 2351.04 387.248  39
  -2  -7  11 648.744 130.556  39
  -2  -7  11 613.119 162.855  64
  -3  -7  12 391.265 82.6120  39
  -3  -7  12 366.516 105.432  64
 -11   7   3 1017.55 184.824  30
 -10   7   2 479.710 129.805  30
  -9   7   1 2220.13 334.151  38
  -9   7   1 2408.69 353.742  30
  -9   7   1 1163.07 342.134  29
  -9   7   1 2263.29 348.026  28
  -8   7   0 846.746 169.160  38
  -8   7   0 1141.47 195.871  30
  -8   7   0 620.594 167.286  25
  -8   7   0 872.889 189.532  28
  -7   7  -1 2219.91 368.361  30
  -7   7  -1 2482.39 362.387  38
  -7   7  -1 2192.45 337.977  16
  -7   7  -1 2338.66 374.828  25
  -6   7  -2 655.842 143.914  30
  -6   7  -2 548.795 138.618  25
  -6   7  -2 568.398 122.380  38
  -6   7  -2 544.415 107.247  16
  -5   7  -3 9564.62 1344.80   6
  -5   7  -3 11946.1 1367.04  30
  -5   7  -3 9478.63 1345.79  25
  -5   7  -3 9590.54 1336.12  38
  -5   7  -3 9395.57 1327.35  15
  -4   7  -4 3745.46 637.097  68
  -4   7  -4 4504.63 632.088  15
  -4   7  -4 5785.33 673.960  30
  -4   7  -4 4881.22 651.480   6
  -3   7  -5 3455.59 516.446   6
  -3   7  -5 3571.82 502.656  15
  -3   7  -5 3712.37 520.420  68
  -2   7  -6 3196.30 443.501   6
  -2   7  -6 2814.87 439.939  68
  -2   7  -6 3004.29 425.656  15
   1  -7   7 414.967 115.440  50
  -1   7  -7 316.845 93.3241  68
   0   7  -8 4691.35 697.501  68
   0  -7   8 5539.14 770.966  64
  -1  -7   9 271.507 133.257  64
   1   7  -9 253.786 79.9178  68
  -2  -7  10 1336.02 270.646  64
  -2  -7  10 1256.67 227.266  39
  -3  -7  11 98.2002 74.7560  64
  -3  -7  11 202.769 63.6469  58
  -4  -7  12 42.6304 30.8602  39
 -11   7   4 741.713 146.733  30
 -10   7   3-36.2770 103.295  29
 -10   7   3 26.6001 59.4276  30
  -9   7   2 668.756 143.752  38
  -9   7   2 205.266 150.185  29
  -9   7   2 705.881 163.329  28
  -8   7   1 1114.45 187.938  38
  -8   7   1 535.237 197.828  29
  -8   7   1 950.888 203.049  28
  -8   7   1 1077.37 206.756  30
  -7   7   0 4693.17 604.940  25
  -7   7   0 3067.21 606.784  29
  -7   7   0 3775.19 594.849  28
  -7   7   0 3922.84 581.686  38
  -7   7   0 3905.32 561.828  16
  -7   7   0 4824.80 608.839  30
  -6   7  -1 3473.18 510.958  25
  -6   7  -1 3444.73 498.329  38
  -6   7  -1 3233.22 479.439  16
  -6   7  -1 3654.77 515.835  30
  -5   7  -2 2235.14 344.752  25
  -5   7  -2 2547.56 352.648  30
  -5   7  -2 2034.27 334.376   6
  -5   7  -2 2151.16 329.857  38
  -5   7  -2 2035.86 320.957  15
  -5   7  -2 2264.55 318.908  16
  -4   7  -3 11760.8 1445.96  30
  -4   7  -3 10084.2 1413.53  15
  -4   7  -3 10412.8 1429.23   6
  -4   7  -3 10232.2 1429.21  25
  -3   7  -4 382.708 99.8652  68
  -3   7  -4 464.002 100.464  15
  -3   7  -4 768.714 139.484  30
  -3   7  -4 748.021 121.987   6
  -2   7  -5 9264.39 1244.18   6
  -2   7  -5 9311.38 1230.86  15
  -2   7  -5 8682.40 1241.19  68
   1  -7   6 1550.04 272.729  50
  -1   7  -6 1814.62 255.441  42
   1  -7   6 1499.86 296.245  64
  -1   7  -6 1485.40 253.722  68
   0   7  -7 326.566 86.7477  42
   0  -7   7 376.385 136.167  64
   0   7  -7 376.390 89.0232  68
  -1  -7   8 1750.35 337.082  64
  -2  -7   9 89.3153 100.595  64
  -2  -7   9 104.188 72.4403  39
  -3  -7  10 742.050 186.968  64
  -3  -7  10 612.293 137.855  39
  -4  -7  11-25.9420 33.9837  58
  -4  -7  11 46.3270 38.5723  39
 -11   7   5 467.325 108.786  30
 -10   7   4 1226.11 179.867  30
 -10   7   4 338.241 151.399  29
  -9   7   3 874.462 168.305  30
  -9   7   3 1145.83 185.255  28
  -8   7   2 1982.56 258.889  38
  -8   7   2 2073.93 281.893  30
  -8   7   2 1180.32 252.403  28
  -8   7   2 1807.94 248.632  26
  -7   7   1 799.064 177.803  30
  -7   7   1 1038.45 166.051  38
  -7   7   1 794.316 140.683  16
  -7   7   1 606.998 154.976  25
  -7   7   1 460.505 167.758  29
  -7   7   1 525.627 162.727  28
  -7   7   1 1007.07 160.761  26
  -6   7   0 5436.18 730.103  30
  -6   7   0 4794.27 710.957  38
  -6   7   0 5067.24 697.626  13
  -6   7   0 5501.20 698.526  16
  -6   7   0 5121.36 726.702  25
  -6   7   0 3788.97 735.271  29
  -5   7  -1 5448.77 784.879  30
  -5   7  -1 6398.48 791.555  25
  -5   7  -1 5279.39 771.051  38
  -5   7  -1 5370.75 756.811  16
  -4   7  -2 1978.20 304.776  25
  -4   7  -2 2574.23 327.307  30
  -4   7  -2 1924.44 288.444  15
  -4   7  -2 1835.67 282.307  16
  -4   7  -2 1798.98 299.467   6
  -3   7  -3 16717.3 2245.00   6
  -3   7  -3 14265.3 2234.21  68
  -3   7  -3 17352.5 2233.62  15
  -3   7  -3 20210.6 2265.19  30
  -2   7  -4 105.871 49.1046  68
  -2   7  -4 90.7450 39.6642  15
  -2   7  -4 64.8218 43.9363   6
  -1   7  -5 5829.08 822.021  68
   1  -7   5 6731.03 877.342  64
  -1   7  -5 5465.50 824.548   5
  -1   7  -5 5836.16 818.702  42
  -1   7  -5 6195.48 811.591  15
   0   7  -6 5605.78 803.692   5
   0  -7   6 5732.49 856.302  64
   0   7  -6 5926.40 802.143  42
   1   7  -7 3522.20 549.490   5
   1   7  -7 3801.78 549.620  42
  -1  -7   7 4994.34 639.060  64
  -2  -7   8 1528.92 321.282  64
  -2  -7   8 1820.38 296.664  39
  -3  -7   9 2401.54 432.360  64
  -3  -7   9 2583.07 395.299  39
  -4  -7  10 613.840 119.614  58
  -4  -7  10 509.829 118.811  39
  -5  -7  11 21.7170 24.2599  58
  -5  -7  11-12.6195 37.2905  39
 -11   7   6 160.164 61.2486  30
 -10   7   5 1129.84 169.690  30
 -10   7   5 332.102 135.608  29
  -9   7   4 507.002 125.324  30
  -9   7   4 560.921 115.303  26
  -8   7   3 1148.82 199.993  38
  -8   7   3 1540.42 234.569  30
  -8   7   3 1543.66 235.856  28
  -8   7   3 1154.56 198.391  26
  -7   7   2 3604.44 378.371  38
  -7   7   2 2481.25 370.588  30
  -7   7   2 3019.48 386.379  28
  -7   7   2 3367.66 367.642  26
  -6   7   1 1359.95 221.651  30
  -6   7   1 1179.27 203.508  38
  -6   7   1 1092.29 185.896  13
  -6   7   1 1077.08 185.788  16
  -6   7   1 1138.79 210.423  25
  -6   7   1 1237.21 224.621  28
  -5   7   0 6437.59 918.382  30
  -5   7   0 6079.68 901.546  38
  -5   7   0 6513.49 892.207  13
  -5   7   0 6724.18 889.979  16
  -5   7   0 6908.95 919.896  25
  -4   7  -1 3245.17 457.098   6
  -4   7  -1 2640.73 455.081  30
  -4   7  -1 2995.07 450.295  38
  -4   7  -1 2949.28 440.481  15
  -4   7  -1 3530.41 438.002  16
  -3   7  -2 4480.06 602.144  15
  -3   7  -2 4538.59 596.704  16
  -3   7  -2 4041.63 615.523   7
  -3   7  -2 4128.08 613.484   6
  -2   7  -3 1374.05 246.068   6
  -2   7  -3 1741.01 240.898  15
  -2   7  -3 1674.95 243.402  42
  -1   7  -4 793.359 134.615   6
  -1   7  -4 775.834 139.570   5
  -1   7  -4 751.277 125.136  15
  -1   7  -4 687.447 130.182  42
   1  -7   4 586.499 161.105  64
   0   7  -5 1939.68 274.146  42
   0   7  -5 1668.20 276.201   5
   0  -7   5 1681.60 315.883  64
  -1  -7   6 1310.61 275.936  67
   1   7  -6 1453.11 227.499  42
   1   7  -6 1288.40 228.195   5
  -1  -7   6 1702.30 291.751  64
  -2  -7   7 5293.71 770.826  64
  -2  -7   7 4574.93 719.507  39
   2   7  -7 5452.07 707.109  42
   2   7  -7 4743.96 702.347   5
  -3  -7   8 209.637 84.3228  39
  -3  -7   8 44.2288 79.7396  64
  -4  -7   9 682.598 148.178  39
  -4  -7   9 785.995 149.368  58
  -5  -7  10 351.616 87.7702  39
  -5  -7  10 401.260 89.1873  58
  -6  -7  11 56.6746 25.9762  58
  -6  -7  11 64.1434 32.5028  39
 -10   7   6 192.331 77.8098  30
  -9   7   5 2729.43 249.533  30
  -9   7   5 2021.42 196.155  26
  -8   7   4 606.074 109.694  38
  -8   7   4 757.278 139.556  30
  -8   7   4 664.885 135.990  28
  -8   7   4 880.376 133.404  26
  -7   7   3 7839.40 1194.18  38
  -7   7   3 9034.16 1220.52  30
  -7   7   3 8391.87 1207.92  28
  -7   7   3 9520.35 1200.79  26
  -6   7   2 588.002 138.335  30
  -6   7   2 842.751 140.432  38
  -6   7   2 504.085 106.521  16
  -6   7   2 650.825 114.691  13
  -6   7   2 407.841 127.543  25
  -6   7   2 388.048 132.023  28
  -5   7   1 1556.18 286.636  30
  -5   7   1 1775.21 262.753  16
  -5   7   1 1892.93 267.795  13
  -5   7   1 1754.47 280.206  38
  -4   7   0 7769.86 1211.03  30
  -4   7   0 8731.54 1194.69  13
  -4   7   0 9603.05 1197.95  15
  -4   7   0 9056.60 1191.35  16
  -4   7   0 8677.50 1203.35  38
  -3   7  -1 4422.02 570.472  15
  -3   7  -1 4002.48 562.599  16
  -3   7  -1 3871.80 581.858   7
  -2   7  -2 15075.7 2158.97   7
  -2   7  -2 15889.2 2146.23  15
  -2   7  -2 17131.8 2151.71  42
  -1   7  -3 5552.27 817.307   7
  -1   7  -3 6192.38 809.904  42
  -1   7  -3 5890.26 802.417  15
   0  -7   4 11034.6 1673.00  64
   0   7  -4 12990.6 1637.00  42
   0   7  -4 11814.3 1639.91   5
  -1  -7   5-38.8785 81.3074  67
   1   7  -5 59.7663 41.0347  42
   1   7  -5 33.5475 46.0286   5
  -1  -7   5 36.3535 70.4110  64
  -2  -7   6 4853.97 714.385  64
   2   7  -6 4335.98 648.387  42
   2   7  -6 4859.75 655.476   5
  -3  -7   7 2878.38 436.555  64
  -3  -7   7 1793.07 363.095  39
   3   7  -7 2730.39 362.764   5
  -4  -7   8-48.9471 64.4196  39
  -5  -7   9 558.450 115.042  39
  -5  -7   9 444.448 109.494  58
  -6  -7  10 52.2697 40.3725  39
  -6  -7  10 37.9009 32.0633  58
 -10   7   7 17.8734 46.8690  30
  -9   7   6 1108.03 163.070  30
  -9   7   6 939.976 130.310  26
  -8   7   5 1781.10 203.602  30
  -8   7   5 1796.90 177.945  26
  -7   7   4 258.523 89.1680  38
  -7   7   4 276.339 109.491  30
  -7   7   4 319.379 94.1845  26
  -6   7   3 13151.9 1962.77  30
  -6   7   3 14843.3 1954.83  38
  -6   7   3 15569.1 1940.04  13
  -6   7   3 13995.9 1938.34  18
  -6   7   3 14045.8 1946.78  26
  -5   7   2 840.882 148.370  38
  -5   7   2 598.399 148.627  30
  -5   7   2 745.888 134.910  13
  -5   7   2 847.350 150.919   8
  -4   7   1 25292.9 3394.78  16
  -4   7   1 25942.8 3399.43  13
  -4   7   1 25394.1 3413.17   8
  -3   7   0 122.093 44.7064  16
  -3   7   0 280.105 59.1247  13
  -2   7  -1 24194.8 3220.78  42
  -1   7  -2 3221.16 453.330  42
   0  -7   3 543.557 138.113  67
   0   7  -3 586.046 96.9477  42
   0   7  -3 289.860 90.7140   5
   0   7  -3 464.066 101.600   7
   0  -7   3 739.557 153.036  64
  -1  -7   4 12752.6 2041.81  67
  -1  -7   4 15259.8 2050.82  64
   1   7  -4 16216.5 2001.22  42
   1   7  -4 14411.8 2002.41   5
  -2  -7   5-40.4038 90.2747  67
   2   7  -5-30.9342 38.7039  42
   2   7  -5 16.9938 42.5089   5
  -2  -7   5 37.9255 79.2737  64
   3   7  -6 1226.92 208.501  42
   3   7  -6 1326.34 212.860   5
  -3  -7   6 1253.80 263.570  64
  -4  -7   7 43.9055 77.5316  41
  -4  -7   7-24.5942 70.0307  39
  -5  -7   8 88.7756 59.8191  58
  -5  -7   8 131.301 68.4024  39
  -6  -7   9 281.873 79.9263  58
  -6  -7   9 357.401 82.8321  39
  -7  -7  10 27.4378 29.1141  58
 -10   7   8 13.5818 38.7104  30
  -9   7   7 109.569 56.0597  53
  -9   7   7 230.655 78.7574  30
  -9   7   7 74.2663 50.9501  26
  -8   7   6 23.7614 50.5728  53
  -8   7   6 87.8201 66.0899  30
  -8   7   6 160.060 72.8657  26
  -7   7   5 626.754 156.246  38
  -7   7   5 891.998 191.274  30
  -6   7   4 655.059 145.707  30
  -6   7   4 500.219 120.735  38
  -6   7   4 526.750 126.768  26
  -6   7   4 670.944 119.307  13
  -6   7   4 510.514 113.551  18
  -5   7   3 7069.79 905.068  13
  -5   7   3 6376.94 901.348  18
  -5   7   3 6201.82 915.005   8
  -4   7   2 3997.69 556.876  13
  -4   7   2 3963.42 572.787   8
  -3   7   1 20587.5 2618.08  13
  -3   7   1 18377.1 2627.52   8
  -2   7   0-11.6526 41.2547  42
  -2   7   0-30.2488 35.7279  13
  -1   7  -1 12225.1 1641.16  42
   0   7  -2 3718.57 519.615  42
  -1  -7   3 218.301 100.241  64
   1   7  -3 691.565 96.5207  42
   1   7  -3 518.471 99.4290   5
  -1  -7   3 168.947 95.8029  67
  -2  -7   4 2861.13 392.640  40
   2   7  -4 2880.06 374.102  42
   2   7  -4 2036.69 369.023   5
  -2  -7   4 2575.98 421.543  64
  -2  -7   4 2423.36 423.318  67
  -3  -7   5-39.5178 82.5626  64
   3   7  -5 15.8797 35.4712  42
   3   7  -5 17.3909 47.5748   5
   4   7  -6 1159.81 199.738   5
  -5  -7   7 237.976 89.8420  58
  -5  -7   7 600.258 160.583  41
  -6  -7   8 847.964 158.515  58
  -7  -7   9 91.2451 42.8962  58
  -9   7   8-15.0981 41.0335  53
  -9   7   8 186.023 57.1570  26
  -8   7   7-21.5712 48.5530  53
  -8   7   7 148.722 63.0609  26
  -8   7   7 132.304 83.7953  30
  -7   7   6 833.298 177.575  30
  -7   7   6 680.569 148.824  26
  -6   7   5-89.1050 64.1290  26
  -6   7   5-57.4110 60.7180  30
  -6   7   5-69.7241 64.2792  38
  -5   7   4 1324.19 206.786  13
  -5   7   4 1127.52 204.032  18
  -5   7   4 1363.88 224.518   8
  -4   7   3 467.428 136.756  11
  -4   7   3 687.625 118.414  13
  -4   7   3 651.579 131.720   8
  -3   7   2 2781.59 370.987  13
  -3   7   2 2799.59 394.633  11
  -3   7   2 2332.78 381.705   8
  -3   7   2 2394.67 381.844   7
  -2   7   1 6563.31 891.182  13
  -1   7   0 573.930 102.082  42
  -1   7   0 479.045 93.1467  13
   0   7  -1 5977.46 816.949  42
   1   7  -2 3757.91 516.554  42
   1   7  -2 3393.40 519.200   5
  -1  -7   2 3543.22 560.930  67
  -1  -7   2 4481.65 573.639  64
  -2  -7   3 3255.26 485.351  40
   2   7  -3 3617.84 466.824  42
   2   7  -3 2953.96 466.931   5
  -2  -7   3 2866.26 510.907  67
  -2  -7   3 3622.43 520.486  64
  -3  -7   4 74.6757 78.0234  64
   3   7  -4 73.8248 40.4212  42
   3   7  -4-16.8265 51.4861   5
  -3  -7   4 41.0059 64.7807  67
   4   7  -5 141.925 56.4241   5
  -4  -7   5 45.1124 95.5136  62
  -5  -7   6 1596.16 289.551  41
  -5  -7   6 1014.08 208.246  58
  -6  -7   7 119.472 89.3097  41
  -6  -7   7 43.5946 49.3468  58
  -7  -7   8 327.118 111.945  41
  -7  -7   8 390.205 91.8504  58
  -8  -7   9 8.75687 20.7766  58
  -9   7   9 258.705 72.2399  30
  -9   7   9 306.477 69.1569  26
  -8   7   8 1238.69 150.540  30
  -8   7   8 1271.57 135.291  26
  -7   7   7 226.738 78.0480  26
  -7   7   7 249.127 97.7874  30
  -5   7   5 49.9282 47.4359  13
  -5   7   5-17.1186 35.8336  18
  -5   7   5 93.1703 61.0429   8
  -5   7   5-35.0177 103.487  36
  -4   7   4 6470.65 867.265  13
  -4   7   4 6485.75 892.500  11
  -4   7   4 6177.48 865.659  18
  -4   7   4 6063.32 882.349   8
  -3   7   3 131.390 63.6228   8
  -3   7   3 216.690 85.6738  11
  -3   7   3 137.171 49.4618  13
  -3   7   3 108.304 51.9763  37
  -3   7   3 126.766 74.3216  69
  -2   7   2 3609.19 462.877  13
  -2   7   2 3599.70 485.115  11
  -2   7   2 3031.72 470.958   8
   2  -7  -2 2889.43 471.457  51
  -1   7   1 8310.46 1156.14  13
   1  -7  -1 9133.67 1177.80  51
   0   7   0 14573.1 1942.12  42
   0  -7   0 14399.6 1958.74  51
   1   7  -1 4274.05 624.241  42
  -1  -7   1 5044.76 651.920  51
  -2  -7   2 479.373 139.066  67
  -2  -7   2 724.760 139.818  40
   2   7  -2 665.255 113.405  42
   2   7  -2 479.721 110.481   5
  -2  -7   2 765.469 162.721  64
  -3  -7   3 4449.15 641.953  67
  -3  -7   3 5088.44 645.132  64
  -3  -7   3 3363.04 584.248  40
   3   7  -3 4291.04 583.878   5
  -4  -7   4 993.042 225.210  67
   4   7  -4 1157.87 175.549   5
  -4  -7   4 588.139 202.876  62
  -5  -7   5 1810.28 350.549  41
  -5  -7   5 1779.15 294.639  58
  -6  -7   6 358.217 139.942  41
  -6  -7   6 340.500 97.3199  58
  -7  -7   7 34.4307 81.6166  41
  -7  -7   7 18.6226 44.2129  58
  -8  -7   8 191.253 55.1568  58
  -8   7   9-43.6046 39.7619  53
  -8   7   9 214.348 59.2303  26
  -7   7   8-62.4751 47.2365  26
  -6   7   7 1113.13 256.256  36
  -5   7   6 97.1855 61.6483   8
  -5   7   6 36.8341 109.378  36
  -4   7   5 2162.73 300.031  13
  -4   7   5 2175.95 328.964  11
  -4   7   5 1636.49 290.900  18
  -4   7   5 1968.66 312.062   8
  -3   7   4 2064.35 303.760   8
  -3   7   4 2156.28 288.021  13
  -3   7   4 1977.24 316.182  11
  -3   7   4 1750.89 282.170  18
  -3   7   4 1729.46 288.369  37
  -3   7   4 1716.17 314.192  69
   2  -7  -3 538.989 112.484  51
  -2   7   3 465.627 101.955   8
  -2   7   3 517.945 97.9985  37
  -2   7   3 423.302 116.838  11
  -2   7   3 381.279 86.6468  13
  -1   7   2 20011.7 2512.55  11
   1  -7  -2 17541.1 2504.18  51
   0   7   1 1451.87 230.402   2
   0  -7  -1 1743.44 257.104  51
   1   7   0 11486.3 1550.23  42
  -1  -7   0 11611.0 1571.16  51
  -2  -7   1 2655.68 514.851  67
  -2  -7   1 4330.47 544.760  64
  -2  -7   1 3493.71 508.644  51
  -2  -7   1 4385.91 513.145  40
   2   7  -1 3582.02 479.337  42
   2   7  -1 2761.31 479.943   5
  -3  -7   2 7007.09 1004.02  67
  -3  -7   2 9071.69 1021.32  64
  -3  -7   2 6077.08 956.322  40
   3   7  -2 6829.66 950.937   5
  -4  -7   3 3131.70 520.033  67
  -4  -7   3 2616.96 462.417  40
   4   7  -3 3612.13 466.925   5
  -4  -7   3 3322.78 461.274  46
   5   7  -4 89.7071 52.7233   5
  -5  -7   4 147.026 116.830  41
  -6  -7   5 1524.42 328.138  41
  -6  -7   5 1890.20 289.650  58
  -7  -7   6-79.8711 94.6091  41
  -7  -7   6 19.9763 41.7447  58
  -8  -7   7 724.359 187.200  41
  -8  -7   7 1280.81 179.241  58
  -8   7  10 563.817 112.477  26
   8  -7 -10 702.391 111.168  68
  -7   7   9 930.805 115.318  26
  -7   7   9 16.7027 47.1742  53
  -6   7   8 1017.08 243.197  36
  -5   7   7 2293.15 456.464  36
  -5   7   7 3250.00 441.663   8
  -4   7   6 27.9653 67.5815  11
  -4   7   6 163.862 56.4989  13
  -4   7   6 138.655 52.9222  18
  -4   7   6 143.301 52.3388  17
  -4   7   6 60.6486 49.7192  37
  -4   7   6 48.6828 55.9826   8
  -3   7   5 5022.30 748.023  69
  -3   7   5 5137.38 702.478  13
  -3   7   5 4701.77 725.631  11
  -3   7   5 5232.40 704.103  18
  -3   7   5 4925.77 711.518  37
  -3   7   5 5119.24 720.959   8
  -2   7   4 1274.01 247.863  69
  -2   7   4 1395.28 237.321   8
  -2   7   4 1482.53 220.710  13
  -2   7   4 1494.66 248.669  11
  -2   7   4 1411.02 229.095  37
   1  -7  -3 6317.13 902.511  51
  -1   7   3 6538.42 884.605   2
  -1   7   3 6064.04 896.183   8
  -1   7   3 7710.47 914.070  11
  -1   7   3 6198.21 889.244  37
   0  -7  -2 13504.5 1871.90  64
   0  -7  -2 12326.5 1844.35  51
   0   7   2 13901.8 1827.93   2
   0   7   2 14716.7 1849.17  11
  -1  -7  -1 2073.16 307.313  51
  -1  -7  -1 1576.49 311.995  64
  -1  -7  -1 2294.19 299.177  40
   1   7   1 1707.98 273.520   2
  -2  -7   0 12860.6 2229.44  67
  -2  -7   0 16814.5 2249.37  64
  -2  -7   0 16444.2 2226.75  51
  -2  -7   0 18738.6 2221.73  40
   2   7   0 16689.9 2200.79  42
   2   7   0 16557.6 2196.29   2
  -3  -7   1 36.0891 63.8268  67
  -3  -7   1-20.0852 52.7286  40
   3   7  -1 16.0606 55.4005   5
  -3  -7   1-136.733 145.405  64
  -4  -7   2 11559.5 1455.38  67
  -4  -7   2 7976.09 1382.87  40
   4   7  -2 10344.2 1383.52   5
  -4  -7   2 11783.4 1385.86  46
  -5  -7   3 1597.18 303.604  67
   5   7  -3 1558.97 243.885   5
  -5  -7   3 1282.98 297.787  41
  -6  -7   4 1695.67 336.140  41
  -7  -7   5 609.045 197.580  41
  -7  -7   5 1278.81 187.389  58
  -8  -7   6-32.4261 76.8585  41
  -8  -7   6 47.9502 43.7969  58
  -8  -7   6 16.0604 31.1710  59
  -9  -7   7 249.781 55.3231  58
  -7   7  10 691.598 88.6963  26
   7  -7 -10 497.508 70.0301  68
  -6   7   9 53.4944 45.0070  53
  -6   7   9 32.2783 95.5941  36
  -5   7   8 769.331 218.743  36
  -5   7   8 1573.25 227.586   8
  -4   7   7 1704.60 255.721  37
  -4   7   7 2366.13 289.598   8
  -3   7   6 2173.67 348.554  69
  -3   7   6 2092.33 297.648  13
  -3   7   6 2208.97 332.323  11
  -3   7   6 1818.61 294.164  18
  -3   7   6 1661.32 297.922  37
  -3   7   6 1940.00 315.048   8
  -2   7   5 8717.10 1089.17  69
  -2   7   5 8294.41 1067.73  11
  -2   7   5 6634.80 1041.55  37
  -2   7   5 7614.51 1054.48   8
   1  -7  -4 169.651 67.2397  51
  -1   7   4 50.2297 41.3050   2
  -1   7   4 18.9594 40.0441   8
  -1   7   4 112.612 59.2775  11
  -1   7   4 16.3321 34.6241  37
   0  -7  -3 6981.25 1102.79  51
   0   7   3 8213.85 1085.47   2
   0   7   3 8720.75 1108.70  11
  -1  -7  -2 158.946 83.2459  51
   1   7   2 319.312 69.9507   2
  -2  -7  -1 593.004 189.447  67
  -2  -7  -1 1329.80 220.965  51
  -2  -7  -1 1248.83 231.760  64
  -2  -7  -1 1398.65 203.287  40
   2   7   1 1356.92 185.932   2
  -3  -7   0 8935.72 1164.05  40
  -3  -7   0 6991.29 1185.12  67
  -3  -7   0 9458.47 1210.88  64
  -4  -7   1 718.184 178.684  67
  -4  -7   1 564.321 137.841  40
   4   7  -1 785.821 138.322   5
  -5  -7   2 8078.25 965.791  67
  -5  -7   2 6892.43 955.166  41
   5   7  -2 7413.95 882.647   5
  -5  -7   2 7690.83 885.341  46
[truncated: 116,477 more chars]
