# Supplementary material for: Synthesis, crystal structure and Hirshfeld surface analysis of a coordination compound of silver nitrate with 2-amino­benzoxazole
Source: Acta Crystallogr E Crystallogr Commun. 2025 Nov 25;81(Pt 12):1182–5. doi: 10.1107/S2056989025010254 (PMC12810307; doi:10.1107/S2056989025010254)
Supplement: Supplementary file 2 [file e-81-01182-Isup2.hkl]

data_I                                                                          
_shelx_title ' exp_1349_agno3+l2_a.res in P-1'                                  
_shelx_refln_list_code          4                                               
_shelx_F_calc_maximum      360.92                                               
_exptl_crystal_F_000       716.00                                               
_reflns_d_resolution_high  0.8127                                               
                                                                                
loop_                                                                           
 _space_group_symop_operation_xyz                                               
 'x, y, z'                                                                      
 '-x, -y, -z'                                                                   
                                                                                
_cell_length_a    10.6356                                                       
_cell_length_b    11.2202                                                       
_cell_length_c    12.3475                                                       
_cell_angle_alpha  92.459                                                       
_cell_angle_beta   94.903                                                       
_cell_angle_gamma  98.682                                                       
                                                                                
_shelx_F_squared_multiplier     1.000                                           
                                                                                
loop_                                                                           
 _refln_index_h                                                                 
 _refln_index_k                                                                 
 _refln_index_l                                                                 
 _refln_F_squared_calc                                                          
 _refln_F_squared_meas                                                          
 _refln_F_squared_sigma                                                         
 _refln_observed_status                                                         
   1   0   0       5170.49       4254.67       230.40 o                         
   2   0   0      10130.28       9387.16       554.73 o                         
   3   0   0       3516.19       3309.10       178.74 o                         
   4   0   0       1744.28       1855.25       142.73 o                         
   5   0   0         60.59         77.67         7.71 o                         
   6   0   0       1475.48       1513.55       143.81 o                         
   7   0   0       2773.51       2831.74       169.77 o                         
   8   0   0        913.27       1024.75        62.64 o                         
   9   0   0        732.90        862.65        60.64 o                         
  10   0   0         21.23         34.13         6.59 o                         
  11   0   0        162.95        168.85        23.89 o                         
  12   0   0         51.51         91.29        20.36 o                         
 -12   1   0        145.74        252.34        47.54 o                         
 -11   1   0        104.31        151.84        40.43 o                         
 -10   1   0         28.08         42.56         6.26 o                         
  -9   1   0         41.98         53.95         5.22 o                         
  -8   1   0        725.19        788.39        41.53 o                         
  -7   1   0       1578.50       1587.14        80.55 o                         
  -6   1   0       1275.79       1419.38       133.61 o                         
  -5   1   0       3589.43       3759.11       285.82 o                         
  -4   1   0       6310.88       5946.53       387.64 o                         
  -3   1   0         32.96         29.17         1.94 o                         
  -2   1   0        627.57        559.34        26.16 o                         
  -1   1   0       5546.90       5079.50       235.03 o                         
   0   1   0       6224.21       7577.57       413.25 o                         
   1   1   0        501.65        496.56        26.66 o                         
   2   1   0       4499.40       3940.46       196.04 o                         
   3   1   0        252.64        192.63        10.26 o                         
   4   1   0         11.65         23.18         3.32 o                         
   5   1   0        290.76        309.19        30.38 o                         
   6   1   0         19.81         20.68         3.80 o                         
   7   1   0       1112.16       1089.39        75.19 o                         
   8   1   0       1254.01       1213.27        96.77 o                         
   9   1   0        133.10        149.80        16.10 o                         
  10   1   0        120.47        174.34        20.01 o                         
  11   1   0          4.15          6.84         4.48 o                         
  12   1   0          8.17          8.35         4.50 o                         
 -13   2   0         12.54         31.14         7.31 o                         
 -12   2   0        145.37        249.37        50.32 o                         
 -11   2   0        225.26        402.93        32.96 o                         
 -10   2   0         26.51         35.92         5.30 o                         
  -9   2   0        336.82        435.22        24.16 o                         
  -8   2   0        161.10        155.31        10.02 o                         
  -7   2   0        911.38        959.45        49.36 o                         
  -6   2   0         90.21        109.31        12.24 o                         
  -5   2   0        604.39        573.59        44.63 o                         
  -4   2   0       5231.32       4969.02       464.70 o                         
  -3   2   0       2849.46       2803.22       140.17 o                         
  -2   2   0       5987.82       5387.16       268.88 o                         
  -1   2   0       4040.01       4017.39       188.92 o                         
   0   2   0       1099.31       1138.36        67.68 o                         
   1   2   0       7427.45       7182.93       425.16 o                         
   2   2   0       2609.99       2459.04       143.28 o                         
   3   2   0       5263.18       4587.58       245.75 o                         
   4   2   0       1568.43       1288.17        77.59 o                         
   5   2   0       1163.23       1249.64        97.86 o                         
   6   2   0         30.07         28.72         8.17 o                         
   7   2   0        440.70        472.66        58.68 o                         
   8   2   0        767.51        748.76        75.68 o                         
   9   2   0        260.40        235.08        27.93 o                         
  10   2   0         20.54         33.65        10.70 o                         
  11   2   0        123.93        143.05        27.96 o                         
  12   2   0         34.37         32.02        18.67 o                         
 -12   3   0         27.34         62.68         8.02 o                         
 -11   3   0        179.61        267.77        17.16 o                         
 -10   3   0        663.07        835.78        53.99 o                         
  -9   3   0        221.89        301.88        23.47 o                         
  -8   3   0         53.82         61.63         5.03 o                         
  -7   3   0        333.96        363.20        17.34 o                         
  -6   3   0        100.96        103.77         9.43 o                         
  -5   3   0       1031.87        929.84        72.07 o                         
  -4   3   0       8511.76       8408.38       555.00 o                         
  -3   3   0       4529.36       4471.96       223.31 o                         
  -2   3   0       2313.07       2112.78       106.07 o                         
  -1   3   0       4532.58       4326.22       253.51 o                         
   0   3   0       4048.56       4312.43       255.69 o                         
   1   3   0      16080.27      15655.93      1024.63 o                         
   2   3   0         97.63         56.36         5.75 o                         
   3   3   0       1396.57       1353.23        89.89 o                         
   4   3   0       7100.38       6392.29       420.86 o                         
   5   3   0       1827.92       1656.43       149.20 o                         
   6   3   0       1213.31       1118.84       195.55 o                         
   7   3   0          4.05          4.28         3.31 o                         
   8   3   0        321.01        298.67        23.93 o                         
   9   3   0        213.41        222.17        52.07 o                         
  10   3   0        258.75        266.18        30.40 o                         
  11   3   0         97.56        117.12        22.56 o                         
  12   3   0         56.23         54.45        20.74 o                         
 -12   4   0          1.41          0.29         3.76 o                         
 -11   4   0         21.93         34.21         4.71 o                         
 -10   4   0        484.26        650.49        37.92 o                         
  -9   4   0        827.63       1080.62        61.87 o                         
  -8   4   0        236.93        282.46        22.19 o                         
  -7   4   0         74.32         94.15         6.28 o                         
  -6   4   0        395.69        442.70        35.41 o                         
  -5   4   0       2576.83       2832.04       217.12 o                         
  -4   4   0       3060.22       3059.57       233.96 o                         
  -3   4   0       3650.11       3268.10       249.45 o                         
  -2   4   0       9629.91       9431.13       624.76 o                         
  -1   4   0       2295.83       2153.95       142.49 o                         
   0   4   0       9626.24      10602.01       703.69 o                         
   1   4   0        468.29        470.69        44.76 o                         
   2   4   0        864.48        796.77        47.47 o                         
   3   4   0       1915.80       1766.13       135.18 o                         
   4   4   0       3233.48       2775.26       253.26 o                         
   5   4   0       1351.11       1222.49       137.77 o                         
   6   4   0        561.11        539.57        44.30 o                         
   7   4   0        115.76        109.12        16.27 o                         
   8   4   0         24.03         28.35         7.57 o                         
   9   4   0          6.88          8.55         5.58 o                         
  10   4   0         27.71         25.02         7.27 o                         
  11   4   0        257.37        206.65        22.79 o                         
 -12   5   0         36.43         50.90        12.50 o                         
 -11   5   0         41.16         64.41         7.35 o                         
 -10   5   0         67.97        111.94         9.98 o                         
  -9   5   0        710.23        979.64        64.40 o                         
  -8   5   0        666.97        778.80        37.84 o                         
  -7   5   0        782.70        904.92        36.76 o                         
  -6   5   0        580.56        571.32        24.65 o                         
  -5   5   0         36.62         37.58         4.53 o                         
  -4   5   0       2114.70       2517.43       166.85 o                         
  -3   5   0        908.55        961.92       129.13 o                         
  -2   5   0       4441.85       4330.80       405.33 o                         
  -1   5   0       3128.09       2905.16       271.96 o                         
   0   5   0       2955.52       3260.37       249.10 o                         
   1   5   0       1174.70       1088.80        83.01 o                         
   2   5   0        456.90        500.46        29.95 o                         
   3   5   0        661.66        624.44        49.40 o                         
   4   5   0        439.36        367.70        36.17 o                         
   5   5   0        390.53        355.29        36.77 o                         
   6   5   0        654.51        760.65        75.42 o                         
   7   5   0        845.34        898.82       238.81 o                         
   8   5   0         78.01         71.97        10.40 o                         
   9   5   0          1.08          2.75         6.86 o                         
  10   5   0         20.08         12.22         4.98 o                         
  11   5   0         41.96         39.22         6.14 o                         
 -12   6   0         60.53         96.64        17.66 o                         
 -11   6   0         66.67         92.46        13.20 o                         
 -10   6   0        154.99        206.10        17.03 o                         
  -9   6   0         97.85        125.18         9.04 o                         
  -8   6   0        266.10        278.86        18.68 o                         
  -7   6   0       1301.54       1324.64        68.52 o                         
  -6   6   0       1446.25       1449.16        73.35 o                         
  -5   6   0        915.34        923.83        47.93 o                         
  -4   6   0        807.12        886.28        69.05 o                         
  -3   6   0       1016.35       1077.78       102.40 o                         
  -2   6   0        139.16        148.24        12.61 o                         
  -1   6   0         31.47         29.68         4.66 o                         
   0   6   0       1155.11       1317.93       176.74 o                         
   1   6   0       1086.42       1019.95        78.02 o                         
   2   6   0        953.40        994.91        70.44 o                         
   3   6   0        496.62        506.16        49.63 o                         
   4   6   0        142.71        137.10        12.75 o                         
   5   6   0         81.26         69.45         9.05 o                         
   6   6   0        294.99        346.00        40.64 o                         
   7   6   0        656.60        718.90       215.68 o                         
   8   6   0         98.01         84.53        13.83 o                         
   9   6   0         41.15         37.87         7.99 o                         
  10   6   0          0.33          1.89         3.15 o                         
 -12   7   0         34.91         62.32        12.30 o                         
 -11   7   0        173.46        217.29        23.83 o                         
 -10   7   0          5.24          4.81         4.74 o                         
  -9   7   0         27.20         21.11        16.79 o                         
  -8   7   0        123.58        115.89        11.69 o                         
  -7   7   0        531.10        535.91        31.56 o                         
  -6   7   0        683.94        655.82        38.14 o                         
  -5   7   0        834.27        853.73        52.76 o                         
  -4   7   0       1274.15       1149.88        70.00 o                         
  -3   7   0         32.16         27.15        10.31 o                         
  -2   7   0          0.12         -2.82         3.52 o                         
  -1   7   0         96.91         68.68         8.98 o                         
   0   7   0       1559.72       1890.24       179.94 o                         
   1   7   0       1387.86       1506.72       143.98 o                         
   2   7   0       2111.36       2158.01       118.28 o                         
   3   7   0       1089.81       1120.22        89.36 o                         
   4   7   0        131.23        144.97        19.46 o                         
   5   7   0          9.97          7.43         6.88 o                         
   6   7   0        135.14        194.76        38.98 o                         
   7   7   0         23.92         11.80         4.89 o                         
   8   7   0         48.00         70.08        10.25 o                         
   9   7   0        249.59        340.24       113.12 o                         
  10   7   0        107.94         92.53        16.00 o                         
 -11   8   0         76.45        119.29        14.46 o                         
 -10   8   0         25.31         33.15         7.98 o                         
  -9   8   0        334.35        385.97        83.12 o                         
  -8   8   0          4.47         -0.46         4.78 o                         
  -7   8   0        602.48        617.84        51.73 o                         
  -6   8   0        102.32        121.18        11.58 o                         
  -5   8   0       1538.07       1631.83        98.64 o                         
  -4   8   0       2051.38       2123.81       142.39 o                         
  -3   8   0        807.79        874.73        85.84 o                         
  -2   8   0        236.90        220.19        24.16 o                         
  -1   8   0         41.80         66.21        19.06 o                         
   0   8   0          3.25          4.32         3.23 o                         
   1   8   0        975.30        909.71        46.88 o                         
   2   8   0       1422.23       1454.30       107.22 o                         
   3   8   0        381.97        407.21        30.14 o                         
   4   8   0        164.14        192.81        42.16 o                         
   5   8   0        174.64        171.62        53.14 o                         
   6   8   0         70.36         71.17        12.65 o                         
   7   8   0         33.38         42.12         7.30 o                         
   8   8   0        149.61        192.03        59.65 o                         
   9   8   0        100.37         75.94        14.30 o                         
 -10   9   0         45.38         62.84        28.96 o                         
  -9   9   0        145.98        240.66        66.32 o                         
  -8   9   0         89.12        109.20        13.11 o                         
  -7   9   0          7.32          2.81         4.27 o                         
  -6   9   0         85.23        105.70        15.82 o                         
  -5   9   0        127.73        121.24        20.35 o                         
  -4   9   0         10.01         15.04         5.83 o                         
  -3   9   0        472.34        544.40        55.40 o                         
  -2   9   0        342.14        376.29        40.52 o                         
  -1   9   0        577.71        573.46        49.02 o                         
   0   9   0        308.44        369.78        36.14 o                         
   1   9   0        200.16        198.78        19.33 o                         
   2   9   0        552.07        513.92        55.61 o                         
   3   9   0        211.54        206.36        25.63 o                         
   4   9   0         45.65         51.21        10.56 o                         
   5   9   0        165.75        193.51        23.84 o                         
   6   9   0        116.78        139.13        15.09 o                         
   7   9   0         20.13         25.75         5.39 o                         
   8   9   0         15.90         17.56        19.96 o                         
 -10  10   0         41.23         74.28        18.00 o                         
  -9  10   0        123.90        195.16        39.73 o                         
  -8  10   0         67.84         97.11        35.22 o                         
  -7  10   0        312.18        393.26        33.88 o                         
  -6  10   0         46.28         60.83        11.02 o                         
  -5  10   0         27.35         32.85        11.98 o                         
  -4  10   0          2.31          1.21         5.31 o                         
  -3  10   0        225.48        224.79        26.54 o                         
  -2  10   0        378.54        324.58        51.15 o                         
  -1  10   0        894.14       1020.71       101.67 o                         
   0  10   0        323.94        457.23        50.66 o                         
   1  10   0          2.99          1.66         6.28 o                         
   2  10   0         29.48         13.81         6.34 o                         
   3  10   0          3.34         -3.37         4.55 o                         
   4  10   0         68.57         81.03        12.96 o                         
   5  10   0        159.26        188.01        22.66 o                         
   6  10   0         87.53        114.05        16.30 o                         
   7  10   0         63.72         98.05        10.76 o                         
  -9  11   0         57.51         66.27        13.02 o                         
  -8  11   0        246.72        397.91       136.35 o                         
  -7  11   0         70.56         71.88        12.10 o                         
  -6  11   0         54.78         64.09        10.52 o                         
  -5  11   0        111.41        110.30        22.61 o                         
  -4  11   0         38.86         29.87        18.95 o                         
  -3  11   0        259.52        251.96        29.03 o                         
  -2  11   0        289.40        300.76        33.63 o                         
  -1  11   0        164.23        183.98        32.67 o                         
   0  11   0        192.51        304.53        48.24 o                         
   2  11   0         74.18         63.31        11.20 o                         
   3  11   0         47.32         49.61         8.54 o                         
   4  11   0         33.46         27.91         6.41 o                         
   5  11   0        134.58        134.93        14.84 o                         
   6  11   0        119.92         93.92        13.13 o                         
  -8  12   0         18.82         21.07         6.23 o                         
  -7  12   0         76.48        109.70        19.51 o                         
  -6  12   0         62.10         77.65        16.05 o                         
  -5  12   0         57.21         72.54        16.07 o                         
  -4  12   0        141.90        149.01        18.48 o                         
  -3  12   0          0.08          0.09         4.09 o                         
  -2  12   0         57.31         63.61        14.36 o                         
  -1  12   0         40.78         72.12        15.61 o                         
   0  12   0         77.13        111.36        16.22 o                         
   1  12   0         89.20         64.52        20.20 o                         
   2  12   0         81.06         85.72        21.77 o                         
   3  12   0         22.39         16.65         6.28 o                         
   4  12   0          1.21         -2.51         2.51 o                         
  -6  13   0         23.84          8.91         5.11 o                         
  -5  13   0        108.10         89.20        16.30 o                         
  -4  13   0         33.18         37.26         6.67 o                         
  -3  13   0         58.14         72.35        14.13 o                         
  -2  13   0         34.41         59.91        12.66 o                         
  -1  13   0         17.73         13.03         5.57 o                         
   0  13   0         89.32        143.10        30.90 o                         
   1  13   0         46.44         52.50        11.51 o                         
   2  13   0         31.82         29.40        12.07 o                         
  -2 -13   1         20.96         18.93        12.31 o                         
  -1 -13   1         65.84         51.95        17.44 o                         
   0 -13   1        125.94        130.84        16.68 o                         
   1 -13   1         27.82         40.63         9.62 o                         
   2 -13   1          7.05         11.61         5.92 o                         
   3 -13   1          2.87         -1.93         5.49 o                         
   4 -13   1          3.22          1.81         4.52 o                         
   5 -13   1          7.12          2.84         3.03 o                         
   6 -13   1         70.43         59.72        11.67 o                         
  -4 -12   1         37.71         43.35         6.84 o                         
  -3 -12   1          0.29         -0.95         3.70 o                         
  -2 -12   1          3.82          5.16         6.34 o                         
  -1 -12   1         24.00         31.26        11.27 o                         
   0 -12   1        133.93        144.88        24.87 o                         
   1 -12   1        212.67        256.65        40.02 o                         
   2 -12   1        237.89        321.23        49.05 o                         
   3 -12   1         96.53         82.05        17.09 o                         
   4 -12   1          2.35         -0.83         6.46 o                         
   5 -12   1         18.71         15.99         5.26 o                         
   6 -12   1          7.42          7.24         6.10 o                         
   7 -12   1         12.41         -1.98         4.43 o                         
  -6 -11   1         46.06         53.70         6.58 o                         
  -5 -11   1         44.34         52.69         7.11 o                         
  -4 -11   1         26.49         40.19         9.62 o                         
  -3 -11   1          2.68         -0.96         4.71 o                         
  -2 -11   1        231.13        249.75        29.13 o                         
  -1 -11   1          8.30         13.92        11.73 o                         
   0 -11   1        373.78        371.06        56.81 o                         
   1 -11   1         10.11         26.16         7.03 o                         
   2 -11   1        341.10        339.64        52.42 o                         
   3 -11   1        332.43        368.40        39.37 o                         
   4 -11   1         34.56         44.38         8.83 o                         
   5 -11   1         79.12         78.63        12.35 o                         
   6 -11   1         48.66         50.26        14.06 o                         
   7 -11   1         30.24         41.53        12.99 o                         
   8 -11   1          3.17          6.70         4.18 o                         
   9 -11   1         88.65        119.26        19.90 o                         
  -7 -10   1          5.75          3.97         2.97 o                         
  -6 -10   1          3.49          7.46         3.73 o                         
  -5 -10   1        108.34        166.18        20.95 o                         
  -4 -10   1        130.81        166.32        21.26 o                         
  -3 -10   1        195.49        216.27        26.69 o                         
  -2 -10   1        843.56        931.29        75.85 o                         
  -1 -10   1         18.74         11.36         9.36 o                         
   0 -10   1          0.30          9.42         7.11 o                         
   1 -10   1          9.86         -0.09         7.42 o                         
   2 -10   1        198.58        173.39        31.54 o                         
   3 -10   1        205.76        205.88        25.01 o                         
   4 -10   1        201.82        235.95        27.75 o                         
   5 -10   1        216.48        216.52        25.95 o                         
   6 -10   1        366.46        372.37        43.90 o                         
   7 -10   1         49.85         59.31         8.87 o                         
   8 -10   1        175.30        256.30        58.88 o                         
   9 -10   1         24.04         41.57        14.10 o                         
  10 -10   1         55.10         76.71        14.66 o                         
  -8  -9   1         71.07         80.65        19.26 o                         
  -7  -9   1         66.88         75.64         7.66 o                         
  -6  -9   1         70.55         53.70        10.84 o                         
  -5  -9   1         67.25         78.86        13.27 o                         
  -4  -9   1        120.89        101.21        15.63 o                         
  -3  -9   1        549.51        624.52        59.09 o                         
  -2  -9   1        945.83        892.98        73.44 o                         
  -1  -9   1         99.21         93.11         9.78 o                         
   0  -9   1        393.70        379.13        25.80 o                         
   1  -9   1          0.49         -0.15         3.79 o                         
   2  -9   1        566.65        562.05        81.71 o                         
   3  -9   1         98.18        121.12        12.89 o                         
   4  -9   1         81.22        112.30        13.07 o                         
   5  -9   1       1122.61       1185.95        80.61 o                         
   6  -9   1        605.50        765.69        62.39 o                         
   7  -9   1        135.61        200.92        20.99 o                         
   8  -9   1         94.29        108.87        41.57 o                         
   9  -9   1         52.81         92.20        31.60 o                         
  10  -9   1         72.05         98.26        13.40 o                         
  -9  -8   1         53.02         45.81        10.40 o                         
  -8  -8   1         35.07         33.01         9.70 o                         
  -7  -8   1         73.88        105.50        16.56 o                         
  -6  -8   1         52.24         76.21        14.63 o                         
  -5  -8   1          1.44         -5.49         6.49 o                         
  -4  -8   1          2.59         -0.03         4.86 o                         
  -3  -8   1        166.59        166.50        15.20 o                         
  -2  -8   1        533.10        557.09        36.15 o                         
  -1  -8   1       1513.18       1532.45        91.06 o                         
   0  -8   1        410.43        407.72        32.37 o                         
   1  -8   1         71.10         62.00         8.31 o                         
   2  -8   1        181.42        163.87        22.91 o                         
   3  -8   1         50.51         51.79         8.50 o                         
   4  -8   1        125.89        138.10        13.75 o                         
   5  -8   1        815.73        809.80        49.10 o                         
   6  -8   1        912.87       1010.52        81.61 o                         
   7  -8   1        102.67        120.68        14.03 o                         
   8  -8   1        104.83        119.49        16.91 o                         
   9  -8   1          6.31         16.83         6.70 o                         
  10  -8   1         50.64         69.17        11.12 o                         
 -10  -7   1          0.60          0.12         2.11 o                         
  -9  -7   1          1.52          3.35         3.45 o                         
  -8  -7   1          5.82          4.49         3.98 o                         
  -7  -7   1        277.05        291.51        92.02 o                         
  -6  -7   1        637.41        705.41        71.07 o                         
  -5  -7   1        125.68        115.51        11.16 o                         
  -4  -7   1         95.90         91.20        11.18 o                         
  -3  -7   1          1.82         -1.02         4.17 o                         
  -2  -7   1        441.23        473.69        33.89 o                         
  -1  -7   1        519.14        609.91        58.83 o                         
   0  -7   1        804.89        779.90       106.59 o                         
   1  -7   1       1562.57       1595.05       214.13 o                         
   2  -7   1       3117.15       3156.77       420.23 o                         
   3  -7   1        572.96        536.78        43.05 o                         
   4  -7   1        375.11        405.28        26.14 o                         
   5  -7   1        749.21        737.01        50.61 o                         
   6  -7   1        419.35        450.13        32.65 o                         
   7  -7   1        294.14        301.40        23.49 o                         
   8  -7   1        103.43        127.76        13.95 o                         
   9  -7   1         57.96         85.31         9.29 o                         
  10  -7   1        132.07        161.47        13.62 o                         
  11  -7   1          0.13         -1.97         3.89 o                         
 -10  -6   1         14.62         14.12         4.50 o                         
  -9  -6   1         15.63         15.65         5.98 o                         
  -8  -6   1         18.26         18.47         6.53 o                         
  -7  -6   1        423.31        357.63        45.06 o                         
  -6  -6   1        686.22        683.77        54.08 o                         
  -5  -6   1        731.52        674.05        51.05 o                         
  -4  -6   1       2500.48       2495.16       221.48 o                         
  -3  -6   1         84.34         69.19         9.68 o                         
  -2  -6   1        160.79        216.79        16.53 o                         
  -1  -6   1          7.73         12.06         5.28 o                         
   0  -6   1        361.03        303.99        43.10 o                         
   1  -6   1       3548.89       3580.30       335.90 o                         
   2  -6   1       2019.23       2086.37       160.36 o                         
   3  -6   1       1081.74        974.01        75.49 o                         
   4  -6   1       1188.12       1079.47        83.85 o                         
   5  -6   1        147.83        157.72         9.16 o                         
   6  -6   1        304.61        347.22        21.28 o                         
   7  -6   1        494.73        500.18        24.98 o                         
   8  -6   1        373.46        407.06        26.54 o                         
   9  -6   1        494.13        623.76        44.84 o                         
  10  -6   1        328.23        456.62        34.41 o                         
  11  -6   1          8.00         10.23         4.88 o                         
  12  -6   1          0.39          3.35         5.99 o                         
 -11  -5   1        148.57        138.86        37.18 o                         
 -10  -5   1         40.53         51.55        12.87 o                         
  -9  -5   1         48.15         27.75         7.33 o                         
  -8  -5   1         43.27         36.74         9.95 o                         
  -7  -5   1        112.26        114.07        14.46 o                         
  -6  -5   1         13.42         14.39         4.14 o                         
  -5  -5   1       1720.68       1654.75       134.17 o                         
  -4  -5   1       2874.65       2523.42       387.61 o                         
  -3  -5   1        271.86        177.18        19.41 o                         
  -2  -5   1       1243.79       1190.87        80.56 o                         
  -1  -5   1        131.39        131.24        13.61 o                         
   0  -5   1        197.03        220.00        31.27 o                         
   1  -5   1       2747.14       2782.49       260.87 o                         
   2  -5   1       2251.70       2158.80       164.33 o                         
   3  -5   1       1686.47       1464.78       111.83 o                         
   4  -5   1        714.30        675.41        45.40 o                         
   5  -5   1       3595.02       3748.79       351.60 o                         
   6  -5   1        543.42        593.20        28.03 o                         
   7  -5   1        589.23        650.47        27.90 o                         
   8  -5   1        248.15        269.95        19.17 o                         
   9  -5   1        346.86        433.05        25.93 o                         
  10  -5   1         96.78        145.71        11.96 o                         
  11  -5   1        106.30        151.26        12.94 o                         
  12  -5   1         57.02         87.50        14.50 o                         
 -11  -4   1         33.14         45.33        27.65 o                         
 -10  -4   1          4.73          1.51         4.44 o                         
  -9  -4   1        489.09        419.53        47.64 o                         
  -8  -4   1        642.07        571.26        49.35 o                         
  -7  -4   1          4.39         -1.24         3.79 o                         
  -6  -4   1         95.95         79.86        13.33 o                         
  -5  -4   1        897.81        868.74       100.97 o                         
  -4  -4   1        974.97        890.88        88.48 o                         
  -3  -4   1        963.59        668.37        91.93 o                         
  -2  -4   1       2571.32       2256.19       133.47 o                         
  -1  -4   1       4649.75       4403.37       338.35 o                         
   0  -4   1        104.56        159.27        16.00 o                         
   1  -4   1         73.27         90.06         7.53 o                         
   2  -4   1       2152.32       1933.88       114.04 o                         
   3  -4   1       6072.78       5872.76       314.13 o                         
   4  -4   1       1058.09        941.01        51.04 o                         
   5  -4   1       1729.61       1658.61       156.32 o                         
   6  -4   1        318.05        283.24        28.54 o                         
   7  -4   1         99.84         95.88         6.84 o                         
   8  -4   1         68.13         82.27         9.35 o                         
   9  -4   1        520.58        658.38        42.35 o                         
  10  -4   1        432.99        549.27        35.53 o                         
  11  -4   1        290.94        454.10        35.40 o                         
  12  -4   1         61.94        135.56        14.23 o                         
 -12  -3   1         11.09         16.23         5.51 o                         
 -11  -3   1         37.87         43.08        24.69 o                         
 -10  -3   1         31.54         32.84         8.06 o                         
  -9  -3   1        282.12        299.64        65.53 o                         
  -8  -3   1         38.74         36.19         7.83 o                         
  -7  -3   1        668.55        571.44        47.77 o                         
  -6  -3   1        964.50       1052.01        88.36 o                         
  -5  -3   1        612.35        598.67        47.00 o                         
  -4  -3   1       1848.62       1747.93       131.39 o                         
  -3  -3   1       3483.41       3377.72       430.93 o                         
  -2  -3   1       1808.73       1615.34        95.64 o                         
  -1  -3   1       2446.64       2304.48       176.09 o                         
   0  -3   1      10137.28       8925.78       590.76 o                         
   1  -3   1         83.00         86.77         5.01 o                         
   2  -3   1        899.02        836.93        41.99 o                         
   3  -3   1        392.19        388.34        19.63 o                         
   4  -3   1       5754.95       5571.99       277.08 o                         
   5  -3   1       2603.90       2334.87       178.60 o                         
   6  -3   1        459.21        413.00        39.58 o                         
   7  -3   1        160.24        176.52        11.82 o                         
   8  -3   1         19.42         25.99         3.90 o                         
   9  -3   1          0.43         -2.94         3.84 o                         
  10  -3   1        201.69        237.82        17.37 o                         
  11  -3   1        154.93        219.51        15.67 o                         
  12  -3   1         68.15        140.22        19.41 o                         
 -12  -2   1          4.78         14.57         5.53 o                         
 -11  -2   1         24.81         21.27         5.02 o                         
 -10  -2   1         68.93         76.06        10.04 o                         
  -9  -2   1        585.42        703.77        57.67 o                         
  -8  -2   1        599.63        600.85        44.23 o                         
  -7  -2   1       1582.47       1661.61       100.58 o                         
  -6  -2   1       2033.95       2320.26       181.81 o                         
  -5  -2   1        813.26        778.10        52.98 o                         
  -4  -2   1         33.28         29.06         3.82 o                         
  -3  -2   1       1240.26       1093.05        65.69 o                         
  -2  -2   1        837.24        787.42        52.44 o                         
  -1  -2   1       5672.56       5517.85       412.64 o                         
   0  -2   1       3536.91       3089.05       180.22 o                         
   1  -2   1       6838.56       6453.89       343.15 o                         
   2  -2   1       5131.97       5029.07       268.17 o                         
   3  -2   1          6.05          8.81         1.37 o                         
   4  -2   1        345.02        304.48        18.65 o                         
   5  -2   1       3188.29       3295.41       251.22 o                         
   6  -2   1       2211.35       2469.55       328.48 o                         
   7  -2   1       1719.71       1752.63        95.25 o                         
   8  -2   1        815.27        974.46        50.55 o                         
   9  -2   1        383.88        423.89        28.00 o                         
  10  -2   1        132.85        184.40        18.89 o                         
  11  -2   1         11.40         18.84         4.06 o                         
  12  -2   1         75.34         82.85        11.85 o                         
 -12  -1   1         25.32         20.63         7.43 o                         
 -11  -1   1        125.73        171.98        17.07 o                         
 -10  -1   1        102.99        106.14        12.39 o                         
  -9  -1   1          9.04          8.84         5.13 o                         
  -8  -1   1       1217.57       1338.67        81.97 o                         
  -7  -1   1       3901.12       4214.50       226.72 o                         
  -6  -1   1        111.11        108.07        12.31 o                         
  -5  -1   1        850.29        738.80        58.12 o                         
  -4  -1   1       2855.30       2658.82       201.40 o                         
  -3  -1   1         12.29         17.97         2.20 o                         
  -2  -1   1        367.80        389.67        16.22 o                         
  -1  -1   1       3282.35       2927.71       158.49 o                         
   0  -1   1      16516.56      16662.18      1273.66 o                         
   1  -1   1      17947.28      17438.59       914.30 o                         
   2  -1   1       7026.43       6671.78       262.70 o                         
   3  -1   1       4817.03       4410.06       192.86 o                         
   4  -1   1        131.53        125.83         6.99 o                         
   5  -1   1         52.46         78.89         9.68 o                         
   6  -1   1        873.86        979.25        91.22 o                         
   7  -1   1       3819.87       3947.64       214.90 o                         
   8  -1   1       1360.22       1473.73        69.84 o                         
   9  -1   1        225.39        270.62        18.85 o                         
  10  -1   1          2.58          2.74         3.53 o                         
  11  -1   1          0.93          0.00         5.70 o                         
  12  -1   1         33.89         43.86         8.46 o                         
 -12   0   1          5.33          4.47         5.33 o                         
 -11   0   1        125.08        218.22        20.57 o                         
 -10   0   1        176.42        251.64        20.31 o                         
  -9   0   1        108.85        138.99        11.23 o                         
  -8   0   1         46.33         61.98         5.61 o                         
  -7   0   1         20.95         17.41         2.82 o                         
  -6   0   1       1284.49       1362.80       182.57 o                         
  -5   0   1       5978.34       5801.59       542.50 o                         
  -4   0   1       1338.00       1272.76        76.12 o                         
  -3   0   1        650.72        584.23        31.42 o                         
  -2   0   1       1141.75       1054.89        41.70 o                         
  -1   0   1          6.50         22.61         6.76 o                         
   0   0   1       4049.73      10105.00      1140.81 o                         
   1   0   1       3006.93       2649.16       141.73 o                         
   2   0   1        257.67        230.52        13.64 o                         
   3   0   1       3742.06       3390.36       199.92 o                         
   4   0   1         97.59         77.13         6.37 o                         
   5   0   1         32.98         30.42         4.23 o                         
   6   0   1        757.22        810.39        79.00 o                         
   7   0   1       1293.91       1300.55        78.63 o                         
   8   0   1        738.67        798.89        55.14 o                         
   9   0   1        164.63        200.34        19.50 o                         
  10   0   1         36.28         55.06        10.47 o                         
  11   0   1         37.79         86.68        28.05 o                         
  12   0   1          6.59          9.23         4.50 o                         
 -13   1   1          4.91          5.37         4.17 o                         
 -12   1   1          3.88         -5.25         5.25 o                         
 -11   1   1        485.29        690.97        69.99 o                         
 -10   1   1        564.01        856.79        53.94 o                         
  -9   1   1         29.57         45.09         7.18 o                         
  -8   1   1          5.49          7.83         2.47 o                         
  -7   1   1          0.41          0.44         2.07 o                         
  -6   1   1        457.45        481.09        46.82 o                         
  -5   1   1       1290.00       1238.71       117.08 o                         
  -4   1   1       5910.21       5941.32       555.44 o                         
  -3   1   1        900.20        891.03        52.41 o                         
  -2   1   1       2829.96       2448.69       107.35 o                         
  -1   1   1       2129.23       2151.71       127.17 o                         
   0   1   1        909.19       1189.34       159.72 o                         
   1   1   1         63.43         62.54         3.21 o                         
   2   1   1       7497.79       6515.42       305.25 o                         
   3   1   1       6945.78       5652.80       281.58 o                         
   4   1   1       2100.96       1918.96       146.48 o                         
   5   1   1        718.99        778.48        72.78 o                         
   6   1   1        189.99        178.40        21.99 o                         
   7   1   1          6.07         13.75         4.31 o                         
   8   1   1        313.66        352.07        38.32 o                         
   9   1   1        278.84        303.45        34.21 o                         
  10   1   1        365.61        475.64        50.34 o                         
  11   1   1        299.22        363.45        55.34 o                         
  12   1   1        102.46        118.73        22.62 o                         
 -13   2   1         11.98         23.17         6.28 o                         
 -12   2   1        110.84        154.65        36.66 o                         
 -11   2   1        560.83        890.05       124.59 o                         
 -10   2   1        267.89        422.79        25.75 o                         
  -9   2   1        544.74        706.33        37.36 o                         
  -8   2   1        910.39       1189.91        61.49 o                         
  -7   2   1        120.16        146.83        10.47 o                         
  -6   2   1        125.92        151.88        17.47 o                         
  -5   2   1        205.37        185.06        18.87 o                         
  -4   2   1        845.62        726.26        55.99 o                         
  -3   2   1       7790.35       7229.05       426.21 o                         
  -2   2   1       9690.35       8644.13       507.25 o                         
  -1   2   1      12054.62      11247.02       732.47 o                         
   0   2   1       6003.69       5290.97       542.09 o                         
   1   2   1       3792.05       3739.04       202.76 o                         
   2   2   1       2074.92       1856.73        98.70 o                         
   3   2   1       6533.03       6108.23       330.86 o                         
   4   2   1      10492.47       9668.00       523.63 o                         
   5   2   1       2822.82       2904.45       386.42 o                         
   6   2   1       1288.20       1439.50       194.02 o                         
   7   2   1        279.22        275.05        27.08 o                         
   8   2   1         12.43          9.66         5.15 o                         
   9   2   1          3.89          8.62         5.13 o                         
  10   2   1        142.23        151.74        19.57 o                         
  11   2   1        363.65        411.80        48.64 o                         
  12   2   1        116.81        122.30        32.98 o                         
 -12   3   1          0.20         -4.90         5.22 o                         
 -11   3   1          1.15          3.30         3.75 o                         
 -10   3   1        130.13        184.86        15.93 o                         
  -9   3   1        775.30       1080.57        61.10 o                         
  -8   3   1        601.11        744.35        39.27 o                         
  -7   3   1        593.97        637.89        28.72 o                         
  -6   3   1       1024.96        960.55        74.81 o                         
  -5   3   1        269.86        282.43        27.72 o                         
  -4   3   1       2912.67       2796.04       213.40 o                         
  -3   3   1       7757.11       6981.72       412.45 o                         
  -2   3   1       3446.06       3356.42       217.47 o                         
  -1   3   1        715.62        599.81        40.14 o                         
   0   3   1       5255.46       4529.69       263.79 o                         
   1   3   1      19411.32      18210.34      1177.40 o                         
   2   3   1        258.40        260.10        17.52 o                         
   3   3   1       1985.92       1980.41       133.50 o                         
   4   3   1       2009.67       1750.08       118.16 o                         
   5   3   1        902.28        717.85        57.95 o                         
   6   3   1        507.97        447.51        37.73 o                         
   7   3   1        389.06        356.73        26.70 o                         
   8   3   1        129.99        151.84        17.62 o                         
   9   3   1         11.86         10.24         5.60 o                         
  10   3   1         55.46         66.30        14.23 o                         
  11   3   1         92.90         99.12        14.68 o                         
 -12   4   1         46.60         76.42        12.90 o                         
 -11   4   1        187.22        252.39        25.72 o                         
 -10   4   1        143.48        207.46        16.13 o                         
  -9   4   1        115.43        164.65        13.48 o                         
  -8   4   1        260.36        320.99        16.88 o                         
  -7   4   1       1330.01       1519.42        67.10 o                         
  -6   4   1        192.28        206.31        21.44 o                         
  -5   4   1       1280.28       1321.99       124.68 o                         
  -4   4   1       2444.54       2539.65       238.32 o                         
  -3   4   1        593.79        617.44        48.39 o                         
  -2   4   1       2379.23       2504.31       146.81 o                         
  -1   4   1       2538.28       2477.71       127.93 o                         
   0   4   1       4205.98       3834.46       253.80 o                         
   1   4   1        540.20        699.75        46.33 o                         
   2   4   1       1188.92       1279.66        83.52 o                         
   3   4   1        511.67        512.29        49.69 o                         
   4   4   1        693.88        619.97        50.61 o                         
   5   4   1         42.35         38.82         6.12 o                         
   6   4   1       1285.78       1361.39       123.61 o                         
   7   4   1       1283.39       1355.28       126.49 o                         
   8   4   1        358.10        332.16        43.62 o                         
   9   4   1          3.88         -5.14         5.14 o                         
  10   4   1         21.99          4.76        10.14 o                         
  11   4   1          0.96         -2.18         5.72 o                         
 -12   5   1        104.60        185.07        60.62 o                         
 -11   5   1          2.95          7.89         6.97 o                         
 -10   5   1         24.65         33.42         7.74 o                         
  -9   5   1        133.05        138.45        10.95 o                         
  -8   5   1         36.14         36.33         4.12 o                         
  -7   5   1       1297.26       1316.55        59.74 o                         
  -6   5   1       2602.81       2727.22       135.81 o                         
  -5   5   1        431.70        405.97        39.96 o                         
  -4   5   1        714.91        808.76        77.27 o                         
  -3   5   1          8.40          9.89         3.67 o                         
  -2   5   1        159.20        188.83        13.64 o                         
  -1   5   1         17.78         11.60         1.94 o                         
   0   5   1       3184.12       3254.82       215.37 o                         
   1   5   1       2481.10       2253.28       149.40 o                         
   2   5   1        832.90        775.70        46.01 o                         
   3   5   1        442.69        434.62        43.19 o                         
   4   5   1         63.97         59.53         7.39 o                         
   5   5   1         50.18         47.88         6.59 o                         
   6   5   1        137.45        156.10        14.04 o                         
   7   5   1        915.40        954.62       191.29 o                         
   8   5   1        363.45        426.13        96.47 o                         
   9   5   1         47.13         80.90        18.23 o                         
  10   5   1        197.91        141.33        25.31 o                         
  11   5   1          2.51         -2.13         4.82 o                         
 -12   6   1         93.02        182.74        28.97 o                         
 -11   6   1        113.30        160.39        21.77 o                         
 -10   6   1        122.91        145.78        14.24 o                         
  -9   6   1        161.89        176.73        11.94 o                         
  -8   6   1          2.26          1.63         3.92 o                         
  -7   6   1        499.92        538.98        29.61 o                         
  -6   6   1        363.32        353.82        18.73 o                         
  -5   6   1       1971.94       1848.64       111.70 o                         
  -4   6   1       2307.78       2430.10       323.78 o                         
  -3   6   1         16.86         12.61         3.97 o                         
  -2   6   1        663.78        679.37        66.16 o                         
  -1   6   1        483.58        597.16        61.25 o                         
   0   6   1          9.31         14.01         3.09 o                         
   1   6   1       5236.89       5532.23       424.34 o                         
   2   6   1       8754.23       9814.94       730.21 o                         
   3   6   1       1936.42       2026.24       159.63 o                         
   4   6   1        749.61        751.20        53.46 o                         
   5   6   1        131.00        121.81        18.10 o                         
   6   6   1         36.59         35.18         8.47 o                         
   7   6   1         28.40         28.01         8.68 o                         
   8   6   1         16.17         14.92         6.70 o                         
   9   6   1        244.35        290.82        41.33 o                         
  10   6   1        277.30        216.17        33.70 o                         
 -12   7   1         35.68         65.76        12.76 o                         
 -11   7   1        121.14        198.72        55.38 o                         
 -10   7   1        209.26        303.68        48.56 o                         
  -9   7   1        226.63        277.98        27.64 o                         
  -8   7   1        137.96        126.87        13.29 o                         
  -7   7   1         91.01        104.63         9.63 o                         
  -6   7   1        156.03        153.43        10.84 o                         
  -5   7   1        255.85        229.51        17.87 o                         
  -4   7   1       3258.67       3333.15       256.30 o                         
  -3   7   1       2640.25       2550.61       241.97 o                         
  -2   7   1        862.42        856.34       116.28 o                         
  -1   7   1       1006.21       1139.53       107.65 o                         
   0   7   1        179.49        208.11        22.39 o                         
   1   7   1        238.55        254.35        20.39 o                         
   2   7   1        176.34        163.57        12.91 o                         
   3   7   1       2193.79       2369.58       164.17 o                         
   4   7   1        925.76        965.01        79.72 o                         
   5   7   1         48.80         26.70        13.79 o                         
   6   7   1          9.47          5.53        10.73 o                         
   7   7   1          0.00          6.74         5.76 o                         
   8   7   1         38.23         49.22        18.62 o                         
   9   7   1        107.12        102.11        14.34 o                         
 -11   8   1         33.94         68.73        24.50 o                         
 -10   8   1         68.07        115.56        21.25 o                         
  -9   8   1        163.68        178.15        22.54 o                         
  -8   8   1        415.01        446.69        48.01 o                         
  -7   8   1         38.70         50.07         8.44 o                         
  -6   8   1        101.16        110.72         9.31 o                         
  -5   8   1         60.44         64.89         7.88 o                         
  -4   8   1         16.21         14.39         5.12 o                         
  -3   8   1        124.13        108.20        11.63 o                         
  -2   8   1        825.97        848.11        58.52 o                         
  -1   8   1        545.97        513.25        37.29 o                         
   0   8   1        572.24        558.08        47.39 o                         
   1   8   1         69.07         67.54         8.28 o                         
   2   8   1         94.18        105.91        10.03 o                         
   3   8   1         41.90         44.84         8.17 o                         
   4   8   1        211.21        195.74        37.13 o                         
   5   8   1         20.26          5.33         8.45 o                         
   6   8   1        281.91        293.61        27.07 o                         
   7   8   1        181.22        188.67        19.71 o                         
   8   8   1         10.17         13.54         4.42 o                         
   9   8   1         19.05         21.62         6.95 o                         
 -10   9   1          4.23          5.25         6.59 o                         
  -9   9   1        200.03        189.17        24.49 o                         
  -8   9   1        317.90        308.09        42.14 o                         
  -7   9   1         24.79         40.03         7.40 o                         
  -6   9   1        133.22        143.66        15.63 o                         
  -5   9   1        355.62        335.64        51.34 o                         
  -4   9   1        199.80        205.43        19.47 o                         
  -3   9   1        306.35        281.44        24.96 o                         
  -2   9   1        758.48        749.10        75.23 o                         
  -1   9   1        877.21        780.14        78.39 o                         
   0   9   1        619.45        654.94        72.17 o                         
   1   9   1         58.96         72.33         9.72 o                         
   2   9   1         64.10         53.01        10.34 o                         
   3   9   1         31.78         18.35         8.36 o                         
   4   9   1         74.89         86.52        12.33 o                         
   5   9   1        260.35        296.81        33.89 o                         
   6   9   1        311.91        293.51        40.31 o                         
   7   9   1        126.13        136.43        13.96 o                         
   8   9   1         70.60         85.17        13.98 o                         
 -10  10   1          0.04         -1.96         4.90 o                         
  -9  10   1         41.09         74.88        14.98 o                         
  -8  10   1         93.88         88.52        13.92 o                         
  -7  10   1        273.64        367.27        40.02 o                         
  -6  10   1        234.46        222.50        26.31 o                         
  -5  10   1        472.57        554.29        60.41 o                         
  -4  10   1          2.59          0.00         4.45 o                         
  -3  10   1        651.62        577.61        84.71 o                         
  -2  10   1         47.34         67.37        16.86 o                         
  -1  10   1        741.38        738.59       105.64 o                         
   0  10   1        718.94        794.01       112.68 o                         
   1  10   1        256.18        312.76        48.77 o                         
   2  10   1        310.45        353.44        39.12 o                         
   3  10   1         44.57         43.65         8.00 o                         
   4  10   1         18.22          8.15         4.93 o                         
   5  10   1        113.90        109.51        17.99 o                         
   6  10   1        111.37        146.16        14.38 o                         
   7  10   1         71.87         73.57        13.45 o                         
  -9  11   1         17.04         32.81         6.21 o                         
  -8  11   1          4.42          5.94         3.69 o                         
  -7  11   1         77.56        106.71        17.98 o                         
  -6  11   1        114.20         96.97        13.70 o                         
  -5  11   1        126.49        115.30        23.08 o                         
  -4  11   1        114.20        116.30        13.03 o                         
  -3  11   1        111.93        127.69        17.07 o                         
  -2  11   1          0.05         -3.35         7.95 o                         
  -1  11   1         24.69         36.06        11.40 o                         
   0  11   1         74.85         87.32        14.86 o                         
   1  11   1        193.56        224.03        27.20 o                         
   2  11   1        123.53        174.24        33.79 o                         
   3  11   1        107.14        118.72        13.55 o                         
   4  11   1          2.23         -0.89         3.62 o                         
   5  11   1          3.00          1.97         2.69 o                         
  -7  12   1          0.43          1.08         3.08 o                         
  -6  12   1         16.84         32.46        10.00 o                         
  -5  12   1         80.49         81.25        16.99 o                         
  -4  12   1        135.00        172.79        20.45 o                         
  -3  12   1        202.19        218.02        24.95 o                         
  -2  12   1         65.72         69.29        10.94 o                         
  -1  12   1          0.15          5.67         6.76 o                         
   0  12   1          5.32         10.01        12.31 o                         
   1  12   1         19.77         23.77        14.04 o                         
   2  12   1         75.39        101.49        23.25 o                         
   3  12   1        127.86        120.36        23.98 o                         
   4  12   1         46.26         46.66        10.53 o                         
  -6  13   1          4.55          1.54         3.86 o                         
  -5  13   1         18.85         26.88         7.79 o                         
  -4  13   1         48.45         55.47        12.03 o                         
  -3  13   1         56.45         76.24        10.37 o                         
  -2  13   1         67.33        100.02        17.88 o                         
  -1  13   1         36.19         55.81        11.79 o                         
   0  13   1          0.15         -3.79         3.79 o                         
   1  13   1         10.74          8.62         7.34 o                         
   2  13   1         20.98         17.02         9.67 o                         
  -2 -13   2          4.11          6.63         4.99 o                         
  -1 -13   2          1.04         -2.29         4.56 o                         
   0 -13   2         22.71         17.23        13.66 o                         
   1 -13   2        128.29        146.22        23.75 o                         
   2 -13   2        101.63        119.27        20.46 o                         
   3 -13   2         22.40         43.02        10.21 o                         
   4 -13   2         26.01         31.85         8.73 o                         
   5 -13   2          0.37          3.00         2.52 o                         
  -4 -12   2         41.60         62.83        14.19 o                         
  -3 -12   2         49.93         66.02         8.98 o                         
  -2 -12   2         13.32         16.52         5.62 o                         
  -1 -12   2          0.48          3.80         7.37 o                         
   0 -12   2          1.40          0.00         4.37 o                         
   1 -12   2         29.21         22.01         8.25 o                         
   2 -12   2        111.61        114.89        21.48 o                         
   3 -12   2         93.56        126.58        22.99 o                         
   4 -12   2         32.92         32.78         9.70 o                         
   5 -12   2         52.75         62.51         9.78 o                         
   6 -12   2          3.18          0.15         3.86 o                         
   7 -12   2          1.61         -1.40         3.46 o                         
  -6 -11   2          5.44         -0.45         2.42 o                         
  -5 -11   2         29.61         38.92         5.95 o                         
  -4 -11   2         57.68         75.13        11.74 o                         
  -3 -11   2        122.98        165.59        21.05 o                         
  -2 -11   2        267.48        309.49        37.33 o                         
  -1 -11   2        212.28        255.01        25.21 o                         
   0 -11   2          1.08          1.44         4.88 o                         
   1 -11   2         41.86         44.29         8.63 o                         
   2 -11   2         14.55         29.58        10.12 o                         
   3 -11   2        225.31        283.98        44.99 o                         
   4 -11   2        298.91        329.88        35.52 o                         
   5 -11   2        231.34        199.46        23.67 o                         
   6 -11   2         89.21         85.35        12.95 o                         
   7 -11   2         61.06         74.97        16.26 o                         
   8 -11   2          1.86         -4.00         4.00 o                         
   9 -11   2         74.61         76.49        14.06 o                         
  -7 -10   2         46.26         20.95         4.97 o                         
  -6 -10   2         19.48         23.76         5.11 o                         
  -5 -10   2          0.81         17.20         7.68 o                         
  -4 -10   2         90.55        137.31        18.90 o                         
  -3 -10   2         59.15         57.83         9.52 o                         
  -2 -10   2        316.72        344.20        38.87 o                         
  -1 -10   2        498.64        503.70        43.92 o                         
   0 -10   2        418.80        446.28        44.12 o                         
   1 -10   2        410.24        383.44        31.13 o                         
   2 -10   2        313.91        309.80        48.40 o                         
   3 -10   2        512.13        507.16        74.64 o                         
   4 -10   2        205.66        224.71        26.42 o                         
   5 -10   2        177.20        182.49        22.59 o                         
   6 -10   2        182.32        194.43        29.40 o                         
   7 -10   2        207.93        269.30        57.05 o                         
   8 -10   2         59.14         61.52        10.61 o                         
   9 -10   2          0.21          2.26         5.66 o                         
  10 -10   2         14.17         12.72         5.72 o                         
  -8  -9   2         90.14         71.82         9.57 o                         
  -7  -9   2         27.56         33.38         6.01 o                         
  -6  -9   2         17.29         22.24         5.68 o                         
  -5  -9   2          9.78          1.68         5.40 o                         
  -4  -9   2         22.92         33.21         6.87 o                         
  -3  -9   2          1.00         -1.16         5.18 o                         
  -2  -9   2        304.97        293.41        28.13 o                         
  -1  -9   2        292.43        280.88        20.54 o                         
   0  -9   2        512.56        554.99        38.21 o                         
   1  -9   2        124.74        119.74        10.24 o                         
   2  -9   2          8.41          9.45         3.32 o                         
   3  -9   2          0.67          6.91         6.26 o                         
   4  -9   2         37.26         37.62         9.82 o                         
   5  -9   2         20.96         36.58         7.00 o                         
   6  -9   2       1024.72       1185.62        90.41 o                         
   7  -9   2        164.70        212.65        20.71 o                         
   8  -9   2         20.07         19.17         7.66 o                         
   9  -9   2         57.55         86.01        15.40 o                         
  10  -9   2          2.53          2.21         5.24 o                         
  -9  -8   2          5.03          3.82         5.99 o                         
  -8  -8   2          7.33          7.00         4.14 o                         
  -7  -8   2          7.87         13.40         6.24 o                         
  -6  -8   2        314.94        367.64        44.85 o                         
  -5  -8   2        428.54        398.93        36.88 o                         
  -4  -8   2        109.35         79.24        11.37 o                         
  -3  -8   2        136.74        120.09        15.92 o                         
  -2  -8   2         15.03         15.27         3.88 o                         
  -1  -8   2        349.20        358.54        24.26 o                         
   0  -8   2        514.62        494.91        37.90 o                         
   1  -8   2       1137.29       1091.93        76.33 o                         
   2  -8   2       1338.67       1334.13       104.26 o                         
   3  -8   2        505.93        485.67        40.18 o                         
   4  -8   2        305.69        320.05        23.99 o                         
   5  -8   2          3.61          7.65         4.80 o                         
   6  -8   2         89.79         88.25        11.15 o                         
   7  -8   2        488.66        608.64        77.80 o                         
   8  -8   2        489.23        468.30        55.95 o                         
   9  -8   2         40.72         68.12         9.13 o                         
  10  -8   2         17.04         16.97         5.32 o                         
  11  -8   2          1.36          1.42         3.37 o                         
 -10  -7   2          3.22          2.67         3.52 o                         
  -9  -7   2          1.32          0.00         3.10 o                         
  -8  -7   2         13.70         19.98         5.67 o                         
  -7  -7   2         18.68         17.37         9.31 o                         
  -6  -7   2        260.27        264.56        33.73 o                         
  -5  -7   2        997.45        983.95        60.01 o                         
  -4  -7   2       1514.81       1384.07        94.59 o                         
  -3  -7   2       1005.83        959.86        72.91 o                         
  -2  -7   2         83.80         81.92         7.53 o                         
  -1  -7   2        440.18        497.52        35.28 o                         
   0  -7   2        508.13        485.17        67.80 o                         
   1  -7   2        484.37        420.27        59.15 o                         
   2  -7   2       2089.96       2097.83       162.13 o                         
   3  -7   2        629.35        562.78        39.59 o                         
   4  -7   2        262.62        265.35        17.46 o                         
   5  -7   2        277.53        289.22        17.73 o                         
   6  -7   2         75.98         75.12         8.19 o                         
   7  -7   2         72.19         58.32         8.73 o                         
   8  -7   2        466.05        491.10        65.94 o                         
   9  -7   2        721.11        876.00        67.31 o                         
  10  -7   2        189.83        269.79        24.11 o                         
  11  -7   2         34.24         58.41         8.80 o                         
 -10  -6   2         29.95         29.40         8.79 o                         
  -9  -6   2        137.42        117.92        38.05 o                         
  -8  -6   2         29.89         31.22        10.67 o                         
  -7  -6   2          0.95          4.75         6.59 o                         
  -6  -6   2         55.99         29.95         6.47 o                         
  -5  -6   2        167.57        116.48        10.07 o                         
  -4  -6   2       1337.06       1103.72        99.32 o                         
  -3  -6   2       1295.72        938.37       111.76 o                         
  -2  -6   2        104.65         88.25        11.26 o                         
  -1  -6   2         10.13          5.04         3.64 o                         
   0  -6   2         20.25         15.83         5.33 o                         
   1  -6   2         24.71         21.57         6.21 o                         
   2  -6   2        957.46        977.18        93.17 o                         
   3  -6   2       1955.03       1776.86       166.42 o                         
   4  -6   2       2095.07       2085.92       195.75 o                         
   5  -6   2       1727.20       1688.20        84.59 o                         
   6  -6   2        100.40         91.33         7.96 o                         
   7  -6   2       1049.63       1081.32        71.68 o                         
   8  -6   2         11.39          5.28         3.22 o                         
   9  -6   2         25.36         21.07         4.00 o                         
  10  -6   2        582.87        779.69        54.73 o                         
  11  -6   2         81.63        128.06        12.98 o                         
  12  -6   2        127.40        167.55        25.88 o                         
 -11  -5   2          0.94          4.83         3.65 o                         
 -10  -5   2         45.54         54.51        13.49 o                         
  -9  -5   2        309.40        283.85        49.45 o                         
  -8  -5   2        280.86        230.86        24.74 o                         
  -7  -5   2         15.84         13.55         7.80 o                         
  -6  -5   2         20.70         14.56         4.59 o                         
  -5  -5   2        319.76        201.79        22.01 o                         
  -4  -5   2        406.35        376.08        32.89 o                         
  -3  -5   2        132.99        106.14        22.29 o                         
  -2  -5   2       4206.87       3794.69       291.31 o                         
  -1  -5   2       1012.38        900.79        86.07 o                         
   0  -5   2       2068.21       2030.77       270.30 o                         
   1  -5   2        270.55        263.68        37.11 o                         
   2  -5   2       2675.34       2750.17       181.50 o                         
   3  -5   2       1372.82       1349.24       103.71 o                         
   4  -5   2       1742.04       1700.40       112.46 o                         
   5  -5   2       2237.47       2225.66       148.30 o                         
   6  -5   2        741.20        759.31        36.23 o                         
   7  -5   2        232.77        265.43        16.60 o                         
   8  -5   2         87.07        105.46         8.60 o                         
   9  -5   2        289.66        320.89        20.12 o                         
  10  -5   2         47.33         77.96         9.17 o                         
  11  -5   2         71.84         97.31         9.46 o                         
  12  -5   2        227.34        409.80        40.79 o                         
 -11  -4   2          4.09          6.24         4.72 o                         
 -10  -4   2        135.67        158.26        28.06 o                         
  -9  -4   2        204.78        217.31        20.63 o                         
  -8  -4   2        189.78        169.42        15.44 o                         
  -7  -4   2        238.28        217.65        16.61 o                         
  -6  -4   2        837.33        769.72        46.70 o                         
  -5  -4   2        127.89        129.72        14.26 o                         
  -4  -4   2        134.84        106.46        13.77 o                         
  -3  -4   2       2339.08       2122.98       210.66 o                         
  -2  -4   2       3492.86       3125.75       315.73 o                         
  -1  -4   2       3449.38       3450.16       319.52 o                         
   0  -4   2       1810.16       1621.96       153.65 o                         
   1  -4   2       5409.41       5074.75       336.32 o                         
   2  -4   2       2465.86       2299.40       136.61 o                         
   3  -4   2        504.42        530.25        35.48 o                         
   4  -4   2        180.48        141.37        10.47 o                         
   5  -4   2       2243.65       2017.52       134.05 o                         
   6  -4   2        627.16        651.02        41.76 o                         
   7  -4   2        784.05        852.58        61.72 o                         
   8  -4   2       1134.53       1120.55        64.15 o                         
   9  -4   2        181.19        169.97        11.08 o                         
  10  -4   2         82.35         84.18         7.35 o                         
  11  -4   2         46.55         64.61         6.64 o                         
  12  -4   2         85.59        155.70        17.13 o                         
 -12  -3   2         19.16         38.91         8.59 o                         
 -11  -3   2         13.47         14.61         4.74 o                         
 -10  -3   2          6.75          8.30         5.25 o                         
  -9  -3   2        165.98        181.18        29.67 o                         
  -8  -3   2        314.98        319.25        35.01 o                         
  -7  -3   2        745.19        742.47        57.99 o                         
  -6  -3   2       2411.68       2625.06       174.28 o                         
  -5  -3   2       2625.23       2622.58       210.51 o                         
  -4  -3   2        451.63        391.40        43.87 o                         
  -3  -3   2         54.54         52.15         9.65 o                         
  -2  -3   2        102.10        117.57        16.09 o                         
  -1  -3   2       1570.42       1564.37       147.22 o                         
   0  -3   2       8991.65       8090.12       617.50 o                         
   1  -3   2       8460.29       7871.65       518.19 o                         
   2  -3   2        437.29        435.05        24.01 o                         
   3  -3   2         39.65         56.62         4.57 o                         
   4  -3   2         11.81          8.85         1.67 o                         
   5  -3   2         23.97         18.81         2.91 o                         
   6  -3   2       2756.56       2668.89       354.65 o                         
   7  -3   2       1631.42       1632.95        96.83 o                         
   8  -3   2         76.10         70.24         5.79 o                         
   9  -3   2       1427.68       1635.07        83.07 o                         
  10  -3   2        377.65        507.41        32.86 o                         
  11  -3   2        153.93        202.51        14.74 o                         
  12  -3   2         24.62         48.52        17.45 o                         
 -12  -2   2         41.86         58.19        12.15 o                         
 -11  -2   2          6.68         13.06         5.06 o                         
 -10  -2   2         83.42        102.12        14.70 o                         
  -9  -2   2         12.20         17.05         6.17 o                         
  -8  -2   2        137.30        135.23        15.36 o                         
  -7  -2   2        545.27        503.65        43.20 o                         
  -6  -2   2       1067.15       1139.58        89.74 o                         
  -5  -2   2       1285.60       1143.21        88.95 o                         
  -4  -2   2       2662.56       2500.54       163.76 o                         
  -3  -2   2        188.61        236.20        22.28 o                         
  -2  -2   2       3238.44       3088.01       201.28 o                         
  -1  -2   2       4041.11       4021.74       304.20 o                         
   0  -2   2       1138.65       1063.91        62.88 o                         
   1  -2   2       4106.22       3964.73       260.84 o                         
   2  -2   2       5183.10       4833.70       320.45 o                         
   3  -2   2        628.28        487.34        32.79 o                         
   4  -2   2        435.38        388.21        23.98 o                         
   5  -2   2        220.93        213.07        15.18 o                         
   6  -2   2         98.81         97.60        15.76 o                         
   7  -2   2        611.56        534.09        37.92 o                         
   8  -2   2       2158.57       2375.31       127.76 o                         
   9  -2   2       1139.12       1406.12        85.78 o                         
  10  -2   2         53.73         76.16         7.73 o                         
  11  -2   2         17.92         16.07         3.74 o                         
  12  -2   2          0.48         -2.46         6.74 o                         
 -12  -1   2         28.58         59.47        12.90 o                         
 -11  -1   2         69.38        110.46        15.12 o                         
 -10  -1   2         22.47         41.66        12.34 o                         
  -9  -1   2         35.47         43.73         7.21 o                         
  -8  -1   2        152.67        183.62        15.01 o                         
  -7  -1   2          2.84          2.82         2.10 o                         
  -6  -1   2        355.68        440.81        44.95 o                         
  -5  -1   2       3185.08       3100.59       292.58 o                         
  -4  -1   2        553.42        486.64        33.81 o                         
  -3  -1   2       1485.90       1306.34        76.61 o                         
  -2  -1   2       4016.02       3746.85       220.79 o                         
  -1  -1   2       5302.12       5474.16       289.85 o                         
   0  -1   2         84.33        132.09        10.14 o                         
   1  -1   2       1117.00       1172.68        70.15 o                         
   2  -1   2       5264.46       5059.82       305.16 o                         
   3  -1   2      11254.24      10056.55       595.04 o                         
   4  -1   2       5788.14       5473.85       295.23 o                         
   5  -1   2         23.18         46.25         6.27 o                         
   6  -1   2         14.21         24.55         5.28 o                         
   7  -1   2         41.70         38.45         3.56 o                         
   8  -1   2        937.30       1086.14        72.68 o                         
   9  -1   2       1015.57       1122.68        77.62 o                         
  10  -1   2         15.27         19.87         6.28 o                         
  11  -1   2         40.88         81.97        12.70 o                         
  12  -1   2        155.61        213.00        41.14 o                         
 -12   0   2          5.24         -2.18         5.96 o                         
 -11   0   2        135.82        211.18        20.16 o                         
 -10   0   2        891.19       1211.21        96.57 o                         
  -9   0   2        829.39       1014.08        81.61 o                         
  -8   0   2        111.07        143.07        10.82 o                         
  -7   0   2         27.77         27.79         3.76 o                         
  -6   0   2         15.60         15.05         3.54 o                         
  -5   0   2       1943.81       1900.91       145.10 o                         
  -4   0   2       5372.10       5258.08       344.79 o                         
  -3   0   2      12316.02      12268.86       653.79 o                         
  -2   0   2      11758.27      11363.03       663.20 o                         
  -1   0   2      14859.43      12611.16       800.90 o                         
   0   0   2         84.57        152.96        12.94 o                         
   1   0   2       1162.11       1338.75       119.45 o                         
   2   0   2       1048.18        934.80        71.40 o                         
   3   0   2       4487.31       3919.73       259.61 o                         
   4   0   2         67.11         54.96         4.33 o                         
   5   0   2       7235.43       7140.31       172.44 o                         
   6   0   2       3644.68       3631.93       280.25 o                         
   7   0   2         94.53         98.00         8.06 o                         
   8   0   2         73.33         79.58        10.51 o                         
   9   0   2        286.02        266.97        31.13 o                         
  10   0   2        166.19        201.39        24.37 o                         
  11   0   2        238.48        301.71        33.02 o                         
  12   0   2        148.95        180.83        35.76 o                         
 -12   1   2         40.17         55.46        13.16 o                         
 -11   1   2         47.84         87.74        10.64 o                         
 -10   1   2        239.59        353.42        31.54 o                         
  -9   1   2       1401.59       1857.83       101.71 o                         
  -8   1   2       1101.19       1375.11        75.53 o                         
  -7   1   2        889.62       1072.59        54.99 o                         
  -6   1   2          3.17         18.51         9.29 o                         
  -5   1   2          3.68         11.13         6.56 o                         
  -4   1   2        991.68        961.01        89.93 o                         
  -3   1   2      10114.59       9975.41       535.19 o                         
  -2   1   2         63.69         79.40         5.44 o                         
  -1   1   2       1482.32       1410.89       107.63 o                         
   0   1   2       5074.79       8019.59       688.23 o                         
   1   1   2       2188.94       2060.26       111.10 o                         
   2   1   2        341.98        349.75        17.63 o                         
   3   1   2       1082.56        814.31        44.99 o                         
   4   1   2       2798.38       2757.16       212.13 o                         
   5   1   2       4691.84       4882.15       453.36 o                         
   6   1   2       2403.46       2359.84       227.64 o                         
   7   1   2       1286.21       1334.41        81.39 o                         
   8   1   2          6.51          5.83         4.88 o                         
   9   1   2        101.05        108.91        15.66 o                         
  10   1   2         16.08         18.27         5.91 o                         
  11   1   2        163.99        236.99        37.20 o                         
  12   1   2        108.80        127.59        22.09 o                         
 -12   2   2         26.60         46.05        16.75 o                         
 -11   2   2         38.31         39.34        11.63 o                         
 -10   2   2          1.41          3.74         3.27 o                         
  -9   2   2         36.16         39.48         4.57 o                         
  -8   2   2        312.56        412.62        22.80 o                         
  -7   2   2       1406.40       1483.35        66.19 o                         
  -6   2   2       2515.49       2515.09       236.64 o                         
  -5   2   2         21.73         16.10         3.29 o                         
  -4   2   2        408.95        411.48        31.99 o                         
  -3   2   2        280.85        337.88        22.80 o                         
  -2   2   2      10947.91      10223.98       598.22 o                         
  -1   2   2       1429.62       1530.53       101.30 o                         
   0   2   2        764.42        940.29        78.47 o                         
   1   2   2       8045.67       7967.04       417.64 o                         
   2   2   2       2266.24       2215.86       128.91 o                         
   3   2   2         15.58         15.38         2.28 o                         
   4   2   2       4496.70       4331.74       258.35 o                         
   5   2   2       3224.68       3105.12       413.17 o                         
   6   2   2         28.81         41.32         6.60 o                         
   7   2   2       1064.49       1132.87        78.74 o                         
   8   2   2        338.10        318.97        30.35 o                         
   9   2   2          5.39          0.00         4.02 o                         
  10   2   2         11.15          5.96         4.68 o                         
  11   2   2         93.20        132.36        24.76 o                         
  12   2   2         91.33         79.83        15.04 o                         
 -12   3   2        108.21        191.95        56.67 o                         
 -11   3   2        152.70        175.14        17.54 o                         
 -10   3   2         30.13         56.85         7.49 o                         
  -9   3   2        146.97        212.27        14.29 o                         
  -8   3   2         25.95         36.27         3.45 o                         
  -7   3   2        742.12        805.08        36.78 o                         
  -6   3   2        661.74        676.78        65.43 o                         
  -5   3   2       3495.01       3671.94       343.74 o                         
  -4   3   2       1507.13       1438.86       110.42 o                         
  -3   3   2       1349.16       1301.37        85.04 o                         
  -2   3   2        115.64        103.27         7.95 o                         
  -1   3   2      12953.02      12732.34       961.68 o                         
   0   3   2       9576.05       8151.43       760.51 o                         
   1   3   2        317.20        261.13        20.38 o                         
   2   3   2       3151.30       3047.97       283.71 o                         
   3   3   2       2294.44       2266.70       149.59 o                         
   4   3   2         19.76         18.88         3.29 o                         
   5   3   2        121.67        124.71        15.84 o                         
   6   3   2       1665.94       1695.63       132.40 o                         
   7   3   2       1751.65       1983.89       187.71 o                         
   8   3   2         64.96        103.82        17.66 o                         
   9   3   2        278.99        317.44        51.08 o                         
  10   3   2         51.34         29.41        11.32 o                         
  11   3   2         12.33          5.59         5.00 o                         
 -12   4   2         23.97         33.37        12.85 o                         
 -11   4   2         79.00        153.81        20.00 o                         
 -10   4   2        176.95        300.78        40.00 o                         
  -9   4   2         37.20         43.83         6.11 o                         
  -8   4   2        682.41        761.15        40.08 o                         
  -7   4   2       2349.37       2672.69       133.29 o                         
  -6   4   2        833.77        867.72       118.23 o                         
  -5   4   2       1289.30       1220.90       115.95 o                         
  -4   4   2       2801.88       2767.54       259.96 o                         
  -3   4   2       3253.88       3463.99       227.05 o                         
  -2   4   2         76.27         92.43         7.25 o                         
  -1   4   2         47.26         49.59         4.43 o                         
   0   4   2       4895.85       4644.74       353.58 o                         
   1   4   2       4390.15       4411.20       483.62 o                         
   2   4   2       2015.78       2261.64       264.95 o                         
   3   4   2       6353.57       6538.01       429.99 o                         
   4   4   2         37.08         27.46         4.19 o                         
   5   4   2        110.32         96.16         9.51 o                         
   6   4   2        255.99        263.62        24.73 o                         
   7   4   2        640.10        688.37        57.58 o                         
   8   4   2         18.53         29.69        13.00 o                         
   9   4   2        421.18        428.48        65.64 o                         
  10   4   2        311.06        260.93        41.72 o                         
  11   4   2         52.74         21.51        21.75 o                         
 -12   5   2        147.24        183.39        30.69 o                         
 -11   5   2        211.64        278.35        43.22 o                         
 -10   5   2        113.70        128.35        16.67 o                         
  -9   5   2        820.99        990.77        81.63 o                         
  -8   5   2         60.82         53.62         6.21 o                         
  -7   5   2          8.09          6.79         2.42 o                         
  -6   5   2        396.50        337.89        25.35 o                         
  -5   5   2       1671.75       1680.17       158.65 o                         
  -4   5   2        815.04        888.58        69.85 o                         
  -3   5   2       3460.33       3551.13       208.69 o                         
  -2   5   2       1147.21       1057.98        62.42 o                         
  -1   5   2        100.00        127.07         8.62 o                         
   0   5   2       1107.27       1264.42        97.48 o                         
   1   5   2        109.08        193.12        16.20 o                         
   2   5   2      10521.78      12185.09      1209.64 o                         
   3   5   2       1795.65       1831.83       121.02 o                         
   4   5   2        465.50        421.37        28.08 o                         
   5   5   2       1356.53       1366.27        93.51 o                         
   6   5   2         63.96         87.32        11.09 o                         
   7   5   2         32.75         27.21         8.56 o                         
   8   5   2        169.29        196.00        26.03 o                         
   9   5   2        324.38        407.19        84.17 o                         
  10   5   2        122.44        116.46        21.32 o                         
 -12   6   2         38.65         51.34        11.84 o                         
 -11   6   2         40.88         59.90        16.58 o                         
 -10   6   2         93.28        130.04        16.55 o                         
  -9   6   2         52.19         52.29        11.38 o                         
  -8   6   2        334.23        345.21        28.43 o                         
  -7   6   2        464.55        473.08        26.22 o                         
  -6   6   2          0.32          1.10         2.40 o                         
  -5   6   2         66.81         73.20         6.45 o                         
  -4   6   2       3168.95       3337.06       257.51 o                         
  -3   6   2       1936.94       1946.18       130.80 o                         
  -2   6   2        492.68        394.25        32.63 o                         
  -1   6   2        459.43        415.78        29.19 o                         
   0   6   2          4.11          5.59         4.04 o                         
   1   6   2         18.04         17.66         3.81 o                         
   2   6   2        127.58        156.89        14.87 o                         
   3   6   2       1024.83       1034.11        63.51 o                         
   4   6   2       1839.18       1759.47       140.10 o                         
   5   6   2        697.26        689.70        49.14 o                         
   6   6   2         19.35          6.62         5.45 o                         
   7   6   2          1.55          2.66         7.63 o                         
   8   6   2         18.78         19.81        10.15 o                         
   9   6   2        151.98        158.00        27.42 o                         
  10   6   2         97.24         61.07        33.99 o                         
 -12   7   2          2.40         -1.50         4.75 o                         
 -11   7   2          5.57          5.30         7.85 o                         
 -10   7   2         51.14         62.59        16.94 o                         
  -9   7   2         82.09         73.55        18.63 o                         
  -8   7   2        210.98        236.49        20.12 o                         
  -7   7   2        475.34        414.15        27.71 o                         
  -6   7   2         81.32         77.45         7.71 o                         
  -5   7   2        120.10        100.42         9.48 o                         
  -4   7   2        517.06        519.43        52.09 o                         
  -3   7   2        348.87        338.50        24.92 o                         
  -2   7   2        422.53        432.31        30.82 o                         
  -1   7   2       2322.41       2459.88       231.42 o                         
   0   7   2       1566.42       1783.26       120.57 o                         
   1   7   2         35.43         34.22        10.46 o                         
   2   7   2         87.33         84.41        15.46 o                         
   3   7   2          3.98          3.70         3.43 o                         
   4   7   2        516.33        541.30        58.53 o                         
   5   7   2        386.55        452.18        71.92 o                         
   6   7   2         83.73         95.81        15.73 o                         
   7   7   2        141.22        118.66        17.85 o                         
   8   7   2         84.58         56.45         9.76 o                         
   9   7   2          8.91         14.14         6.45 o                         
 -11   8   2          0.12         -0.04         3.89 o                         
 -10   8   2         75.56         81.01        18.55 o                         
  -9   8   2        118.79        178.69        33.65 o                         
  -8   8   2        630.94        755.40        76.68 o                         
  -7   8   2        598.13        608.35        50.29 o                         
  -6   8   2        138.68        142.86        17.46 o                         
  -5   8   2        303.43        313.75        26.85 o                         
  -4   8   2        140.05        118.89        15.15 o                         
  -3   8   2          8.14          8.66         5.77 o                         
  -2   8   2        980.06        902.60        62.34 o                         
  -1   8   2        552.75        487.19        40.81 o                         
   0   8   2       1166.61       1261.70       174.36 o                         
   1   8   2       2157.96       2418.10       232.89 o                         
   2   8   2        230.96        247.95        37.52 o                         
   3   8   2         27.88         24.28         5.24 o                         
   4   8   2         93.74         79.25        16.17 o                         
   5   8   2        290.38        337.89        56.36 o                         
   6   8   2        383.70        431.78        47.40 o                         
   7   8   2        374.99        446.65        48.13 o                         
   8   8   2        125.65        118.45        15.10 o                         
 -10   9   2         15.40         12.90         7.54 o                         
  -9   9   2         19.19         24.71         9.69 o                         
  -8   9   2        303.72        234.70        30.50 o                         
  -7   9   2        430.90        429.11        43.81 o                         
  -6   9   2         71.26         81.45        13.08 o                         
  -5   9   2        162.59        167.27        29.19 o                         
  -4   9   2        823.75        838.77       117.46 o                         
  -3   9   2          2.33          4.42         3.58 o                         
  -2   9   2        173.57        139.82        14.71 o                         
  -1   9   2         71.55         69.85         9.52 o                         
   0   9   2       1495.75       1407.12       136.56 o                         
   1   9   2        381.29        355.70        54.44 o                         
   2   9   2        638.97        640.54        95.73 o                         
   3   9   2        521.25        506.66        43.57 o                         
   4   9   2         94.80         78.49        11.36 o                         
   5   9   2         40.58         35.06         8.97 o                         
   6   9   2         29.63         38.31         6.48 o                         
   7   9   2        133.33        131.95        16.67 o                         
 -10  10   2         33.15         61.44        12.93 o                         
  -9  10   2         11.69          3.40         3.72 o                         
  -8  10   2         11.64         14.17         5.15 o                         
  -7  10   2         39.72         30.97         7.59 o                         
  -6  10   2        151.18        168.88        21.33 o                         
  -5  10   2        187.88        203.45        33.77 o                         
  -4  10   2        174.80        164.14        20.44 o                         
  -3  10   2          4.72         -3.40         7.60 o                         
  -2  10   2        600.18        763.76       109.13 o                         
  -1  10   2          5.75         16.76         9.43 o                         
   0  10   2        887.87        875.94       118.66 o                         
   1  10   2         44.82         68.39        12.94 o                         
   2  10   2         17.65         18.84        15.66 o                         
   3  10   2        109.54        116.50        16.91 o                         
   4  10   2         97.18        115.21        13.53 o                         
   5  10   2         22.62         22.18         4.96 o                         
   6  10   2          0.75          3.40         3.05 o                         
  -8  11   2          5.75         -2.01         4.76 o                         
  -7  11   2          0.01          0.39         4.05 o                         
  -6  11   2         11.26          5.59         4.53 o                         
  -5  11   2        259.76        260.49        29.28 o                         
  -4  11   2        472.70        441.93        66.25 o                         
  -3  11   2         95.36        108.59        21.80 o                         
  -2  11   2        164.19        194.99        33.84 o                         
  -1  11   2         12.05         38.88        12.01 o                         
   0  11   2          1.37         10.63        17.97 o                         
   1  11   2          1.45         -1.33         8.44 o                         
   2  11   2        179.02        154.47        32.05 o                         
   3  11   2        208.40        195.68        37.12 o                         
   4  11   2        103.45        100.73        10.97 o                         
   5  11   2         59.71         58.70         6.89 o                         
  -7  12   2          6.63          8.73         3.75 o                         
  -6  12   2          0.14          0.56         3.55 o                         
  -5  12   2          2.42         15.78         7.20 o                         
  -4  12   2         55.35         68.90        15.46 o                         
  -3  12   2        178.14        233.74        26.34 o                         
  -2  12   2        208.15        222.54        25.48 o                         
  -1  12   2         85.06         95.65        19.20 o                         
   0  12   2         14.72         15.73        15.43 o                         
   1  12   2          0.45          3.20         4.91 o                         
   2  12   2         17.31         15.36        13.25 o                         
   3  12   2         78.10         71.22        17.83 o                         
  -5  13   2          0.27         -1.70         4.02 o                         
  -4  13   2          0.76         -3.69         4.63 o                         
  -3  13   2         24.78         30.35         5.88 o                         
  -2  13   2        147.22        195.39        31.96 o                         
  -1  13   2        136.23        192.57        29.62 o                         
   0  13   2         63.41         96.31        12.87 o                         
   1  13   2          6.04          6.06         3.90 o                         
  -2 -13   3         31.55         30.48         7.25 o                         
  -1 -13   3          4.52          2.29         4.28 o                         
   0 -13   3          0.09         -0.27         5.14 o                         
   1 -13   3          2.59          1.61         4.02 o                         
   2 -13   3         48.82         82.66        15.34 o                         
   3 -13   3         96.55         97.49        17.26 o                         
   4 -13   3         48.45         41.53        10.50 o                         
   5 -13   3         43.02         31.41         8.38 o                         
  -4 -12   3         27.45         34.71         8.43 o                         
  -3 -12   3         24.69         42.53         7.67 o                         
  -2 -12   3         82.98         74.20        11.26 o                         
  -1 -12   3        117.13         96.87        22.16 o                         
   0 -12   3        139.15        136.99        17.82 o                         
   1 -12   3         44.31         48.03         9.21 o                         
   2 -12   3          0.60          7.24         6.39 o                         
   3 -12   3         24.69         31.90         9.63 o                         
   4 -12   3         73.12         69.72        14.76 o                         
   5 -12   3         65.96         67.47        10.31 o                         
   6 -12   3        178.15        156.79        18.05 o                         
   7 -12   3        119.06        136.76        22.35 o                         
  -6 -11   3          9.08          8.09         3.91 o                         
  -5 -11   3          2.25          2.28         2.77 o                         
  -4 -11   3          2.75          2.07         3.99 o                         
  -3 -11   3          0.89          0.90         4.54 o                         
  -2 -11   3         40.37         51.67        10.16 o                         
  -1 -11   3        274.98        307.67        35.36 o                         
   0 -11   3        257.84        282.69        31.04 o                         
   1 -11   3        269.39        252.03        24.93 o                         
   2 -11   3          5.90          3.84         8.09 o                         
   3 -11   3        122.21        102.15        20.25 o                         
   4 -11   3         15.22         35.13        11.33 o                         
   5 -11   3        231.36        232.82        37.57 o                         
   6 -11   3        124.98        121.10        15.95 o                         
   7 -11   3         46.21         62.40         9.64 o                         
   8 -11   3         37.82         26.07         5.52 o                         
  -7 -10   3         44.17         29.35         7.18 o                         
  -6 -10   3         17.76         23.75         5.94 o                         
  -5 -10   3         28.36         34.64         6.87 o                         
  -4 -10   3        124.79        135.30        13.83 o                         
  -3 -10   3         23.05         38.05         8.00 o                         
  -2 -10   3        172.22        167.58        18.59 o                         
  -1 -10   3        312.48        331.74        31.33 o                         
   0 -10   3         43.29         34.66        10.83 o                         
   1 -10   3        103.39        108.76        13.86 o                         
   2 -10   3         11.50          9.78        11.55 o                         
   3 -10   3         27.14         30.58        10.47 o                         
   4 -10   3          8.46         -3.15         6.58 o                         
   5 -10   3         40.53         31.68         7.87 o                         
   6 -10   3        152.49        160.00        19.95 o                         
   7 -10   3        220.26        239.82        34.75 o                         
   8 -10   3         20.76         18.86         5.81 o                         
   9 -10   3         51.24         41.00         7.35 o                         
  -8  -9   3         26.83         15.15         5.58 o                         
  -7  -9   3         10.79          7.38         8.30 o                         
  -6  -9   3         29.93         26.61         7.28 o                         
  -5  -9   3        135.20        152.66        17.26 o                         
  -4  -9   3        305.48        319.03        26.74 o                         
  -3  -9   3        448.19        462.01        41.38 o                         
  -2  -9   3         39.41         43.38         8.62 o                         
  -1  -9   3         56.44         63.62         7.33 o                         
   0  -9   3        225.29        227.60        19.21 o                         
   1  -9   3        540.64        564.56        36.77 o                         
   2  -9   3        339.36        351.92        38.87 o                         
   3  -9   3       1173.08       1171.71       113.15 o                         
   4  -9   3        215.92        267.31        51.11 o                         
   5  -9   3        199.12        185.63        24.48 o                         
   6  -9   3          8.19          7.80         4.86 o                         
   7  -9   3        548.39        710.11       144.29 o                         
   8  -9   3        167.70        146.90        20.55 o                         
   9  -9   3         94.53        101.08        19.89 o                         
  10  -9   3        107.48        147.71        24.51 o                         
  -9  -8   3          1.38          1.50         3.13 o                         
  -8  -8   3          4.84          5.54         4.44 o                         
  -7  -8   3          3.23          9.88         9.64 o                         
  -6  -8   3         37.81         37.64         9.82 o                         
  -5  -8   3        268.14        284.70        31.84 o                         
  -4  -8   3        764.61        859.53        81.17 o                         
  -3  -8   3        381.11        399.27        36.51 o                         
  -2  -8   3        472.07        496.05        32.70 o                         
  -1  -8   3        117.66        125.17        12.06 o                         
   0  -8   3         31.85         38.14         5.60 o                         
   1  -8   3        344.74        328.57        22.45 o                         
   2  -8   3       2660.41       2587.84       199.69 o                         
   3  -8   3        500.71        529.93        53.40 o                         
   4  -8   3        249.14        286.11        21.68 o                         
   5  -8   3        930.40        943.25        64.82 o                         
   6  -8   3        121.74        156.43        19.42 o                         
   7  -8   3         58.91         56.76        16.52 o                         
   8  -8   3          8.16          7.48         4.72 o                         
   9  -8   3        421.13        575.22        70.88 o                         
  10  -8   3        100.54        144.96        35.52 o                         
  11  -8   3         74.97        108.88        17.62 o                         
 -10  -7   3         19.28         23.93         6.39 o                         
  -9  -7   3         80.16         75.44        15.05 o                         
  -8  -7   3         83.84         68.43        18.19 o                         
  -7  -7   3         15.32          5.82        11.27 o                         
  -6  -7   3         11.79         -6.19        13.85 o                         
  -5  -7   3        183.76        195.91        20.91 o                         
  -4  -7   3        451.10        419.42        31.05 o                         
  -3  -7   3        633.17        566.50        39.90 o                         
  -2  -7   3        398.56        429.64        28.51 o                         
  -1  -7   3         65.85         62.73        15.49 o                         
   0  -7   3         64.55         68.56         7.70 o                         
   1  -7   3        743.15        768.73        61.00 o                         
   2  -7   3        205.53        210.73        18.34 o                         
   3  -7   3       2142.10       2267.18       146.42 o                         
   4  -7   3       1289.94       1390.11        93.25 o                         
   5  -7   3       1280.54       1314.11        78.42 o                         
   6  -7   3        222.56        217.13        18.90 o                         
   7  -7   3         15.05         16.56         6.60 o                         
   8  -7   3        413.80        455.80        39.26 o                         
   9  -7   3         84.06         89.53        14.17 o                         
  10  -7   3        154.96        233.70        21.38 o                         
  11  -7   3        105.69        152.43        24.55 o                         
 -10  -6   3         12.77         11.62         5.52 o                         
  -9  -6   3        240.54        198.63        54.42 o                         
  -8  -6   3        133.94        110.19        26.58 o                         
  -7  -6   3        110.87         81.11        23.99 o                         
  -6  -6   3        194.68        169.02        53.39 o                         
  -5  -6   3          3.35         -1.72         3.67 o                         
  -4  -6   3         79.85         50.90         6.91 o                         
  -3  -6   3        357.52        313.24        20.96 o                         
  -2  -6   3       1139.95       1125.69       108.95 o                         
  -1  -6   3        599.36        515.68        71.33 o                         
   0  -6   3       1980.52       2025.18       270.43 o                         
   1  -6   3        740.22        758.35        72.36 o                         
   2  -6   3       1790.15       2146.83       202.46 o                         
   3  -6   3         10.71         21.24         3.43 o                         
   4  -6   3       1054.95        967.89        49.72 o                         
   5  -6   3       1555.15       1529.85        83.38 o                         
   6  -6   3        213.24        218.73        15.46 o                         
   7  -6   3       1461.52       1714.62       131.72 o                         
   8  -6   3         37.47         35.53         5.21 o                         
   9  -6   3          0.79          1.60         3.44 o                         
  10  -6   3         41.08         54.09         6.52 o                         
  11  -6   3        184.68        249.64        21.80 o                         
 -11  -5   3          0.22         -3.12         4.10 o                         
 -10  -5   3         27.22         21.94         8.45 o                         
  -9  -5   3         29.26         47.74         8.40 o                         
  -8  -5   3        125.30        102.35        16.31 o                         
  -7  -5   3        222.93        164.57        34.23 o                         
  -6  -5   3        514.90        484.30        49.66 o                         
  -5  -5   3       1124.82        837.04        64.51 o                         
  -4  -5   3         11.44          6.62         9.34 o                         
  -3  -5   3        325.25        300.84        30.88 o                         
  -2  -5   3       3257.47       3167.36       242.51 o                         
  -1  -5   3       1662.65       1702.71       161.46 o                         
   0  -5   3       3137.82       3116.46       294.67 o                         
   1  -5   3       3090.60       2863.17       220.10 o                         
   2  -5   3         84.75         70.48         6.00 o                         
   3  -5   3        708.50        795.88        62.11 o                         
   4  -5   3         13.01         11.89         2.29 o                         
   5  -5   3        394.10        378.94        17.27 o                         
   6  -5   3        589.91        565.56        30.08 o                         
   7  -5   3       1050.49        994.30        54.10 o                         
   8  -5   3       1224.80       1198.29        61.55 o                         
   9  -5   3         21.00         26.50         4.26 o                         
  10  -5   3        104.97        102.70         9.00 o                         
  11  -5   3          0.81          1.49         3.52 o                         
  12  -5   3         83.16        142.31        22.46 o                         
 -11  -4   3         15.71         32.29         6.25 o                         
 -10  -4   3         39.98         44.07         8.29 o                         
  -9  -4   3          0.50         -1.93         5.28 o                         
  -8  -4   3        251.02        229.22        22.91 o                         
  -7  -4   3        422.42        440.99        51.49 o                         
  -6  -4   3       1241.17       1159.52       106.07 o                         
  -5  -4   3        330.21        279.57        22.37 o                         
  -4  -4   3        313.69        245.70        22.21 o                         
  -3  -4   3       1441.05       1342.90       132.48 o                         
  -2  -4   3          1.81          1.05         1.94 o                         
  -1  -4   3       2147.77       2023.77       191.77 o                         
   0  -4   3       5663.13       5457.38       416.70 o                         
   1  -4   3       2037.82       2072.97       137.75 o                         
   2  -4   3       8674.99       8691.97       513.90 o                         
   3  -4   3       2192.05       2069.58       158.43 o                         
   4  -4   3       1326.16       1518.71       101.03 o                         
   5  -4   3        473.52        511.82        40.95 o                         
   6  -4   3        332.97        285.49        17.24 o                         
   7  -4   3        783.88        823.03        49.70 o                         
   8  -4   3       1155.05       1190.04        65.58 o                         
   9  -4   3        591.13        732.16        39.13 o                         
  10  -4   3        101.17        142.82        10.35 o                         
  11  -4   3          7.02         11.76         5.16 o                         
  12  -4   3          0.96         -1.54         3.86 o                         
 -12  -3   3         22.26         30.67         7.26 o                         
 -11  -3   3         20.19         38.27         7.09 o                         
 -10  -3   3        114.74        144.68        18.73 o                         
  -9  -3   3         49.16         59.09        10.56 o                         
  -8  -3   3         33.26         25.33         7.53 o                         
  -7  -3   3        407.56        460.96        58.25 o                         
  -6  -3   3       1526.75       1549.06       105.05 o                         
  -5  -3   3       1228.63       1184.57       115.24 o                         
  -4  -3   3        503.08        443.40        31.65 o                         
  -3  -3   3        143.98        125.41        14.18 o                         
  -2  -3   3        440.30        436.24        34.77 o                         
  -1  -3   3        166.57        165.53        16.55 o                         
   0  -3   3       2446.73       2308.43       135.91 o                         
   1  -3   3       8712.87       8509.21       560.25 o                         
   2  -3   3       4544.17       4370.91       408.93 o                         
   3  -3   3        647.64        501.07        47.94 o                         
   4  -3   3         26.79         26.17         4.29 o                         
   5  -3   3        238.08        182.03        19.35 o                         
   6  -3   3         14.05          7.69         3.40 o                         
   7  -3   3       1051.93       1104.79        66.45 o                         
   8  -3   3        585.93        527.12        30.77 o                         
   9  -3   3        310.86        427.25        23.66 o                         
  10  -3   3        258.19        336.31        20.71 o                         
  11  -3   3         58.10         77.70         8.58 o                         
  12  -3   3          7.61         18.09         9.87 o                         
 -12  -2   3          9.41         21.97         7.03 o                         
 -11  -2   3         81.32        107.33        14.39 o                         
 -10  -2   3        320.40        388.60        41.41 o                         
  -9  -2   3        190.75        248.47        28.68 o                         
  -8  -2   3         17.17         22.53         4.58 o                         
  -7  -2   3          2.96          7.85         3.14 o                         
  -6  -2   3         11.54         13.94         3.83 o                         
  -5  -2   3        791.26        853.08        85.13 o                         
  -4  -2   3       3320.64       3108.32       204.35 o                         
  -3  -2   3         54.44         37.49         5.55 o                         
  -2  -2   3        727.29        783.10        52.16 o                         
  -1  -2   3       6740.95       6701.68       392.21 o                         
   0  -2   3          9.22         15.62         2.17 o                         
   1  -2   3        183.47        173.07        11.85 o                         
   2  -2   3       8423.65       7984.37       537.30 o                         
   3  -2   3       5412.09       4825.36       451.16 o                         
   4  -2   3        702.16        604.77        46.94 o                         
   5  -2   3       3787.44       3794.21       284.02 o                         
   6  -2   3        449.35        360.83        51.76 o                         
   7  -2   3         70.48         72.85         6.66 o                         
   8  -2   3          4.64         -1.65         2.60 o                         
   9  -2   3        615.27        687.64        39.19 o                         
  10  -2   3        317.06        417.00        27.27 o                         
  11  -2   3         83.88         93.57        15.44 o                         
  12  -2   3         90.18        120.35        36.91 o                         
 -12  -1   3          3.84          7.57         5.68 o                         
 -11  -1   3         72.86        114.61        12.50 o                         
 -10  -1   3        356.87        410.98        35.35 o                         
  -9  -1   3        721.48        831.01        67.70 o                         
  -8  -1   3        367.52        437.79        32.22 o                         
  -7  -1   3         16.05         11.47         3.82 o                         
  -6  -1   3        338.37        454.97        47.53 o                         
  -5  -1   3         70.83         70.93        11.56 o                         
  -4  -1   3        121.42        180.31        16.58 o                         
  -3  -1   3        853.69        703.93        68.66 o                         
  -2  -1   3     130265.77     130199.82     12136.36 o                         
  -1  -1   3       9694.36      11288.01      1490.08 o                         
   0  -1   3      10438.93      17592.96      1779.36 o                         
   1  -1   3       2250.66       2595.79       155.32 o                         
   2  -1   3       1243.78       1393.18        94.72 o                         
   3  -1   3         72.60         75.81         7.40 o                         
   4  -1   3       2161.01       1822.40       121.17 o                         
   5  -1   3       4466.43       3822.73       247.26 o                         
   6  -1   3       1727.16       1735.23       236.82 o                         
   7  -1   3        508.73        519.94        28.87 o                         
   8  -1   3          1.93          5.61         3.79 o                         
   9  -1   3        281.84        313.61        25.20 o                         
  10  -1   3        349.09        450.65        32.36 o                         
  11  -1   3        232.46        295.46        53.37 o                         
  12  -1   3        185.40        240.07        37.24 o                         
 -12   0   3          0.25         -5.72         5.72 o                         
 -11   0   3         48.88         64.76         8.75 o                         
 -10   0   3         88.65        137.17        14.74 o                         
  -9   0   3        328.56        384.16        33.61 o                         
  -8   0   3        443.54        510.68        36.36 o                         
  -7   0   3        473.42        541.95        34.48 o                         
  -6   0   3       1209.70       1232.49       165.97 o                         
  -5   0   3        211.93        273.54        38.25 o                         
  -4   0   3        722.07        807.66        49.18 o                         
  -3   0   3       3865.08       3949.80       257.27 o                         
  -2   0   3      37393.60      37648.96      2878.36 o                         
  -1   0   3        460.61        456.98        34.14 o                         
   0   0   3        110.07        244.91        19.32 o                         
   1   0   3        281.77        302.39        19.94 o                         
   2   0   3       1413.05       1388.22       130.33 o                         
   3   0   3        630.09        578.08        55.19 o                         
   4   0   3        269.34        240.96        17.60 o                         
   5   0   3       3190.40       2948.84        94.16 o                         
   6   0   3       3190.18       3118.20       419.64 o                         
   7   0   3        955.75        969.48        66.65 o                         
   8   0   3        163.23        184.83        19.04 o                         
   9   0   3        124.30        100.04        65.85 o                         
  10   0   3          9.76          6.99         7.86 o                         
  11   0   3         46.95         60.53        15.32 o                         
  12   0   3        117.68        144.41        24.23 o                         
 -12   1   3          4.37          8.75         5.66 o                         
 -11   1   3          3.62         10.05         4.20 o                         
 -10   1   3          8.35         13.12         7.26 o                         
  -9   1   3        267.52        348.13        30.91 o                         
  -8   1   3         10.30         17.30         3.56 o                         
  -7   1   3        334.03        467.07        21.08 o                         
  -6   1   3       2087.22       2218.37       207.76 o                         
  -5   1   3        366.10        360.14        49.84 o                         
  -4   1   3       1123.80       1073.26        59.03 o                         
  -3   1   3       1700.45       1719.71        92.50 o                         
  -2   1   3       2099.38       1854.37       132.75 o                         
  -1   1   3        499.53        518.49        46.24 o                         
   0   1   3       4756.49       8145.22       592.66 o                         
   1   1   3       7376.26       7462.32       493.35 o                         
   2   1   3       1544.84       1291.63        86.58 o                         
   3   1   3        567.32        521.40        40.94 o                         
   4   1   3        118.94        110.69        12.47 o                         
   5   1   3       1897.94       1909.11       179.55 o                         
   6   1   3       1733.63       1701.13        85.64 o                         
   7   1   3        736.03        834.09        58.40 o                         
   8   1   3        379.06        383.39        34.58 o                         
   9   1   3        415.72        432.90        45.82 o                         
  10   1   3         29.20          8.30        12.93 o                         
  11   1   3         31.11         26.80        10.10 o                         
  12   1   3         20.27         31.88         8.60 o                         
 -12   2   3         88.81         97.91        21.17 o                         
 -11   2   3        171.06        280.28        44.49 o                         
 -10   2   3         38.56         47.08         8.03 o                         
  -9   2   3          9.84          5.68         3.54 o                         
  -8   2   3          3.86          7.98         2.36 o                         
  -7   2   3        536.92        561.70        29.24 o                         
  -6   2   3       3319.05       3507.65       329.54 o                         
  -5   2   3       3756.57       4153.98       314.39 o                         
  -4   2   3       1860.01       1807.50       120.30 o                         
  -3   2   3       1140.06       1007.55        55.41 o                         
  -2   2   3        867.27        829.34        64.11 o                         
  -1   2   3       6251.84       5945.05       557.26 o                         
   0   2   3       2362.95       2950.38       271.82 o                         
   1   2   3       4252.97       4092.23       269.62 o                         
   2   2   3      10385.73       9301.17       542.40 o                         
   3   2   3       5755.28       5337.17       315.30 o                         
   4   2   3       1840.20       1653.72       112.17 o                         
   5   2   3         14.20         30.40        10.75 o                         
   6   2   3        961.41        990.81        62.16 o                         
   7   2   3        697.76        744.06        46.55 o                         
   8   2   3        264.97        283.56        31.96 o                         
   9   2   3        428.33        504.41        75.45 o                         
  10   2   3        261.07        199.91       100.58 o                         
  11   2   3          4.39          7.25         5.64 o                         
 -12   3   3        166.24        254.20        41.24 o                         
 -11   3   3        126.76        161.10        22.35 o                         
 -10   3   3        168.04        226.22        27.28 o                         
  -9   3   3        225.35        259.61        21.13 o                         
  -8   3   3        141.20        161.48        10.47 o                         
  -7   3   3        948.52       1127.44        57.13 o                         
  -6   3   3       2946.88       3170.94       298.27 o                         
  -5   3   3       1290.36       1174.66        90.60 o                         
  -4   3   3       4728.90       4556.82       425.91 o                         
  -3   3   3       3002.43       3016.14       199.12 o                         
  -2   3   3       1309.57       1464.51       108.72 o                         
  -1   3   3        311.58        234.05        19.34 o                         
   0   3   3        226.55        319.99        25.54 o                         
   1   3   3       1131.20        987.00        94.69 o                         
   2   3   3       7197.17       7364.36       541.97 o                         
   3   3   3       2336.03       2138.95       142.13 o                         
   4   3   3       1087.83        960.05        65.53 o                         
   5   3   3         82.92         97.54        11.87 o                         
   6   3   3          9.16          8.82         3.89 o                         
   7   3   3         24.84         21.24         4.34 o                         
   8   3   3        211.78        223.43        23.05 o                         
   9   3   3        551.92        694.64       100.35 o                         
  10   3   3        258.88        197.54        94.27 o                         
  11   3   3         81.94         70.21        39.64 o                         
 -12   4   3         30.85         52.71         7.95 o                         
 -11   4   3        209.57        242.69        30.37 o                         
 -10   4   3         71.69         89.99        12.57 o                         
  -9   4   3         73.50        107.09         8.86 o                         
  -8   4   3        452.52        460.22        34.03 o                         
  -7   4   3          0.44          0.14         3.31 o                         
  -6   4   3        408.41        483.63        35.54 o                         
  -5   4   3        360.74        383.89        37.86 o                         
  -4   4   3       2806.85       2706.13       208.56 o                         
  -3   4   3       2065.26       2027.92       154.76 o                         
  -2   4   3       4139.98       4253.56       294.83 o                         
  -1   4   3         45.55         71.99         6.11 o                         
   0   4   3        180.73        183.83        19.82 o                         
   1   4   3        685.47        558.89        77.15 o                         
   2   4   3       1211.45       1270.71       120.98 o                         
   3   4   3       1250.91       1294.39        97.67 o                         
   4   4   3       1183.31       1178.94        91.93 o                         
   5   4   3       1608.78       1631.31       111.60 o                         
   6   4   3        146.68        174.50        17.71 o                         
   7   4   3          1.41         -3.82         3.82 o                         
   8   4   3         14.65         22.05        31.39 o                         
   9   4   3        522.73        506.13        74.95 o                         
  10   4   3        311.99        251.04       108.29 o                         
  11   4   3         49.30         48.33        33.36 o                         
 -12   5   3         12.81         22.50        16.89 o                         
 -11   5   3        103.42        165.51        43.66 o                         
 -10   5   3          5.41          7.19         4.51 o                         
  -9   5   3        206.96        211.76        21.93 o                         
  -8   5   3        250.74        250.38        31.23 o                         
  -7   5   3        184.47        175.08        24.75 o                         
  -6   5   3        399.92        432.21        41.31 o                         
  -5   5   3        567.99        660.47        64.08 o                         
  -4   5   3        837.75        962.78        65.45 o                         
  -3   5   3        435.04        363.72        22.71 o                         
  -2   5   3       1169.40       1030.54        61.05 o                         
  -1   5   3       3369.04       3116.12       185.28 o                         
   0   5   3        565.09        531.48        42.80 o                         
   1   5   3        125.99        128.27        16.09 o                         
   2   5   3        521.91        584.19        82.12 o                         
   3   5   3        369.32        354.89        29.71 o                         
   4   5   3       1055.39       1087.72        75.53 o                         
   5   5   3       2426.99       2538.04       199.87 o                         
   6   5   3        379.98        426.58        36.41 o                         
   7   5   3        107.26        147.86        41.35 o                         
   8   5   3         10.53         15.82         7.90 o                         
   9   5   3         57.61         58.68        14.18 o                         
  10   5   3         79.74         59.42        29.95 o                         
 -12   6   3          8.00          5.20         5.17 o                         
 -11   6   3          0.95         -4.96         4.96 o                         
 -10   6   3        102.96         66.93        18.25 o                         
  -9   6   3        642.56        682.06        56.18 o                         
  -8   6   3        798.53        893.98        54.60 o                         
  -7   6   3        432.42        446.79        26.10 o                         
  -6   6   3        406.60        381.37        22.86 o                         
  -5   6   3         59.02         76.55         7.31 o                         
  -4   6   3          1.33          1.31         2.21 o                         
  -3   6   3         57.62         38.83         4.09 o                         
  -2   6   3       2741.68       2823.17       150.31 o                         
  -1   6   3       1782.82       1879.26       129.65 o                         
   0   6   3       5820.03       5812.74       446.66 o                         
   1   6   3       4074.18       4166.00       395.75 o                         
   2   6   3          8.80         12.59         4.98 o                         
   3   6   3          7.20          2.81         3.53 o                         
   4   6   3        391.18        394.78        30.20 o                         
   5   6   3        248.61        203.80        27.18 o                         
   6   6   3         59.51         95.45        17.15 o                         
   7   6   3        723.73        824.51        82.95 o                         
   8   6   3        266.54        356.32        85.94 o                         
   9   6   3          3.35          2.25         4.71 o                         
  10   6   3          0.64          0.13         3.16 o                         
 -11   7   3         73.36        132.76        24.11 o                         
 -10   7   3          0.37          0.47         6.72 o                         
  -9   7   3        127.53        132.49        17.70 o                         
  -8   7   3        158.08        175.21        14.70 o                         
  -7   7   3       1132.78       1140.24        78.66 o                         
  -6   7   3       1829.34       1875.21       113.69 o                         
  -5   7   3        857.62        857.59        68.33 o                         
  -4   7   3         98.78         81.70         9.66 o                         
  -3   7   3         29.80         18.13         3.56 o                         
  -2   7   3         52.82         60.96         5.92 o                         
  -1   7   3        874.73        862.22        52.35 o                         
   0   7   3       1060.68       1048.77        82.78 o                         
   1   7   3        865.42        977.85       133.17 o                         
   2   7   3        893.05        878.00        70.99 o                         
   3   7   3        189.69        210.34        18.64 o                         
   4   7   3         67.91         76.72         8.98 o                         
   5   7   3         61.45         73.46        19.83 o                         
   6   7   3        514.00        593.19        61.43 o                         
   7   7   3        439.27        539.36        60.54 o                         
   8   7   3        232.81        200.86        37.70 o                         
   9   7   3         73.30         47.08        33.57 o                         
 -11   8   3        120.13        172.18        37.77 o                         
 -10   8   3          9.83         21.31         9.42 o                         
  -9   8   3         21.83         16.10         6.85 o                         
  -8   8   3          2.47         -2.18         6.07 o                         
  -7   8   3        111.07        115.64        16.85 o                         
  -6   8   3         26.18         28.98         6.48 o                         
  -5   8   3        207.15        187.41        25.34 o                         
  -4   8   3        597.92        585.72        59.07 o                         
  -3   8   3        147.39        133.16        12.10 o                         
  -2   8   3        133.87        135.27        17.66 o                         
  -1   8   3        328.52        290.83        26.07 o                         
   0   8   3       1631.80       1632.51       171.14 o                         
   1   8   3         92.57        117.11        19.31 o                         
   2   8   3         16.62         11.01         4.92 o                         
   3   8   3        798.69        883.49       127.23 o                         
   4   8   3        180.01        197.68        26.52 o                         
   5   8   3          0.16          0.24         5.97 o                         
   6   8   3         98.45        108.17        15.85 o                         
   7   8   3        236.92        211.94        19.63 o                         
   8   8   3         75.60         85.12        10.60 o                         
 -10   9   3         32.04         53.93        13.48 o                         
  -9   9   3        119.07        118.05        20.78 o                         
  -8   9   3          3.85         -3.17         4.68 o                         
  -7   9   3          1.39          3.29         4.52 o                         
  -6   9   3          4.88          5.08         4.64 o                         
  -5   9   3        231.44        218.43        36.39 o                         
  -4   9   3        193.85        204.52        35.04 o                         
  -3   9   3       1150.09       1055.38       103.83 o                         
  -2   9   3        404.67        436.50        46.35 o                         
  -1   9   3         67.66         95.97        11.91 o                         
   0   9   3        361.49        324.73        36.76 o                         
   1   9   3        213.41        219.74        27.11 o                         
   2   9   3        105.92        144.05        32.00 o                         
   3   9   3        270.74        298.75        51.57 o                         
   4   9   3        320.58        332.22        38.21 o                         
   5   9   3        171.09        180.73        17.68 o                         
   6   9   3          4.73          0.54         3.26 o                         
   7   9   3         12.08          4.53         6.66 o                         
  -9  10   3         82.61        103.00        34.68 o                         
  -8  10   3         51.52         70.38        37.55 o                         
  -7  10   3         16.19          8.12         5.29 o                         
  -6  10   3         60.34         59.89        13.72 o                         
  -5  10   3        382.79        380.25        57.49 o                         
  -4  10   3        688.44        641.69        91.71 o                         
  -3  10   3        221.26        277.17        44.72 o                         
  -2  10   3        391.22        452.46        68.32 o                         
  -1  10   3        202.68        215.77        36.63 o                         
   0  10   3         65.86         54.85        11.73 o                         
   1  10   3        219.14        203.04        25.43 o                         
   2  10   3        238.50        257.72        46.68 o                         
   3  10   3        489.50        483.45        49.91 o                         
   4  10   3        250.86        245.18        28.12 o                         
   5  10   3        206.45        225.25        20.83 o                         
   6  10   3         14.85         22.75         5.18 o                         
  -8  11   3         70.38         73.16        14.24 o                         
  -7  11   3         93.14         92.38        12.58 o                         
  -6  11   3         67.70        104.72        14.28 o                         
  -5  11   3          0.73          1.11         4.13 o                         
  -4  11   3         76.84         53.30         9.26 o                         
  -3  11   3        101.89        149.17        27.53 o                         
  -2  11   3        120.33        166.84        30.03 o                         
  -1  11   3        140.44        208.05        34.81 o                         
   0  11   3        165.24        200.77        25.31 o                         
   1  11   3         62.17         68.70        12.75 o                         
   2  11   3          1.90         -3.16        16.00 o                         
   3  11   3         70.00         87.50        21.82 o                         
   4  11   3        138.61        134.94        29.69 o                         
   5  11   3         49.40         72.82        12.53 o                         
  -7  12   3         75.85         79.22        12.35 o                         
  -6  12   3         94.03         95.70        12.35 o                         
  -5  12   3          9.64         18.05         7.75 o                         
  -4  12   3         20.12         23.42         8.78 o                         
  -3  12   3          1.14         13.00         7.87 o                         
  -2  12   3        157.83        246.52        27.37 o                         
  -1  12   3         96.04        133.43        23.76 o                         
   0  12   3         59.87         67.78        11.64 o                         
   1  12   3         50.14         57.40        21.01 o                         
   2  12   3         11.70          6.91        12.10 o                         
   3  12   3         13.65          9.43        11.31 o                         
  -5  13   3         73.54         73.11        13.33 o                         
  -4  13   3          6.76          6.68         4.84 o                         
  -3  13   3          4.63          5.19         4.78 o                         
  -2  13   3          7.49         10.61         3.51 o                         
  -1  13   3         16.16         15.82         5.72 o                         
   0  13   3         91.51        102.37        17.01 o                         
  -1 -13   4         53.65         40.78         8.02 o                         
   0 -13   4         70.25         57.16        13.70 o                         
   1 -13   4         28.32         10.17         7.36 o                         
   2 -13   4          8.05         -1.59         3.97 o                         
   3 -13   4          5.32          4.85         4.65 o                         
   4 -13   4          0.98          1.53         3.83 o                         
  -4 -12   4         24.79         26.45         5.23 o                         
  -3 -12   4          0.28          3.24         3.37 o                         
  -2 -12   4        120.74        119.63        13.01 o                         
  -1 -12   4         21.91         35.81        15.24 o                         
   0 -12   4         76.59         76.56        14.01 o                         
   1 -12   4        150.94        126.38        16.77 o                         
   2 -12   4          4.63          5.34         4.56 o                         
   3 -12   4          0.58         -2.26         4.73 o                         
   4 -12   4         38.49         23.35         8.99 o                         
   5 -12   4         17.75         11.12         4.54 o                         
   6 -12   4         15.34         15.42         6.27 o                         
   7 -12   4        112.92         95.47        16.42 o                         
  -5 -11   4         14.71         20.63         4.72 o                         
  -4 -11   4        206.01        208.07        20.01 o                         
  -3 -11   4         20.46         29.76         6.37 o                         
  -2 -11   4         53.97         65.12        10.47 o                         
  -1 -11   4          3.22         -4.02         6.16 o                         
   0 -11   4        113.55        120.33        25.40 o                         
   1 -11   4        108.00        116.38        14.25 o                         
   2 -11   4        118.86        107.02        38.62 o                         
   3 -11   4        166.63        154.23        20.38 o                         
   4 -11   4         56.59         72.61        11.14 o                         
   5 -11   4         48.75         38.03         7.66 o                         
   6 -11   4        126.89         85.03        12.42 o                         
   7 -11   4         57.30         51.49        15.15 o                         
   8 -11   4         85.78         94.78        13.11 o                         
  -7 -10   4         13.65          5.22         4.28 o                         
  -6 -10   4         24.38         27.79        11.71 o                         
  -5 -10   4        164.21        207.17        20.58 o                         
  -4 -10   4        298.98        333.14        27.36 o                         
  -3 -10   4         16.65         21.08         6.14 o                         
  -2 -10   4        125.48        148.24        16.85 o                         
  -1 -10   4         14.41         14.76        10.24 o                         
   0 -10   4        281.70        294.47        42.56 o                         
   1 -10   4        162.08        165.50        18.61 o                         
   2 -10   4         46.29         48.36        10.35 o                         
   3 -10   4        579.10        557.72        59.38 o                         
   4 -10   4        792.87        755.22        77.66 o                         
   5 -10   4         45.03         54.73         8.30 o                         
   6 -10   4         12.65         10.63         5.18 o                         
   7 -10   4         11.77         10.21         5.06 o                         
   8 -10   4         46.74         56.10         8.82 o                         
   9 -10   4         74.29         89.08        20.39 o                         
  -8  -9   4         17.71          5.45         3.57 o                         
  -7  -9   4          7.72          7.44         9.34 o                         
  -6  -9   4          5.58          2.37         5.43 o                         
  -5  -9   4         69.64         72.81        16.78 o                         
  -4  -9   4        233.48        261.12        22.92 o                         
  -3  -9   4        230.61        261.52        26.37 o                         
  -2  -9   4         98.11        101.83        13.92 o                         
  -1  -9   4         20.07         27.63         8.67 o                         
   0  -9   4         75.00         73.52         9.01 o                         
   1  -9   4          1.16          0.65         2.80 o                         
   2  -9   4        146.24        158.00        21.37 o                         
   3  -9   4        682.70        739.99       104.77 o                         
   4  -9   4        499.32        404.33        60.88 o                         
   5  -9   4        195.00        149.64        27.04 o                         
   6  -9   4         61.37         54.26        10.12 o                         
   7  -9   4         10.81          3.74         3.92 o                         
   8  -9   4         61.96         60.15         8.04 o                         
   9  -9   4         47.60         47.18         6.42 o                         
  10  -9   4         47.67         66.99        11.95 o                         
  -9  -8   4         28.03         25.05         6.69 o                         
  -8  -8   4         85.69         68.57        11.30 o                         
  -7  -8   4         51.83         14.91        13.16 o                         
  -6  -8   4          3.95          5.78        12.10 o                         
  -5  -8   4          1.09         -0.99         5.53 o                         
  -4  -8   4         95.46         90.36        12.55 o                         
  -3  -8   4        428.08        459.18        41.48 o                         
  -2  -8   4        228.74        234.58        19.63 o                         
  -1  -8   4        168.13        163.66        14.93 o                         
   0  -8   4        500.79        521.99        39.51 o                         
   1  -8   4        288.07        262.03        18.11 o                         
   2  -8   4        113.74         92.04        12.10 o                         
   3  -8   4        826.93        822.74        65.41 o                         
   4  -8   4        426.26        524.39        42.94 o                         
   5  -8   4        121.54        117.39        27.17 o                         
   6  -8   4        101.44        119.95        13.63 o                         
   7  -8   4         56.05         56.19         8.13 o                         
   8  -8   4          6.71          6.83         4.85 o                         
   9  -8   4         10.15         26.20         6.39 o                         
  10  -8   4         57.57         69.34         9.76 o                         
  -9  -7   4         87.84         93.54        17.30 o                         
  -8  -7   4        164.81        184.46        23.46 o                         
  -7  -7   4         47.83         35.24        16.73 o                         
  -6  -7   4        398.62        221.24        43.86 o                         
  -5  -7   4         25.61         14.03         6.27 o                         
  -4  -7   4        125.56        129.94        17.61 o                         
  -3  -7   4          6.45          5.57         3.50 o                         
  -2  -7   4        359.92        338.35        23.00 o                         
  -1  -7   4       1879.04       1928.69       132.02 o                         
   0  -7   4       1522.80       1567.46       124.27 o                         
   1  -7   4        129.46         95.68         7.97 o                         
   2  -7   4         12.86         11.30         3.29 o                         
   3  -7   4         72.38         77.92        12.62 o                         
   4  -7   4        570.20        627.50        45.51 o                         
   5  -7   4        576.08        616.62        42.38 o                         
   6  -7   4        205.17        216.37        23.44 o                         
   7  -7   4        885.80        906.26        83.90 o                         
   8  -7   4        847.00        946.70        97.03 o                         
   9  -7   4          2.76          3.56         7.43 o                         
  10  -7   4         26.84         23.95         6.89 o                         
  11  -7   4         44.52         39.37         8.86 o                         
 -10  -6   4          0.51          1.79         3.75 o                         
  -9  -6   4         35.45         26.21         9.45 o                         
  -8  -6   4         17.40         22.78         5.94 o                         
  -7  -6   4        259.12        208.17        34.06 o                         
  -6  -6   4        607.20        530.21       137.02 o                         
  -5  -6   4         71.43         79.96         9.73 o                         
  -4  -6   4         44.32         28.78         7.44 o                         
  -3  -6   4          3.15          4.34         2.81 o                         
  -2  -6   4         11.88          9.16         3.02 o                         
  -1  -6   4       1425.95       1476.34       198.37 o                         
   0  -6   4       2310.55       2326.17       219.64 o                         
   1  -6   4       2367.96       2174.99       168.44 o                         
   2  -6   4        851.45        789.05       107.10 o                         
   3  -6   4        477.76        535.39        40.33 o                         
   4  -6   4        335.56        334.21        21.81 o                         
   5  -6   4        550.46        569.99        29.91 o                         
   6  -6   4        620.61        623.84        35.10 o                         
   7  -6   4        381.32        346.25        41.00 o                         
   8  -6   4        211.58        187.45        23.21 o                         
   9  -6   4        260.26        264.29        20.78 o                         
  10  -6   4         99.37        106.53        14.50 o                         
  11  -6   4          0.67          6.66         3.53 o                         
 -11  -5   4         35.70         40.12         8.70 o                         
 -10  -5   4        127.58        131.78        16.00 o                         
  -9  -5   4          1.68         -3.34         3.84 o                         
  -8  -5   4         13.62         16.74         5.91 o                         
  -7  -5   4        327.94        265.66        44.11 o                         
  -6  -5   4        549.15        492.37        45.43 o                         
  -5  -5   4        170.33        128.16        15.05 o                         
  -4  -5   4       1050.26        978.19       131.72 o                         
  -3  -5   4       1211.89       1264.59       120.53 o                         
  -2  -5   4        308.35        373.13        54.43 o                         
  -1  -5   4         93.37         73.22        10.75 o                         
   0  -5   4        351.81        339.10        26.81 o                         
   1  -5   4       2330.64       2237.56       149.14 o                         
   2  -5   4       1811.49       1698.99       113.39 o                         
   3  -5   4       4560.94       4530.81       424.48 o                         
   4  -5   4         81.55         58.67         6.58 o                         
   5  -5   4          5.22          4.28         1.51 o                         
   6  -5   4         47.83         54.02         4.69 o                         
   7  -5   4       1336.19       1300.56        72.14 o                         
   8  -5   4        317.19        334.40        20.78 o                         
   9  -5   4        319.84        392.02        21.78 o                         
  10  -5   4        149.26        173.66        24.16 o                         
  11  -5   4         41.70         44.40        15.60 o                         
 -11  -4   4         77.44        104.14        12.86 o                         
 -10  -4   4         22.58         29.57         6.82 o                         
  -9  -4   4         88.10        146.31        19.34 o                         
  -8  -4   4         57.79         42.98        10.85 o                         
  -7  -4   4         88.91         84.03        10.70 o                         
  -6  -4   4        410.71        358.06        31.70 o                         
  -5  -4   4       1107.97        985.81        80.25 o                         
  -4  -4   4        455.64        347.28       104.95 o                         
  -3  -4   4       1529.87       1689.91       228.23 o                         
  -2  -4   4       3211.54       3252.14       308.58 o                         
  -1  -4   4        140.76        160.09        17.21 o                         
   0  -4   4       1549.62       1425.26        94.55 o                         
   1  -4   4        377.75        405.90        27.89 o                         
   2  -4   4       1103.52       1075.58        72.48 o                         
   3  -4   4       1069.39        942.81        73.20 o                         
   4  -4   4       1379.30       1126.38       107.09 o                         
   5  -4   4        230.24        207.58        14.29 o                         
   6  -4   4         28.55         27.23         2.55 o                         
   7  -4   4          6.35          8.55         3.38 o                         
   8  -4   4       1251.69       1295.40        72.27 o                         
   9  -4   4        456.15        550.44        29.59 o                         
  10  -4   4         34.84         48.49         4.97 o                         
  11  -4   4         85.05        126.65        29.49 o                         
  12  -4   4          7.70          3.27         4.31 o                         
 -11  -3   4         90.21        140.70        16.93 o                         
 -10  -3   4        110.47        150.08        18.88 o                         
  -9  -3   4        213.02        244.74        44.95 o                         
  -8  -3   4        446.52        444.50        34.03 o                         
  -7  -3   4         52.12         37.92         6.37 o                         
  -6  -3   4         12.25         13.64         4.34 o                         
  -5  -3   4        149.73        106.09        13.13 o                         
  -4  -3   4        896.90        797.89        96.22 o                         
  -3  -3   4        529.90        574.78        80.48 o                         
  -2  -3   4       1919.09       1793.35       170.05 o                         
  -1  -3   4       2304.04       2544.37       195.60 o                         
   0  -3   4        246.87        233.78        14.69 o                         
   1  -3   4         57.34         60.76         5.52 o                         
   2  -3   4       3388.60       3309.36       253.84 o                         
   3  -3   4       2796.57       2876.06       269.66 o                         
   4  -3   4        402.03        322.62        32.43 o                         
   5  -3   4       2622.87       2263.91       213.06 o                         
   6  -3   4        970.83        907.36        42.77 o                         
   7  -3   4        297.75        262.96        20.37 o                         
   8  -3   4        354.25        354.79        21.53 o                         
   9  -3   4        186.31        184.27        12.67 o                         
  10  -3   4        409.80        522.92        30.39 o                         
  11  -3   4        154.36        197.45        16.72 o                         
  12  -3   4        140.57        101.93        17.63 o                         
 -12  -2   4          0.21          1.69         4.01 o                         
 -11  -2   4          4.01          8.71         6.87 o                         
 -10  -2   4        151.55        155.64        15.76 o                         
  -9  -2   4        862.38       1086.36        87.22 o                         
  -8  -2   4         83.44         96.32         8.80 o                         
  -7  -2   4         76.93         78.70         6.95 o                         
  -6  -2   4        219.69        241.44        17.84 o                         
  -5  -2   4          3.31          2.20         5.03 o                         
  -4  -2   4         85.89        108.96        17.56 o                         
  -3  -2   4       4103.97       3551.66       471.77 o                         
  -2  -2   4       7552.47       7822.66       596.78 o                         
  -1  -2   4       4306.91       4660.53       431.35 o                         
   0  -2   4       7159.73       7899.55       522.40 o                         
   1  -2   4       2381.28       2290.25       135.34 o                         
   2  -2   4         71.63         82.50         8.49 o                         
   3  -2   4       1057.87        894.02        84.43 o                         
   4  -2   4       3413.64       3157.66       251.98 o                         
   5  -2   4       3379.35       3183.79       273.28 o                         
   6  -2   4       2688.12       2340.24       127.51 o                         
   7  -2   4        525.21        527.25        38.95 o                         
   8  -2   4         13.87         15.33         5.14 o                         
   9  -2   4         30.52         28.31         6.83 o                         
  10  -2   4        138.34        154.46        16.43 o                         
  11  -2   4        312.73        341.76        39.26 o                         
  12  -2   4        135.51        202.74        31.30 o                         
 -11  -1   4          0.98         -2.40         4.18 o                         
 -10  -1   4         67.27         87.91        10.81 o                         
  -9  -1   4         48.55         63.16         8.84 o                         
  -8  -1   4        211.83        254.22        20.71 o                         
  -7  -1   4       1232.22       1250.91        86.01 o                         
  -6  -1   4        874.00        889.31        71.55 o                         
  -5  -1   4         12.19          8.12         4.55 o                         
  -4  -1   4        411.24        499.81        35.67 o                         
  -3  -1   4         31.17         88.00        17.11 o                         
  -2  -1   4       9678.95      11179.55      1048.89 o                         
  -1  -1   4       5590.98       6835.12       902.86 o                         
   0  -1   4         59.45         92.75        10.55 o                         
   1  -1   4       6850.10       8663.46       587.83 o                         
   2  -1   4         27.02         25.59         3.01 o                         
   3  -1   4       1072.21       1033.06        81.05 o                         
   4  -1   4       1047.62        943.59        76.54 o                         
   5  -1   4       8132.42       7179.11       469.20 o                         
   6  -1   4        866.59        796.68        60.58 o                         
   7  -1   4        331.02        315.26        25.67 o                         
   8  -1   4         92.49        110.76        13.98 o                         
   9  -1   4          2.59         -3.76         3.76 o                         
  10  -1   4         29.89         24.56         6.91 o                         
  11  -1   4          1.24          0.78         4.22 o                         
  12  -1   4        112.01        131.22        21.74 o                         
 -11   0   4         36.51         40.60        14.64 o                         
 -10   0   4         15.17         15.97         5.96 o                         
  -9   0   4         20.14         28.50         7.33 o                         
  -8   0   4        117.54        112.20        11.96 o                         
  -7   0   4        706.40        664.44        42.60 o                         
  -6   0   4       2014.94       2365.07       321.09 o                         
  -5   0   4       1252.45       1270.25       123.89 o                         
  -4   0   4        743.14        829.76        65.40 o                         
  -3   0   4        273.39        325.86        33.17 o                         
  -2   0   4         17.36         16.26         4.35 o                         
  -1   0   4        477.92        653.16        61.85 o                         
   0   0   4       4525.10       7980.81      1380.14 o                         
   1   0   4       3817.73       5053.17       320.78 o                         
   2   0   4       2260.90       2265.55       212.05 o                         
   3   0   4        293.62        228.04        19.34 o                         
   4   0   4        143.11        112.58        11.07 o                         
   5   0   4        115.44        135.52        25.63 o                         
   6   0   4       1527.97       1522.59        54.31 o                         
   7   0   4        256.06        250.13        17.78 o                         
   8   0   4        847.01       1021.74        66.04 o                         
   9   0   4       1013.85        957.46       368.84 o                         
  10   0   4         45.82         42.36         7.62 o                         
  11   0   4         13.68         19.53         9.00 o                         
 -12   1   4         71.70         97.00        20.07 o                         
 -11   1   4         44.61         60.35        10.28 o                         
 -10   1   4        380.54        564.38        93.98 o                         
  -9   1   4         61.71         80.07        10.79 o                         
  -8   1   4         98.32        102.66        10.38 o                         
  -7   1   4        141.39        142.95        10.57 o                         
  -6   1   4        394.15        395.99        55.91 o                         
  -5   1   4        596.14        575.75        58.21 o                         
  -4   1   4       6444.30       6434.02       420.46 o                         
  -3   1   4       5063.40       5103.16       359.81 o                         
  -2   1   4        258.69        252.92        26.29 o                         
  -1   1   4        665.64        726.87        69.04 o                         
   0   1   4       3246.34       5758.19       367.85 o                         
   1   1   4       6960.19      10612.73       595.97 o                         
   2   1   4       8313.80       7755.77       585.24 o                         
   3   1   4       4183.01       3690.92       345.53 o                         
   4   1   4       1198.81       1033.42       140.39 o                         
   5   1   4        269.17        210.23        24.02 o                         
   6   1   4         13.80         13.98         3.08 o                         
   7   1   4        165.02        138.70        17.29 o                         
   8   1   4        297.88        286.30        32.20 o                         
   9   1   4        829.04        927.76        69.47 o                         
  10   1   4        594.02        615.93        47.52 o                         
  11   1   4         19.48         21.86        22.95 o                         
 -12   2   4         20.22         12.57         9.46 o                         
 -11   2   4        132.22        171.59        47.17 o                         
 -10   2   4         53.28         68.31        13.21 o                         
  -9   2   4        136.00        189.23        19.64 o                         
  -8   2   4        387.67        407.77        26.15 o                         
  -7   2   4          0.37         -1.96         2.01 o                         
  -6   2   4       1237.05       1278.98       120.23 o                         
  -5   2   4       2944.62       2867.24       269.17 o                         
  -4   2   4        748.28        743.21        44.74 o                         
  -3   2   4        854.62        763.21        52.77 o                         
  -2   2   4       3081.06       2876.12       269.31 o                         
  -1   2   4       3114.38       3490.01       462.20 o                         
   0   2   4        192.90        286.65        42.89 o                         
   1   2   4       5996.60       6834.29       447.98 o                         
   2   2   4       6980.45       6053.24       453.51 o                         
   3   2   4        850.73        679.24        46.87 o                         
   4   2   4       1226.16       1110.63       106.31 o                         
   5   2   4        171.94        150.35        19.03 o                         
   6   2   4         33.47         34.70         5.97 o                         
   7   2   4        184.99        160.05        15.03 o                         
   8   2   4        509.26        472.05        49.14 o                         
   9   2   4        543.32        581.37        71.23 o                         
  10   2   4        204.99        157.11        80.48 o                         
  11   2   4        195.38        225.80       104.97 o                         
 -12   3   4         21.23         24.62        10.79 o                         
 -11   3   4        159.37        186.57        61.71 o                         
 -10   3   4         91.26         99.40        66.18 o                         
  -9   3   4         83.77        135.81        16.35 o                         
  -8   3   4         51.45         51.05         5.55 o                         
  -7   3   4        331.46        314.31        18.47 o                         
  -6   3   4        230.33        218.88        55.41 o                         
  -5   3   4       1032.73       1046.63        99.86 o                         
  -4   3   4       2881.49       2892.17       173.74 o                         
  -3   3   4        944.45        828.37        65.38 o                         
  -2   3   4       4678.77       4061.06       386.88 o                         
  -1   3   4        958.58        807.15        75.93 o                         
   0   3   4        112.15        112.96        11.22 o                         
   1   3   4        177.34        208.24        17.74 o                         
   2   3   4       1407.32       1229.57        82.29 o                         
   3   3   4        615.22        507.27        35.57 o                         
   4   3   4       2294.63       2129.32       143.22 o                         
   5   3   4       2870.60       3237.18       230.85 o                         
   6   3   4        623.70        652.33        48.93 o                         
   7   3   4         13.72         10.99         5.00 o                         
   8   3   4         17.14         20.32         7.69 o                         
   9   3   4         90.78         93.98        12.67 o                         
  10   3   4        180.76        148.34        53.12 o                         
  11   3   4         49.10         31.80        27.19 o                         
 -12   4   4         36.17         34.53        22.86 o                         
 -11   4   4         12.34          5.43         6.32 o                         
 -10   4   4         68.72         81.67        12.43 o                         
  -9   4   4        825.81        985.82       121.43 o                         
  -8   4   4        782.41        782.51        41.72 o                         
  -7   4   4        170.86        141.50         9.98 o                         
  -6   4   4        490.18        610.01        46.27 o                         
  -5   4   4         59.72         54.58         7.77 o                         
  -4   4   4        344.51        397.21        28.22 o                         
  -3   4   4        529.54        446.90        36.94 o                         
  -2   4   4       2501.47       2401.22       223.85 o                         
  -1   4   4       1429.11       1103.27       105.84 o                         
   0   4   4       2290.86       1847.28       247.84 o                         
   1   4   4        282.85        299.99        30.83 o                         
   2   4   4        101.60        101.33        13.62 o                         
   3   4   4          4.19          7.43         3.30 o                         
   4   4   4        712.66        753.77        54.14 o                         
   5   4   4       2222.91       2461.44       189.73 o                         
   6   4   4       1661.37       1926.96       149.00 o                         
   7   4   4         20.80         18.33         7.36 o                         
   8   4   4        185.47        185.54        22.57 o                         
   9   4   4         90.90         92.96        13.22 o                         
  10   4   4         29.06         21.58         6.33 o                         
 -12   5   4         29.77         31.36         6.91 o                         
 -11   5   4         46.08         35.91        22.38 o                         
 -10   5   4         65.73         28.78        17.35 o                         
  -9   5   4        166.85        222.33        19.65 o                         
  -8   5   4        600.37        575.83        92.39 o                         
  -7   5   4        739.64        681.18        50.34 o                         
  -6   5   4       1072.20       1073.68        65.26 o                         
  -5   5   4         60.87         84.12         8.72 o                         
  -4   5   4        590.89        583.72        40.83 o                         
  -3   5   4        687.49        826.70        66.19 o                         
  -2   5   4        242.70        196.15        22.25 o                         
  -1   5   4       2909.11       2613.78       175.25 o                         
   0   5   4       8455.50       7980.40      1057.90 o                         
   1   5   4       2917.70       3044.17       406.46 o                         
   2   5   4        433.77        453.70        46.26 o                         
   3   5   4        119.60        100.16        12.65 o                         
   4   5   4          1.50          0.71         6.84 o                         
   5   5   4        199.87        202.44        22.68 o                         
   6   5   4         70.10         72.03        31.62 o                         
   7   5   4        657.97        651.31        73.63 o                         
   8   5   4        808.18        715.84        70.86 o                         
   9   5   4         13.04          5.00        15.25 o                         
  10   5   4          6.00          2.91         7.28 o                         
 -12   6   4         61.42         60.65        12.25 o                         
 -11   6   4         63.58         89.69        11.72 o                         
 -10   6   4         10.46         17.92         6.89 o                         
  -9   6   4         23.03         36.02         7.73 o                         
  -8   6   4          2.06          2.27         4.68 o                         
  -7   6   4        187.60        133.60        11.06 o                         
  -6   6   4       1733.74       1776.74        96.79 o                         
  -5   6   4       1059.77        989.17        99.06 o                         
  -4   6   4        249.60        206.35        11.98 o                         
  -3   6   4        729.43        757.64        39.26 o                         
  -2   6   4         85.81         93.52         8.52 o                         
  -1   6   4       2497.40       2397.27       183.07 o                         
   0   6   4        439.89        485.67        47.96 o                         
   1   6   4       1714.11       1702.34       133.99 o                         
   2   6   4       1853.81       1909.42       146.86 o                         
   3   6   4         66.13         83.53        11.65 o                         
   4   6   4         30.76         26.96        10.37 o                         
   5   6   4         53.89         46.73        15.99 o                         
   6   6   4         81.70         84.35        16.73 o                         
   7   6   4        364.11        402.57        93.20 o                         
   8   6   4        374.98        308.63        46.79 o                         
   9   6   4        148.52         32.04        12.60 o                         
 -11   7   4         60.41         96.77        19.14 o                         
 -10   7   4        105.20        120.20        57.92 o                         
  -9   7   4         61.15         70.14        11.07 o                         
  -8   7   4         93.51         95.18         8.34 o                         
  -7   7   4         45.85         37.33         7.27 o                         
  -6   7   4         74.74         75.23         7.23 o                         
  -5   7   4        164.38        166.25        15.91 o                         
  -4   7   4        726.37        822.49        57.20 o                         
  -3   7   4        255.93        249.77        15.87 o                         
  -2   7   4        205.05        185.09        13.77 o                         
  -1   7   4          8.61          7.82         3.35 o                         
   0   7   4        989.53       1071.27        73.19 o                         
   1   7   4        647.16        723.83        59.18 o                         
   2   7   4        318.75        334.10        25.76 o                         
   3   7   4         78.74         91.12         9.88 o                         
   4   7   4        479.70        478.73        51.65 o                         
   5   7   4        341.00        353.52        57.38 o                         
   6   7   4         97.20        141.71        35.99 o                         
   7   7   4        136.36        122.93        16.44 o                         
   9   7   4        131.12          8.54         6.41 o                         
 -11   8   4         64.36         93.63        17.64 o                         
 -10   8   4        198.24        265.08        42.46 o                         
  -9   8   4         58.23        131.80        26.31 o                         
  -8   8   4          2.66          3.98         4.07 o                         
  -7   8   4         43.90         38.87         7.06 o                         
  -6   8   4        125.88         90.81        19.54 o                         
  -5   8   4        177.73        152.38        27.84 o                         
  -4   8   4        881.68        936.53        75.95 o                         
  -3   8   4       1292.68       1314.89        80.33 o                         
  -2   8   4        684.86        715.98        60.78 o                         
  -1   8   4          9.96          6.83         4.92 o                         
   0   8   4        346.72        365.68        40.43 o                         
   1   8   4        112.37        120.05        13.38 o                         
   2   8   4        485.72        493.96        75.92 o                         
   3   8   4        301.03        376.55        61.46 o                         
   4   8   4        980.14        990.37       141.09 o                         
   5   8   4        477.81        544.96        82.15 o                         
   6   8   4        125.66        154.42        21.13 o                         
   7   8   4          7.24          8.12         3.50 o                         
   8   8   4         34.84         34.77         7.84 o                         
 -10   9   4         45.62         79.33        16.06 o                         
  -9   9   4         71.15         99.53        20.75 o                         
  -8   9   4        324.58        392.45       110.38 o                         
  -7   9   4        419.71        335.27        51.75 o                         
  -6   9   4          6.90          3.10         5.48 o                         
  -5   9   4        640.51        733.03        79.89 o                         
  -4   9   4        115.76         86.00        19.52 o                         
  -3   9   4        686.47        666.56        67.82 o                         
  -2   9   4       1172.23       1204.69       117.99 o                         
  -1   9   4        170.01        187.59        19.42 o                         
   0   9   4        250.64        254.03        45.03 o                         
   1   9   4        234.32        188.05        38.01 o                         
   2   9   4          1.01         -0.09         6.77 o                         
   3   9   4        395.17        336.38        55.86 o                         
   4   9   4        313.33        291.84        48.93 o                         
   5   9   4        181.35        212.82        34.99 o                         
   6   9   4         81.02         80.83         9.51 o                         
   7   9   4         29.05         31.96         7.72 o                         
  -9  10   4         30.83         50.66        23.71 o                         
  -8  10   4         13.89         13.70         6.50 o                         
  -7  10   4        159.79        193.32        32.02 o                         
  -6  10   4         28.63         25.19         6.56 o                         
  -5  10   4         10.24          5.75         6.46 o                         
  -4  10   4          9.30          5.72         6.82 o                         
  -3  10   4        106.40         98.49        14.43 o                         
  -2  10   4         57.13         85.75        17.57 o                         
  -1  10   4        340.46        417.81        63.36 o                         
   0  10   4        220.15        293.90        33.89 o                         
   1  10   4          8.50          5.38        11.61 o                         
   2  10   4          0.74         -7.04        17.39 o                         
   3  10   4          4.29         -9.80        16.36 o                         
   4  10   4         25.20         26.82         7.13 o                         
   5  10   4         90.76        102.07        13.31 o                         
   6  10   4         76.42         82.79        13.91 o                         
  -8  11   4         26.95         49.88        10.68 o                         
  -7  11   4         25.20         24.30         8.00 o                         
  -6  11   4         87.21        100.86        13.62 o                         
  -5  11   4        173.55        202.57        23.40 o                         
  -4  11   4         12.25          9.62         6.42 o                         
  -3  11   4          6.98          6.17         4.80 o                         
  -2  11   4         25.47         24.35         9.85 o                         
  -1  11   4         35.68         44.95        12.80 o                         
   0  11   4        218.10        274.08        31.59 o                         
   1  11   4        410.33        457.05        48.29 o                         
   2  11   4         16.43         20.21        16.34 o                         
   3  11   4          1.56          2.51        13.89 o                         
   4  11   4          4.23          5.10         7.56 o                         
  -6  12   4         59.61         74.92         9.93 o                         
  -5  12   4         75.51         81.82        20.17 o                         
  -4  12   4         85.35         81.79        16.32 o                         
  -3  12   4         15.71         11.68         6.57 o                         
  -2  12   4          3.70          4.28         6.05 o                         
  -1  12   4         35.41         34.90        10.11 o                         
   0  12   4         43.48         47.25         9.19 o                         
   1  12   4        175.31        224.26        50.92 o                         
   2  12   4        227.73        162.21        28.54 o                         
  -3  13   4         56.43         73.92        13.35 o                         
  -2  13   4         45.95         40.81         8.98 o                         
   0 -13   5         55.89         35.68         9.67 o                         
   1 -13   5         23.17         25.51         8.66 o                         
   2 -13   5         46.72         42.49        11.04 o                         
   3 -13   5         33.08         13.26         5.21 o                         
  -3 -12   5         41.54         43.80         8.60 o                         
  -2 -12   5          0.30         -1.91         4.68 o                         
  -1 -12   5          2.60         -3.80         6.18 o                         
   0 -12   5          2.06          3.98         6.47 o                         
   1 -12   5         58.88         41.84        13.56 o                         
   2 -12   5         59.51         65.90        10.15 o                         
   3 -12   5        163.14        155.18        19.12 o                         
   4 -12   5        112.53        109.49        19.74 o                         
   5 -12   5         18.95         34.11         9.23 o                         
   6 -12   5          0.79         -0.84         2.51 o                         
  -5 -11   5         22.97         22.83         5.75 o                         
  -4 -11   5         90.35         93.88        10.99 o                         
  -3 -11   5         79.19         88.94        10.11 o                         
  -2 -11   5         77.35         88.98        12.39 o                         
  -1 -11   5        135.01        154.58        17.32 o                         
   0 -11   5         41.62         48.86        12.35 o                         
   1 -11   5        245.93        246.55        31.72 o                         
   2 -11   5        168.59        180.11        37.77 o                         
   3 -11   5         38.87         31.80        11.86 o                         
   4 -11   5         27.28         30.04         7.98 o                         
   5 -11   5        137.51        150.07        18.28 o                         
   6 -11   5         23.22         14.81         4.71 o                         
   7 -11   5          5.49          2.88         3.23 o                         
  -6 -10   5          3.02         -3.18         8.72 o                         
  -5 -10   5          0.46          1.06         5.05 o                         
  -4 -10   5         79.18        106.39        11.31 o                         
  -3 -10   5         89.70        108.55        13.80 o                         
  -2 -10   5         97.37        120.92        14.86 o                         
  -1 -10   5         34.05         36.74         9.08 o                         
   0 -10   5         30.68         22.90         8.97 o                         
   1 -10   5          8.34          0.00         8.36 o                         
   2 -10   5          2.50          9.25         5.37 o                         
   3 -10   5        115.37        104.73        16.00 o                         
   4 -10   5        494.61        424.31        37.33 o                         
   5 -10   5         60.25         62.09        10.46 o                         
   6 -10   5         15.54         16.16        12.33 o                         
   7 -10   5         18.38         24.11         6.24 o                         
   8 -10   5          0.05          2.12         4.45 o                         
  -8  -9   5         11.24          6.13         3.83 o                         
  -7  -9   5         57.17         17.54        10.26 o                         
  -6  -9   5         43.15         68.15        18.39 o                         
  -5  -9   5          1.20          7.73         5.31 o                         
  -4  -9   5          0.70         -0.31         4.47 o                         
  -3  -9   5         97.14        133.60        16.00 o                         
  -2  -9   5        324.72        345.94        32.49 o                         
  -1  -9   5        267.06        344.76        41.10 o                         
   0  -9   5        365.26        365.95        33.62 o                         
   1  -9   5        115.41        100.41        13.56 o                         
   2  -9   5        191.27        191.90        32.00 o                         
   3  -9   5          1.99         -5.74         7.89 o                         
   4  -9   5        508.38        502.10        51.95 o                         
   5  -9   5        377.40        347.11        38.00 o                         
   6  -9   5        383.42        368.04        39.44 o                         
   7  -9   5         62.25         64.22         8.68 o                         
   8  -9   5          8.55         10.30         3.74 o                         
   9  -9   5          9.70          5.16         2.54 o                         
  -8  -8   5        100.87         72.25        11.29 o                         
  -7  -8   5        133.24         71.21        20.28 o                         
  -6  -8   5        196.86        162.53        34.98 o                         
  -5  -8   5        197.65        207.51        28.11 o                         
  -4  -8   5         11.14         10.16         5.83 o                         
  -3  -8   5         76.43        114.59        14.50 o                         
  -2  -8   5        142.17        151.03        14.32 o                         
  -1  -8   5        581.76        609.12        44.54 o                         
   0  -8   5       1058.44       1111.68        77.81 o                         
   1  -8   5        376.05        352.68        31.31 o                         
   2  -8   5        109.96        101.77        10.83 o                         
   3  -8   5         78.66         73.21         8.68 o                         
   4  -8   5          3.48          2.83         4.06 o                         
   5  -8   5        106.05         99.28        31.69 o                         
   6  -8   5        591.92        595.52       114.35 o                         
   7  -8   5        679.76        633.66        52.19 o                         
   8  -8   5        224.35        227.69        21.30 o                         
   9  -8   5         22.12         24.59         4.79 o                         
  10  -8   5          7.22         16.96         5.89 o                         
  -9  -7   5          0.02          5.34         4.04 o                         
  -8  -7   5         21.73         25.46         5.72 o                         
  -7  -7   5        138.89        140.64        43.69 o                         
  -6  -7   5        262.71        228.20        28.33 o                         
  -5  -7   5        249.79        233.83        29.43 o                         
  -4  -7   5         22.69         13.83         6.34 o                         
  -3  -7   5          9.41          0.71         3.51 o                         
  -2  -7   5          0.31         -0.66         3.37 o                         
  -1  -7   5         10.12          4.00         3.46 o                         
   0  -7   5        250.75        232.28        21.62 o                         
   1  -7   5        826.63        785.94        48.42 o                         
   2  -7   5       1298.57       1186.79        93.31 o                         
   3  -7   5        532.34        467.37        38.64 o                         
   4  -7   5         31.31         29.01         4.49 o                         
   5  -7   5        353.48        325.38        19.47 o                         
   6  -7   5         80.98         74.83        10.08 o                         
   7  -7   5         14.18         17.81         5.40 o                         
   8  -7   5        524.08        543.68        45.06 o                         
   9  -7   5        157.40        171.34        20.46 o                         
  10  -7   5         49.17         53.56        11.69 o                         
 -10  -6   5         42.89         48.72         7.03 o                         
  -9  -6   5          0.61         -1.83         3.01 o                         
  -8  -6   5          2.46          1.84         5.09 o                         
  -7  -6   5          8.10          6.10         5.78 o                         
  -6  -6   5        250.54        238.04        29.96 o                         
  -5  -6   5         75.85         35.66        20.24 o                         
  -4  -6   5        535.04        518.40        56.39 o                         
  -3  -6   5        399.51        397.23        29.27 o                         
  -2  -6   5        123.54        109.06        10.14 o                         
  -1  -6   5          1.75          8.73         3.84 o                         
   0  -6   5        869.94        908.42        62.59 o                         
   1  -6   5        596.38        517.50        36.30 o                         
   2  -6   5        887.00        755.93        46.68 o                         
   3  -6   5       1874.84       1780.34       107.25 o                         
   4  -6   5        377.88        364.36        18.49 o                         
   5  -6   5         28.16         29.07         5.87 o                         
   6  -6   5         79.21         68.90         6.82 o                         
   7  -6   5        256.61        270.47        21.64 o                         
   8  -6   5        267.70        289.77        35.46 o                         
   9  -6   5         83.24         85.55         8.96 o                         
  10  -6   5        482.18        428.79        60.19 o                         
  11  -6   5         52.52         67.85        14.83 o                         
 -10  -5   5         23.47         27.99         5.86 o                         
  -9  -5   5         24.83         23.74         5.98 o                         
  -8  -5   5         54.95         53.95         9.04 o                         
  -7  -5   5          0.50          1.03         6.22 o                         
  -6  -5   5          1.87         -0.09         3.63 o                         
  -5  -5   5        364.94        318.64        30.51 o                         
  -4  -5   5       1004.01        965.15       167.77 o                         
  -3  -5   5        969.06        832.79       204.40 o                         
  -2  -5   5       1118.35       1175.85       161.40 o                         
  -1  -5   5        410.31        450.56        45.29 o                         
   0  -5   5        116.29         90.55        11.49 o                         
   1  -5   5       1025.58       1079.32        72.48 o                         
   2  -5   5        391.57        327.90        23.32 o                         
   3  -5   5       1297.80       1216.72       115.73 o                         
   4  -5   5       1219.49       1130.76        53.56 o                         
   5  -5   5        410.73        395.80        17.83 o                         
   6  -5   5        937.66        865.49        38.63 o                         
   7  -5   5        238.08        225.00        13.92 o                         
   8  -5   5        340.67        343.65        25.75 o                         
   9  -5   5        120.20         98.97        15.04 o                         
  10  -5   5        239.09        244.03        27.12 o                         
  11  -5   5        119.15        163.50        50.30 o                         
 -11  -4   5         33.66         53.49        11.17 o                         
 -10  -4   5         62.30         83.36        11.73 o                         
  -9  -4   5         71.66         77.14        12.13 o                         
  -8  -4   5        441.54        443.47        39.64 o                         
  -7  -4   5        255.07        255.28        24.72 o                         
  -6  -4   5          0.64          0.30         3.64 o                         
  -5  -4   5         62.91         50.29         9.83 o                         
  -4  -4   5        182.27         93.50        15.64 o                         
  -3  -4   5        587.97        712.26       100.16 o                         
  -2  -4   5       2339.78       2221.20       210.95 o                         
  -1  -4   5       5195.83       5370.84       505.41 o                         
   0  -4   5        660.51        762.51        72.70 o                         
   1  -4   5          6.12         13.89         3.08 o                         
   2  -4   5        246.28        242.93        17.38 o                         
   3  -4   5        613.48        583.84        55.78 o                         
   4  -4   5       1355.01       1219.59       164.22 o                         
   5  -4   5       3075.09       2912.61       130.59 o                         
   6  -4   5        208.89        199.58         9.63 o                         
   7  -4   5        578.91        627.27        39.91 o                         
   8  -4   5        893.11        974.37        58.99 o                         
   9  -4   5        135.30        137.63        11.00 o                         
  10  -4   5         98.81         96.14         9.23 o                         
  11  -4   5         91.17         64.99        13.59 o                         
 -11  -3   5          0.05         -2.07         5.19 o                         
 -10  -3   5         24.59         33.31        10.74 o                         
  -9  -3   5        234.96        259.76        29.10 o                         
  -8  -3   5        218.82        204.54        20.82 o                         
  -7  -3   5        422.85        379.52        29.76 o                         
  -6  -3   5        503.10        424.27        32.56 o                         
  -5  -3   5          3.47          0.36         3.44 o                         
  -4  -3   5        238.26        217.26        26.22 o                         
  -3  -3   5       1623.20       1643.23       221.25 o                         
  -2  -3   5       1353.27       1357.02       105.90 o                         
  -1  -3   5       1584.57       1486.19       113.21 o                         
   0  -3   5       2340.47       2307.68       177.73 o                         
   1  -3   5        252.65        263.67        21.07 o                         
   2  -3   5       1206.72       1305.59       100.71 o                         
   3  -3   5          4.55          6.32         3.43 o                         
   4  -3   5       1313.71       1312.35       176.28 o                         
   5  -3   5        495.94        428.08        19.38 o                         
   6  -3   5       2329.99       2182.74        94.88 o                         
   7  -3   5       2410.35       2469.11       148.97 o                         
   8  -3   5         62.54         84.81         9.48 o                         
   9  -3   5         68.05         90.82        11.12 o                         
  10  -3   5          6.23          4.19         3.55 o                         
  11  -3   5         83.55         41.82        10.87 o                         
 -12  -2   5         10.44         25.57         7.13 o                         
 -11  -2   5          0.67         -0.17         9.01 o                         
 -10  -2   5          6.94          7.99         6.05 o                         
  -9  -2   5          1.28          0.62         4.71 o                         
  -8  -2   5        175.58        175.46        18.46 o                         
  -7  -2   5        491.33        482.00        32.03 o                         
  -6  -2   5        492.33        412.47        31.40 o                         
  -5  -2   5        465.72        466.27        45.24 o                         
  -4  -2   5        199.35        158.74        20.58 o                         
  -2  -2   5        261.76        248.90        20.61 o                         
  -1  -2   5        908.93       1036.36       137.95 o                         
   0  -2   5       1749.81       1926.03       181.91 o                         
   1  -2   5       3932.03       4102.21       240.04 o                         
   2  -2   5       2538.63       2632.31       174.19 o                         
   3  -2   5          5.35          6.44         6.52 o                         
   4  -2   5          2.55          4.92         3.82 o                         
   5  -2   5        357.76        302.48        18.04 o                         
   6  -2   5       1238.72       1238.26        61.70 o                         
   7  -2   5       1738.64       1543.31       109.76 o                         
   8  -2   5         32.72         41.35         7.78 o                         
   9  -2   5         18.38         18.13         5.93 o                         
  10  -2   5        177.71        152.38        15.97 o                         
  11  -2   5         24.13         16.86         7.54 o                         
 -12  -1   5         81.34         86.23        15.49 o                         
 -11  -1   5        120.20        149.71        26.25 o                         
 -10  -1   5         15.30          7.89         6.17 o                         
  -9  -1   5          0.03          1.43         4.86 o                         
  -8  -1   5          3.47          5.48         4.16 o                         
  -7  -1   5        608.07        537.39        39.18 o                         
  -6  -1   5        665.44        592.02        43.38 o                         
  -5  -1   5       2565.17       2801.00       242.41 o                         
  -4  -1   5       3019.00       3220.89       219.89 o                         
  -3  -1   5        530.19        519.16        52.28 o                         
  -2  -1   5        554.24        604.05        57.95 o                         
  -1  -1   5       1091.34       1201.06       133.96 o                         
   0  -1   5       1587.75       2773.99       233.76 o                         
   1  -1   5       4255.09       6152.88       494.06 o                         
   2  -1   5        856.40        860.89        96.88 o                         
   3  -1   5       1177.07       1041.70        81.05 o                         
   4  -1   5       2317.38       1925.58       290.46 o                         
   5  -1   5         39.42         36.06         6.92 o                         
   6  -1   5        685.46        588.10        46.51 o                         
   7  -1   5        443.15        414.69        27.60 o                         
   8  -1   5        166.60        156.74        43.80 o                         
   9  -1   5        900.37        933.72        74.09 o                         
  10  -1   5        456.15        536.77        47.26 o                         
  11  -1   5         32.65         45.09         7.68 o                         
 -12   0   5         94.51        106.68        23.99 o                         
 -11   0   5        157.25        232.22        58.41 o                         
 -10   0   5        168.14        245.49        28.15 o                         
  -9   0   5         83.59        130.21        15.94 o                         
  -8   0   5         40.99         27.78         5.08 o                         
  -7   0   5          2.01          6.86         3.08 o                         
  -6   0   5        436.11        337.55        23.83 o                         
  -5   0   5       2992.06       3513.82       405.25 o                         
  -4   0   5        165.04        184.08        28.90 o                         
  -3   0   5       1778.46       2176.23       289.77 o                         
  -2   0   5        409.29        491.27        47.32 o                         
  -1   0   5        134.23        172.07        24.81 o                         
   0   0   5        308.35        407.02        34.06 o                         
   1   0   5       3118.71       5025.54       368.55 o                         
   2   0   5       1554.01       2041.50       296.69 o                         
   3   0   5      11011.16      10424.34       800.06 o                         
   4   0   5       4028.88       4174.03       402.82 o                         
   5   0   5        452.58        317.34        29.24 o                         
   6   0   5          0.64         -0.34         2.23 o                         
   7   0   5        472.74        437.86        30.92 o                         
   8   0   5        106.82         67.18        13.33 o                         
   9   0   5        233.68        124.35        28.76 o                         
  10   0   5        416.66        437.70        37.24 o                         
  11   0   5        150.67        146.50        69.51 o                         
 -12   1   5          2.05          2.15         8.17 o                         
 -11   1   5          9.15          9.38         5.25 o                         
 -10   1   5         52.87         64.22        15.65 o                         
  -9   1   5        314.75        434.38        39.79 o                         
  -8   1   5        331.92        315.60        29.34 o                         
  -7   1   5          0.93          1.61         3.07 o                         
  -6   1   5        402.24        308.93       180.84 o                         
  -5   1   5        320.32        424.81        72.37 o                         
  -4   1   5       1464.55       1606.41       123.56 o                         
  -3   1   5       1223.13       1384.08       185.26 o                         
  -2   1   5       1078.55        987.90       120.77 o                         
  -1   1   5       3737.63       4583.55       429.24 o                         
   0   1   5        626.77       1017.07        76.76 o                         
   1   1   5          4.19         20.85         4.11 o                         
   2   1   5       5099.40       5608.51       526.08 o                         
   3   1   5       3541.67       3212.00       302.65 o                         
   4   1   5        438.02        356.12        37.45 o                         
   5   1   5       2135.24       2402.70       252.48 o                         
   6   1   5        275.43        248.42        15.05 o                         
   7   1   5          1.14          1.31         4.12 o                         
   8   1   5          1.73         10.17         7.16 o                         
   9   1   5        320.88        176.45        37.35 o                         
  10   1   5        189.59        178.03        80.85 o                         
  11   1   5        103.45         97.93        45.49 o                         
 -12   2   5          2.41          6.53         7.54 o                         
 -11   2   5          9.81         11.00         5.45 o                         
 -10   2   5         64.95         48.01        10.89 o                         
  -9   2   5        237.15        294.08        42.33 o                         
  -8   2   5        393.19        421.09        30.52 o                         
  -7   2   5        780.23        845.97        39.93 o                         
  -6   2   5        303.38        305.18        17.18 o                         
  -5   2   5        217.04        196.71        12.91 o                         
  -4   2   5       1202.97       1142.92        76.54 o                         
  -3   2   5       2888.11       3121.93       237.87 o                         
  -2   2   5       1951.33       1692.02       127.75 o                         
  -1   2   5       2661.49       2612.74       347.23 o                         
   0   2   5       3479.19       4132.68       326.54 o                         
   1   2   5        979.60        922.63        78.84 o                         
   2   2   5        274.73        247.85        18.34 o                         
   3   2   5        474.24        333.52        33.57 o                         
   4   2   5        384.24        328.02        47.75 o                         
   5   2   5       2735.04       3021.57       173.39 o                         
   6   2   5        650.68        612.51        44.14 o                         
   7   2   5        151.57        150.01        22.62 o                         
   8   2   5        168.02        112.44        46.71 o                         
   9   2   5         73.19         54.14        33.57 o                         
  10   2   5         99.89         63.92        49.76 o                         
  11   2   5         75.40         22.19        10.22 o                         
 -12   3   5         10.39         11.59         5.66 o                         
 -11   3   5          5.56          7.33         5.96 o                         
 -10   3   5         32.20         28.25         8.83 o                         
  -9   3   5        725.13        723.00       162.14 o                         
  -8   3   5        300.04        350.78        35.00 o                         
  -7   3   5        421.82        338.32        20.21 o                         
  -6   3   5       1030.28       1029.69       180.39 o                         
  -5   3   5        551.24        614.29        59.28 o                         
  -4   3   5        319.07        248.42        32.12 o                         
  -3   3   5        164.74        148.36        14.60 o                         
  -2   3   5       3453.04       3204.65       304.23 o                         
  -1   3   5        904.56       1138.85       243.09 o                         
   0   3   5        756.43        753.46        62.97 o                         
   1   3   5       5951.84       6215.41       475.37 o                         
   2   3   5         14.71          9.64         3.00 o                         
   3   3   5          0.11          4.30         2.62 o                         
   4   3   5       1294.24       1276.97       103.40 o                         
   5   3   5       1673.42       1926.19       191.55 o                         
   6   3   5         22.48         21.84         6.92 o                         
   7   3   5        878.49        903.22        91.39 o                         
   8   3   5        526.96        438.01       158.83 o                         
   9   3   5         93.12         70.57        43.07 o                         
  10   3   5         36.70         14.92        10.39 o                         
 -12   4   5         30.85         28.37        13.00 o                         
 -11   4   5        124.98        153.03        66.33 o                         
 -10   4   5          2.36          4.20         4.41 o                         
  -9   4   5          4.63          3.76         4.00 o                         
  -8   4   5         41.08         21.71         8.63 o                         
  -7   4   5        646.41        468.44        63.29 o                         
  -6   4   5        298.71        271.84        21.94 o                         
  -5   4   5        799.47        717.38        68.81 o                         
  -4   4   5        226.37        202.35        20.58 o                         
  -3   4   5          5.87          1.91         2.51 o                         
  -2   4   5          6.45          2.35         3.29 o                         
  -1   4   5        405.63        268.65        33.61 o                         
   0   4   5       7051.56       5875.27       548.23 o                         
   1   4   5       3361.97       2585.60       367.72 o                         
   2   4   5        146.03        124.62        17.24 o                         
   3   4   5       1267.36       1190.17       113.77 o                         
   4   4   5        119.36        130.77        18.93 o                         
   5   4   5         55.83         72.18        13.03 o                         
   6   4   5        381.60        454.30        51.07 o                         
   7   4   5        741.76        761.79        64.41 o                         
   8   4   5        558.16        371.11       155.17 o                         
   9   4   5        161.37        110.30        56.00 o                         
  10   4   5         24.68         18.26         9.61 o                         
 -12   5   5         16.11         17.37        12.73 o                         
 -11   5   5         61.29         54.33         9.58 o                         
 -10   5   5         13.38          6.38         6.22 o                         
  -9   5   5          5.83          7.24         4.34 o                         
  -8   5   5         21.82         10.98         4.19 o                         
  -7   5   5         37.86         25.93         5.66 o                         
  -6   5   5       1097.42       1098.51       156.77 o                         
  -5   5   5       1691.47       1584.66       175.27 o                         
  -4   5   5        382.87        288.43        23.13 o                         
  -3   5   5         34.41         20.35         6.99 o                         
  -2   5   5         45.12         59.41         9.51 o                         
  -1   5   5          5.35          4.80         8.28 o                         
   0   5   5       2154.50       2062.16       195.92 o                         
   1   5   5       1676.87       1542.36       147.70 o                         
   2   5   5       2336.72       2212.27       147.77 o                         
   3   5   5       1553.70       1523.63       118.70 o                         
   4   5   5         61.04         93.60        14.79 o                         
   5   5   5         33.43         38.35         9.86 o                         
   6   5   5        205.14        198.58        26.52 o                         
   7   5   5        544.99        616.51        50.83 o                         
   8   5   5        240.86        210.39        84.46 o                         
   9   5   5        139.88        122.20        72.03 o                         
  10   5   5         56.24         -2.20         6.26 o                         
 -11   6   5         23.79         23.07        19.14 o                         
 -10   6   5        168.24        258.09        23.66 o                         
  -9   6   5        215.84        187.28        46.20 o                         
  -8   6   5          4.90          1.54         3.67 o                         
  -7   6   5        129.88        109.95        16.25 o                         
  -6   6   5        468.08        397.19        42.17 o                         
  -5   6   5        299.08        210.31        28.32 o                         
  -4   6   5        426.31        413.56        22.18 o                         
  -3   6   5       2007.36       1980.54       106.74 o                         
  -2   6   5       1023.81       1029.79        68.45 o                         
  -1   6   5          2.62         -0.66         3.37 o                         
   0   6   5          0.92          3.39         2.36 o                         
   1   6   5        103.85        103.46         8.93 o                         
   2   6   5        948.67        919.34        64.02 o                         
   3   6   5        573.56        604.76        50.55 o                         
   4   6   5        160.31        148.74        20.77 o                         
   5   6   5        124.13        150.72        22.07 o                         
   6   6   5        178.96        168.22        44.86 o                         
   7   6   5          0.82         -0.46         4.90 o                         
   8   6   5        118.37         43.44        38.90 o                         
   9   6   5         85.44         20.00         8.56 o                         
 -11   7   5         35.70         60.97        14.19 o                         
 -10   7   5        120.77        109.89        52.04 o                         
  -9   7   5        317.59        305.76        46.19 o                         
  -8   7   5        238.62        233.56        17.48 o                         
  -7   7   5        135.09         98.63        17.30 o                         
  -6   7   5          5.49         -4.74         4.74 o                         
  -5   7   5         11.70          3.07         3.68 o                         
  -4   7   5        266.30        260.61        20.03 o                         
  -3   7   5        625.50        656.54        38.26 o                         
  -2   7   5        865.21       1026.86        69.33 o                         
  -1   7   5        975.96       1183.18        91.30 o                         
   0   7   5        276.60        264.64        18.68 o                         
   1   7   5         89.26        103.69        13.49 o                         
   2   7   5        235.64        237.14        24.17 o                         
   3   7   5        440.18        410.73        65.53 o                         
   4   7   5        616.67        533.82        81.70 o                         
   5   7   5        847.99       1008.20       102.32 o                         
   6   7   5        225.65        269.78        32.54 o                         
   7   7   5         87.01         84.03        18.39 o                         
   8   7   5          0.58         -3.10         3.48 o                         
 -10   8   5        119.31        204.04        33.59 o                         
  -9   8   5         51.94        119.58        23.83 o                         
  -8   8   5          5.00          6.26         6.03 o                         
  -7   8   5        139.61        142.37        15.38 o                         
  -6   8   5        533.85        421.84        63.24 o                         
  -5   8   5          4.27          3.25         7.28 o                         
  -4   8   5        603.04        563.55        82.37 o                         
  -3   8   5        117.42        119.39        11.26 o                         
  -2   8   5        904.59       1019.05        80.31 o                         
  -1   8   5        732.49        802.50        56.65 o                         
   0   8   5        363.48        385.87        29.03 o                         
   1   8   5        476.73        558.53        84.73 o                         
   2   8   5        125.63        146.97        31.98 o                         
   3   8   5        326.82        334.35        55.75 o                         
   4   8   5        185.96        229.48        42.22 o                         
   5   8   5        322.27        301.33        50.94 o                         
   6   8   5        205.62        222.55        37.91 o                         
   7   8   5         20.13         16.73         4.40 o                         
 -10   9   5          7.06         18.60         7.16 o                         
  -9   9   5         80.13        127.58        23.17 o                         
  -8   9   5         46.42         65.90         9.14 o                         
  -7   9   5         23.78         14.07         7.60 o                         
  -6   9   5         94.71         86.98        18.87 o                         
  -5   9   5          8.46          3.28         7.78 o                         
  -4   9   5        219.02        239.13        39.75 o                         
  -3   9   5          0.97          8.44         6.55 o                         
  -2   9   5       1310.47       1294.22       102.87 o                         
  -1   9   5        186.57        206.15        20.22 o                         
   0   9   5        243.29        225.85        41.85 o                         
   1   9   5        125.43        104.66        27.83 o                         
   2   9   5          8.55         14.76        16.07 o                         
   3   9   5         45.14         31.63        18.47 o                         
   4   9   5          6.63          1.85         7.43 o                         
   5   9   5        106.30        149.07        27.97 o                         
   6   9   5        110.00        107.78        11.48 o                         
  -9  10   5          2.83         -1.45         4.57 o                         
  -8  10   5         29.67          5.90         9.95 o                         
  -7  10   5        230.53        230.56        36.33 o                         
  -6  10   5        322.35        301.78        46.30 o                         
  -5  10   5         42.47         49.58        12.50 o                         
  -4  10   5        211.77        253.58        41.31 o                         
  -3  10   5         32.87         31.33         7.88 o                         
  -2  10   5         14.47          3.54         7.66 o                         
  -1  10   5          5.46          1.51         4.46 o                         
   0  10   5        149.10        178.28        22.88 o                         
   1  10   5        674.41        712.93        70.89 o                         
   2  10   5        256.64        251.40        35.55 o                         
   3  10   5         46.38         23.58        17.39 o                         
   4  10   5         18.19         19.43         8.86 o                         
   5  10   5          3.86          2.94         4.34 o                         
  -8  11   5         18.73          5.45         3.80 o                         
  -7  11   5         25.56          6.36        13.16 o                         
  -6  11   5         88.52        117.99        20.75 o                         
  -5  11   5        156.37        206.16        23.38 o                         
  -4  11   5        173.84        204.96        32.66 o                         
  -3  11   5         45.44         63.17        16.11 o                         
  -2  11   5         34.51         47.50        12.69 o                         
  -1  11   5          0.99         -5.51         7.25 o                         
   0  11   5         47.03         34.75         9.26 o                         
   1  11   5         77.53         70.34        11.88 o                         
   2  11   5        245.68        194.48        34.17 o                         
   3  11   5        148.39        155.56        27.08 o                         
   4  11   5         52.30         36.21         9.67 o                         
  -6  12   5          0.57         -2.59         4.10 o                         
  -5  12   5         27.84         34.15         9.86 o                         
  -4  12   5        138.90        143.99        16.47 o                         
  -3  12   5        147.70        207.42        32.39 o                         
  -2  12   5         35.08         49.70        11.46 o                         
  -1  12   5          3.78          2.01         5.28 o                         
   0  12   5          1.34          1.83         4.59 o                         
   1  12   5          8.18         12.20         5.62 o                         
   2  12   5         32.97         25.61         7.71 o                         
  -3 -12   6         53.64         48.09        12.86 o                         
  -2 -12   6         83.36         92.51        11.22 o                         
  -1 -12   6         36.93         44.21        10.21 o                         
   0 -12   6          0.41          8.43         6.31 o                         
   1 -12   6         43.03         41.22        13.29 o                         
   2 -12   6         77.18         40.55        12.52 o                         
   3 -12   6        120.24        101.06        13.60 o                         
   4 -12   6         72.33         59.46         9.25 o                         
   5 -12   6         31.66         17.06         6.05 o                         
  -5 -11   6          0.01          2.25         5.89 o                         
  -4 -11   6         21.75         22.10         7.15 o                         
  -3 -11   6        109.77        127.51        21.39 o                         
  -2 -11   6         21.70         23.25         8.77 o                         
  -1 -11   6         58.35         54.67        23.60 o                         
   0 -11   6          3.76         -0.27         8.03 o                         
   1 -11   6          3.23         -4.76         7.28 o                         
   2 -11   6         25.54         17.11         6.59 o                         
   3 -11   6         91.86         78.02        12.53 o                         
   4 -11   6        187.05        146.61        23.33 o                         
   5 -11   6         96.06         97.12        13.14 o                         
   6 -11   6         32.32         24.36        12.22 o                         
   7 -11   6         42.62         25.39         7.32 o                         
  -6 -10   6         97.33         72.11        16.80 o                         
  -5 -10   6         69.93         93.31        21.85 o                         
  -4 -10   6         22.58         21.22         7.43 o                         
  -3 -10   6         28.41         26.50         5.97 o                         
  -2 -10   6         34.18         38.12         9.68 o                         
  -1 -10   6        117.98        131.76        15.86 o                         
   0 -10   6         80.55         76.32        18.74 o                         
   1 -10   6        359.76        389.89        51.41 o                         
   2 -10   6        110.07        107.04        16.13 o                         
   3 -10   6        164.67        115.95        17.50 o                         
   4 -10   6          8.55         11.94         9.78 o                         
   5 -10   6        391.49        390.29        41.13 o                         
   6 -10   6         90.07         84.04        12.07 o                         
   7 -10   6         51.83         45.85        11.48 o                         
   8 -10   6         67.63         62.21        11.43 o                         
  -7  -9   6         40.44         19.04        13.31 o                         
  -6  -9   6         75.18         81.79        20.47 o                         
  -5  -9   6        142.13        204.51        24.06 o                         
  -4  -9   6         40.66         45.17         6.85 o                         
  -3  -9   6          8.71         13.40         5.37 o                         
  -2  -9   6          6.50          1.19         4.73 o                         
  -1  -9   6        125.27        146.70        17.41 o                         
   0  -9   6        679.46        705.18        59.33 o                         
   1  -9   6        329.77        343.60        68.98 o                         
   2  -9   6         33.14         24.21        11.33 o                         
   3  -9   6        157.13        118.18        15.84 o                         
   4  -9   6          2.21          1.88         4.74 o                         
   5  -9   6         65.22         60.53        22.62 o                         
   6  -9   6         60.35         53.36        18.86 o                         
   7  -9   6        227.60        215.94        24.82 o                         
   8  -9   6         95.12         71.08        10.20 o                         
   9  -9   6         26.81         27.22         6.73 o                         
  -8  -8   6          0.14         -0.58         3.92 o                         
  -7  -8   6         58.54         41.50        18.72 o                         
  -6  -8   6        112.62         93.56        14.14 o                         
  -5  -8   6         36.07         40.54         9.41 o                         
  -4  -8   6         96.05        125.88        13.04 o                         
  -3  -8   6         16.17         22.83         7.60 o                         
  -2  -8   6         11.39         14.32         8.87 o                         
  -1  -8   6         26.66         46.47         8.96 o                         
   0  -8   6        164.01        209.50        22.66 o                         
   1  -8   6        550.87        595.93        62.54 o                         
   2  -8   6        609.18        607.53        60.91 o                         
   3  -8   6        736.53        745.39        74.20 o                         
   4  -8   6        401.25        409.48        35.49 o                         
   5  -8   6        165.12        156.20        20.00 o                         
   6  -8   6        297.99        269.30        30.59 o                         
   7  -8   6        197.88        223.90        26.10 o                         
   8  -8   6        303.43        304.49        26.67 o                         
   9  -8   6        123.77        136.74        22.58 o                         
  10  -8   6        128.78        163.57        24.63 o                         
  -9  -7   6          1.71          2.83         2.38 o                         
  -8  -7   6          3.06          2.28         3.15 o                         
  -7  -7   6          1.21         -1.38         6.51 o                         
  -6  -7   6         34.83         45.29        10.42 o                         
  -5  -7   6        169.76        166.39        37.97 o                         
  -4  -7   6        128.81        151.32        26.06 o                         
  -3  -7   6        172.90        165.94        16.92 o                         
  -2  -7   6        561.08        611.20        50.54 o                         
  -1  -7   6        174.55        187.35        16.39 o                         
   0  -7   6        655.87        751.42        61.74 o                         
   1  -7   6        224.13        209.60        17.48 o                         
   2  -7   6        418.47        392.99        32.86 o                         
   3  -7   6       1377.76       1211.97        82.22 o                         
   4  -7   6        282.91        256.17        17.90 o                         
   5  -7   6        539.99        488.57        41.38 o                         
   6  -7   6         90.22         65.19         9.42 o                         
   7  -7   6          9.00         11.43         4.32 o                         
   8  -7   6         76.29         47.54         9.79 o                         
   9  -7   6        280.17        271.01        41.13 o                         
  10  -7   6        149.49        176.78        27.24 o                         
 -10  -6   6         17.53         15.37         4.96 o                         
  -9  -6   6         60.10         72.91        14.59 o                         
  -8  -6   6         49.57         52.29        12.98 o                         
  -7  -6   6         50.67         49.73        10.68 o                         
  -6  -6   6          9.63          8.40         5.98 o                         
  -5  -6   6         97.73        107.49        27.38 o                         
  -4  -6   6        798.03        714.85        60.08 o                         
  -3  -6   6        341.53        325.51        22.06 o                         
  -2  -6   6        852.29        920.31        64.09 o                         
  -1  -6   6       1629.23       1730.88       115.34 o                         
   0  -6   6          2.73          0.31         3.70 o                         
   1  -6   6         82.87         93.51        10.90 o                         
   2  -6   6         60.05         62.95         6.07 o                         
   3  -6   6        228.97        201.59        14.13 o                         
   4  -6   6        275.63        246.98        15.53 o                         
   5  -6   6       1722.47       1526.15        83.81 o                         
   6  -6   6        975.52        884.78        71.99 o                         
   7  -6   6          4.89          6.98         4.98 o                         
   8  -6   6         81.88         74.51        11.76 o                         
   9  -6   6          8.41          5.97         3.81 o                         
  10  -6   6         90.80        103.69        17.51 o                         
 -10  -5   6         25.68         14.58         6.56 o                         
  -9  -5   6         44.99         42.63        11.39 o                         
  -8  -5   6        237.35        232.23        28.97 o                         
  -7  -5   6        231.15        235.44        37.83 o                         
  -6  -5   6         12.77         17.42         5.64 o                         
  -5  -5   6         94.95         76.27         8.59 o                         
  -4  -5   6         41.24         23.13         6.60 o                         
  -3  -5   6        620.47        629.70        72.72 o                         
  -2  -5   6       1045.61       1033.49        93.94 o                         
  -1  -5   6        304.21        310.50        26.18 o                         
   0  -5   6       1994.25       2033.14       193.87 o                         
   1  -5   6       2067.46       2214.85       210.47 o                         
   2  -5   6        203.40        227.35        13.93 o                         
   3  -5   6        800.58        813.48        42.14 o                         
   4  -5   6        284.96        241.39        14.79 o                         
   5  -5   6        221.63        183.33        12.04 o                         
   6  -5   6       1401.09       1263.25        56.17 o                         
   7  -5   6        406.85        496.18        32.12 o                         
   8  -5   6         12.84          7.17         4.85 o                         
   9  -5   6          8.33         10.96         9.68 o                         
  10  -5   6         18.75         12.30        10.14 o                         
  11  -5   6         57.55         36.50         8.84 o                         
 -11  -4   6          1.30          2.92         3.66 o                         
 -10  -4   6         11.76         20.28         7.60 o                         
  -9  -4   6         50.68         58.16        11.00 o                         
  -8  -4   6        162.07        144.46        16.12 o                         
  -7  -4   6        175.41        162.05        23.94 o                         
  -6  -4   6        249.50        207.34        20.82 o                         
  -5  -4   6         69.34         64.98         9.29 o                         
  -4  -4   6         44.56         15.84         7.87 o                         
  -3  -4   6          7.86          9.08         4.20 o                         
  -2  -4   6       1419.97       1569.45       150.40 o                         
  -1  -4   6       2645.77       2745.60       259.89 o                         
   0  -4   6       1048.46       1064.79        80.43 o                         
   1  -4   6         24.72         38.14         5.43 o                         
   2  -4   6          9.04          9.15         3.53 o                         
   3  -4   6         82.25         86.74         9.05 o                         
   4  -4   6        137.86        134.32        11.50 o                         
   5  -4   6       1619.96       1615.02        77.35 o                         
   6  -4   6        819.77        698.65        29.82 o                         
   7  -4   6        460.87        518.82        28.66 o                         
   8  -4   6        276.07        300.73        23.35 o                         
   9  -4   6         20.19         15.75         5.68 o                         
  10  -4   6         13.40         20.07         7.87 o                         
  11  -4   6         26.96         12.37         5.47 o                         
 -11  -3   6         20.35         34.77         8.92 o                         
 -10  -3   6          0.89          3.00         6.32 o                         
  -9  -3   6          6.86         12.01         5.54 o                         
  -8  -3   6         68.95         60.68         9.49 o                         
  -7  -3   6         63.77         63.15         8.55 o                         
  -6  -3   6        306.97        214.55        21.98 o                         
  -5  -3   6        177.97        129.66        11.95 o                         
  -4  -3   6          8.34         10.16         4.93 o                         
  -3  -3   6        876.65        899.81       120.42 o                         
  -2  -3   6         50.77         67.91         7.18 o                         
  -1  -3   6        933.83       1149.09        89.09 o                         
   0  -3   6       4516.30       4831.38       450.99 o                         
   1  -3   6       3409.11       3467.30       261.40 o                         
   2  -3   6         67.24         52.18         5.54 o                         
   3  -3   6       1178.38       1081.40       145.63 o                         
   4  -3   6        740.87        782.79        43.92 o                         
   5  -3   6         43.46         47.73         4.05 o                         
   6  -3   6        130.19        102.59        10.49 o                         
   7  -3   6        736.04        715.29        61.90 o                         
   8  -3   6        676.55        686.62        49.51 o                         
   9  -3   6        169.59        193.06        24.32 o                         
  10  -3   6        116.25        119.92        46.54 o                         
  11  -3   6          0.28          3.60         4.05 o                         
 -11  -2   6         86.86        104.87        38.73 o                         
 -10  -2   6         58.97         79.15        23.69 o                         
  -9  -2   6          2.04          7.88         4.72 o                         
  -8  -2   6         25.06         27.46         7.42 o                         
  -7  -2   6        127.36        121.03        13.79 o                         
  -6  -2   6        155.79        149.45        13.94 o                         
  -5  -2   6         44.19         31.00         4.21 o                         
  -4  -2   6      12874.85      14569.79      1147.29 o                         
  -3  -2   6       4026.46       4594.06       429.06 o                         
  -2  -2   6       1266.18       1522.30       102.22 o                         
  -1  -2   6        769.31        997.51       133.14 o                         
   0  -2   6        690.88       1006.17        77.79 o                         
   1  -2   6       1261.25       1417.59        98.37 o                         
   2  -2   6       3450.41       3453.00       227.81 o                         
   3  -2   6       3980.21       3636.32       331.65 o                         
   4  -2   6        543.70        463.29        29.57 o                         
   5  -2   6        739.85        687.91        39.28 o                         
   6  -2   6          9.29          8.20         2.95 o                         
   7  -2   6        605.97        529.33        39.12 o                         
   8  -2   6        325.34        318.06        25.41 o                         
   9  -2   6        498.41        366.80        79.75 o                         
  10  -2   6        507.26        450.99        61.11 o                         
  11  -2   6         32.88         28.67         5.41 o                         
 -12  -1   6         45.26         31.62         7.99 o                         
 -11  -1   6         47.30         68.44        29.71 o                         
 -10  -1   6         75.04         87.22        12.95 o                         
  -9  -1   6         80.33        123.83        20.30 o                         
  -8  -1   6        129.32        147.13        16.53 o                         
  -7  -1   6          0.04          2.90         3.54 o                         
  -6  -1   6          2.13         -3.56         5.35 o                         
  -5  -1   6       1318.51       1099.69       133.14 o                         
  -4  -1   6      11007.28      12006.60      2558.50 o                         
  -3  -1   6        335.64        391.33        38.24 o                         
  -2  -1   6        448.97        617.46        59.32 o                         
  -1  -1   6        164.05        142.27        14.78 o                         
   0  -1   6         21.17         32.50         3.99 o                         
   1  -1   6         48.69         53.58         4.96 o                         
   2  -1   6        118.92        129.92        15.03 o                         
   3  -1   6       4146.08       6652.87       883.28 o                         
   4  -1   6       4486.01       4870.55       589.20 o                         
   5  -1   6        478.08        430.15        23.90 o                         
   6  -1   6        283.58        222.68        29.19 o                         
   7  -1   6        332.31        237.70        17.78 o                         
   8  -1   6        160.80        168.82        26.30 o                         
   9  -1   6         23.54         16.87        18.72 o                         
  10  -1   6        293.30        260.36        72.87 o                         
  11  -1   6        150.49        217.82        32.58 o                         
 -12   0   6          0.08         -2.55         4.85 o                         
 -11   0   6         58.42         85.50        34.52 o                         
 -10   0   6          4.40         10.71         4.71 o                         
  -9   0   6         47.55         31.06         6.99 o                         
  -8   0   6        422.68        350.98        39.96 o                         
  -7   0   6         26.44          8.87         7.47 o                         
  -6   0   6        591.28        541.71        30.20 o                         
  -5   0   6        490.92        510.23       108.25 o                         
  -4   0   6       1834.07       2077.19       387.66 o                         
  -3   0   6        380.52        509.55        49.50 o                         
  -2   0   6       1909.35       2375.75       224.19 o                         
  -1   0   6       2590.00       3372.16       317.16 o                         
   0   0   6         13.12         37.54         5.44 o                         
   1   0   6         18.21         29.64         4.82 o                         
   2   0   6        108.64        145.27        15.86 o                         
   3   0   6        912.04       1296.26       334.23 o                         
   4   0   6       1761.77       1830.67       227.58 o                         
   5   0   6       1890.57       1821.13        86.24 o                         
   6   0   6        252.30        209.06        15.00 o                         
   7   0   6        290.22        251.76        22.23 o                         
   8   0   6         74.00         39.20        17.89 o                         
   9   0   6        318.86        182.69        36.68 o                         
  10   0   6         69.73         63.86        16.20 o                         
  11   0   6        102.28        109.21        38.66 o                         
 -12   1   6          0.84         -8.02         8.02 o                         
 -11   1   6          0.07          0.98         4.30 o                         
 -10   1   6          4.32          5.68         5.63 o                         
  -9   1   6        109.04        112.16        52.33 o                         
  -8   1   6        469.79        409.68        45.40 o                         
  -7   1   6        830.94        876.02        42.80 o                         
  -6   1   6        219.00        201.55        31.90 o                         
  -5   1   6        208.02        222.28        25.80 o                         
  -4   1   6         48.16         34.53         5.33 o                         
  -3   1   6       2175.65       2424.25       322.92 o                         
  -2   1   6       1029.08       1227.81       164.81 o                         
  -1   1   6       3905.48       5467.59       509.89 o                         
   0   1   6       4601.10       7592.12       573.40 o                         
   1   1   6       2144.64       3758.72       305.61 o                         
   2   1   6        473.60        697.65        71.48 o                         
   3   1   6        876.96        801.84        77.55 o                         
   4   1   6        605.67        474.12        39.92 o                         
   5   1   6        843.13        951.24        96.99 o                         
   6   1   6        882.73        792.11        45.57 o                         
   7   1   6        437.20        398.65        61.59 o                         
   8   1   6        426.56        322.02        88.16 o                         
   9   1   6         11.49          5.00        10.48 o                         
  10   1   6         82.39         47.76        23.51 o                         
  11   1   6         88.07         64.14        17.66 o                         
 -12   2   6         26.97         30.88         9.49 o                         
 -11   2   6          8.59         12.15         4.86 o                         
 -10   2   6         27.59         28.24        10.22 o                         
  -9   2   6        242.71        272.30        85.97 o                         
  -8   2   6        909.99        397.78       249.94 o                         
  -7   2   6        298.99        117.39        99.81 o                         
  -6   2   6        880.97        344.07       192.83 o                         
  -5   2   6        366.33        302.54        12.52 o                         
  -4   2   6         46.90         40.91        12.90 o                         
  -3   2   6         10.72         12.12         4.81 o                         
  -2   2   6        262.54        278.65        27.99 o                         
  -1   2   6        382.21        385.16        53.94 o                         
   0   2   6       6033.90       7928.38       740.98 o                         
   1   2   6       4729.30       5691.61       598.72 o                         
   2   2   6        728.22        845.91       155.95 o                         
   3   2   6        105.32         93.17        11.73 o                         
   4   2   6        667.65        644.52        54.94 o                         
   5   2   6        281.09        283.90        21.96 o                         
   6   2   6        156.01        161.92        16.68 o                         
   7   2   6       1519.21       1328.16       198.96 o                         
   8   2   6        423.94        368.50       135.14 o                         
   9   2   6         99.21         32.42        15.67 o                         
  10   2   6        125.17         95.31        32.57 o                         
 -12   3   6         19.24         22.34         6.26 o                         
 -11   3   6         22.38          8.09         6.81 o                         
 -10   3   6         31.68         33.18        10.73 o                         
  -9   3   6          3.16          3.13         4.55 o                         
  -8   3   6          4.98          4.85         5.11 o                         
  -7   3   6        144.59         20.13         8.96 o                         
  -6   3   6       1034.23        204.03       141.16 o                         
  -5   3   6       1307.69       1352.20        95.28 o                         
  -4   3   6        704.74        605.08        61.44 o                         
  -3   3   6          8.86          4.60         2.82 o                         
  -2   3   6          0.50          2.84         4.21 o                         
  -1   3   6       1134.20       1058.55       111.33 o                         
   0   3   6       1052.27       1127.22       174.12 o                         
   1   3   6       1390.17       1322.27       115.75 o                         
   2   3   6       1745.78       1425.87       135.29 o                         
   3   3   6       1333.49       1340.86       108.36 o                         
   4   3   6        597.78        738.91       110.98 o                         
   5   3   6         42.75         52.43        10.94 o                         
   6   3   6          7.21          7.87         5.64 o                         
   7   3   6        724.08        687.43        53.47 o                         
   8   3   6       1038.92        887.71       400.64 o                         
   9   3   6        116.69         64.71        26.41 o                         
  10   3   6         21.43         12.67         4.19 o                         
 -12   4   6          3.02          2.65         7.27 o                         
 -11   4   6         27.51         25.43        26.99 o                         
 -10   4   6        130.58         99.77        71.59 o                         
  -9   4   6          8.41         -4.21         4.23 o                         
  -8   4   6        154.40         16.61        12.87 o                         
  -7   4   6         79.86         34.18        20.90 o                         
  -6   4   6        582.05        466.66        51.79 o                         
  -5   4   6        556.32        594.15        49.30 o                         
  -4   4   6       1286.41        982.18        99.56 o                         
  -3   4   6        712.83        595.87        72.69 o                         
  -2   4   6        132.41        107.75        13.26 o                         
  -1   4   6          6.49          8.12         3.46 o                         
   0   4   6        777.61        491.66        71.00 o                         
   1   4   6        430.35        383.51        56.03 o                         
   2   4   6        659.55        558.36        34.91 o                         
   3   4   6       3380.05       3165.30       251.89 o                         
   4   4   6        357.12        433.46       101.70 o                         
   5   4   6        323.45        293.13        33.20 o                         
   6   4   6         16.06          9.45         6.66 o                         
   7   4   6        463.67        409.50        35.85 o                         
   8   4   6        107.39         77.60        42.95 o                         
   9   4   6        197.74        207.20       108.96 o                         
  10   4   6         86.33         15.75         8.22 o                         
 -11   5   6         92.56         65.90        23.40 o                         
 -10   5   6        181.27        156.43        85.39 o                         
  -9   5   6        209.28         14.74        33.05 o                         
  -8   5   6         50.78          8.89         6.38 o                         
  -7   5   6         34.09         11.69         5.07 o                         
  -6   5   6          4.49          5.08         2.97 o                         
  -5   5   6          8.13          5.37         2.95 o                         
  -4   5   6        916.08        782.24        68.99 o                         
  -3   5   6       2194.37       1925.45       115.51 o                         
  -2   5   6       1948.77       1889.52       154.35 o                         
  -1   5   6       1308.43       1264.30        85.14 o                         
   0   5   6          0.91         -0.11         4.39 o                         
   1   5   6         82.27         68.23         9.20 o                         
   2   5   6        665.93        635.02        52.20 o                         
   3   5   6        687.54        615.18        50.04 o                         
   4   5   6         45.99         29.84        15.71 o                         
   5   5   6        563.78        567.80        87.93 o                         
   6   5   6        506.96        521.24        54.28 o                         
   7   5   6          0.35          3.40         5.59 o                         
   8   5   6         70.74         45.84        29.43 o                         
   9   5   6         21.34         15.10        10.94 o                         
 -11   6   6         68.11         66.40        26.28 o                         
 -10   6   6         44.92          8.54         8.97 o                         
  -9   6   6        173.06        147.89        45.56 o                         
  -8   6   6        569.50        554.36        29.70 o                         
  -7   6   6        178.51        136.74        18.86 o                         
  -6   6   6          2.99         -0.23         6.95 o                         
  -5   6   6         41.95         36.13         5.05 o                         
  -4   6   6        119.75        119.65         8.54 o                         
  -3   6   6        215.05        216.07        15.77 o                         
  -2   6   6       1706.82       1817.30       123.34 o                         
  -1   6   6       1107.94       1117.83        76.00 o                         
   0   6   6        129.21        139.33        17.10 o                         
   1   6   6        155.36        178.95        13.12 o                         
   2   6   6          3.68          7.39         4.58 o                         
   3   6   6        149.40        139.05        22.69 o                         
   4   6   6        773.73        845.66       124.40 o                         
   5   6   6       1277.88       1548.19       216.81 o                         
   6   6   6        358.66        437.53        70.23 o                         
   7   6   6        142.19        183.86        45.24 o                         
   8   6   6         13.63         10.62         5.76 o                         
 -11   7   6         12.35         20.90         7.99 o                         
 -10   7   6         12.54         25.09        10.15 o                         
  -9   7   6        100.59        132.06        13.28 o                         
  -8   7   6         17.39         10.72         4.59 o                         
  -7   7   6         85.89         98.01        14.88 o                         
  -5   7   6          6.52          9.84         7.01 o                         
  -4   7   6         20.00         12.94         3.00 o                         
  -3   7   6        271.43        258.94        16.64 o                         
  -2   7   6        849.36        958.28        82.68 o                         
  -1   7   6        427.04        538.61        43.46 o                         
   0   7   6        162.84        160.73        21.97 o                         
   1   7   6        767.69        789.36        55.50 o                         
   2   7   6        279.56        273.47        31.66 o                         
   3   7   6         46.44         33.76        19.93 o                         
   4   7   6        299.30        283.83        34.94 o                         
   5   7   6        575.14        591.14        89.95 o                         
   6   7   6        307.47        349.85        66.13 o                         
   7   7   6         96.57        126.02        15.94 o                         
   8   7   6         33.24         27.71         6.37 o                         
 -10   8   6          3.56         13.11         7.11 o                         
  -9   8   6         18.81          4.35        12.65 o                         
  -8   8   6         14.90          8.68         4.12 o                         
  -7   8   6         88.56        112.08        15.30 o                         
  -6   8   6        145.06        134.81        17.30 o                         
  -5   8   6        651.44        653.21        94.33 o                         
  -4   8   6        385.85        414.09        62.90 o                         
  -3   8   6        117.23        128.55        16.92 o                         
  -2   8   6        776.92        814.29        80.62 o                         
  -1   8   6         68.28        108.99        13.44 o                         
   0   8   6         47.50         52.00        10.76 o                         
   1   8   6        835.01        869.77        85.91 o                         
   2   8   6        381.18        382.10        61.59 o                         
   3   8   6        186.83        156.08        34.35 o                         
   4   8   6          4.03          4.48         9.37 o                         
   5   8   6         43.45         43.93        13.88 o                         
   6   8   6         89.13        116.56        29.67 o                         
   7   8   6        123.53        145.28        16.59 o                         
  -9   9   6         42.87         37.60        31.55 o                         
  -8   9   6          7.20         13.08         3.87 o                         
  -7   9   6        251.99        245.13        38.63 o                         
  -6   9   6        411.43        309.88        47.79 o                         
  -5   9   6        161.51        126.01        24.46 o                         
  -4   9   6        209.30        233.70        39.02 o                         
  -3   9   6        277.79        287.25        32.46 o                         
  -2   9   6          1.44         -2.85         4.76 o                         
  -1   9   6         65.11         54.35         8.56 o                         
   0   9   6         76.82         86.46        14.10 o                         
   1   9   6        467.34        488.70        75.52 o                         
   2   9   6        376.54        424.05        66.13 o                         
   3   9   6        341.33        320.63        47.83 o                         
   4   9   6         18.80         14.63         9.34 o                         
   5   9   6          4.90          3.15         5.27 o                         
   6   9   6          9.61          6.76         5.01 o                         
  -8  10   6         21.39          3.07         8.95 o                         
  -7  10   6          8.96          4.14         3.47 o                         
  -6  10   6         84.15        100.78        19.11 o                         
  -5  10   6         69.00        103.57        19.74 o                         
  -4  10   6         82.06        107.74        21.23 o                         
  -3  10   6         46.18         63.49        17.47 o                         
  -2  10   6        145.64        174.37        21.34 o                         
  -1  10   6        107.23        112.84        15.35 o                         
   0  10   6         83.05         91.99        14.51 o                         
   1  10   6        184.89        170.92        22.18 o                         
   2  10   6        218.64        280.85        42.91 o                         
   3  10   6        122.81        143.81        26.71 o                         
   4  10   6         84.58         85.82        17.47 o                         
   5  10   6         55.23         62.45         8.16 o                         
  -7  11   6          3.99          2.71         2.71 o                         
  -6  11   6          1.21          1.72         4.72 o                         
  -5  11   6          0.85          1.91         4.79 o                         
  -4  11   6        162.44        200.45        31.63 o                         
  -3  11   6        158.94        178.10        25.95 o                         
  -2  11   6         48.57         46.52        11.93 o                         
  -1  11   6         54.22         55.61        13.06 o                         
   0  11   6         28.28         45.35        11.35 o                         
   1  11   6          2.18         -1.14         3.64 o                         
   2  11   6         54.13         62.53        13.81 o                         
   3  11   6         88.06        109.60        19.43 o                         
  -4  12   6         22.66         22.10         4.35 o                         
  -3  12   6         28.67         47.12        10.16 o                         
  -2  12   6        126.29        153.71        24.66 o                         
  -1  12   6        119.32        205.09        31.23 o                         
   0  12   6         79.53         84.37        15.02 o                         
  -2 -12   7          8.20         23.73         9.14 o                         
  -1 -12   7         37.27         41.78         7.84 o                         
   0 -12   7         33.01         28.95         7.26 o                         
   1 -12   7          7.98          8.64         7.63 o                         
   2 -12   7         11.23          5.68         7.13 o                         
   3 -12   7          0.44         -2.65         5.54 o                         
   4 -12   7         36.92         27.32         8.44 o                         
  -4 -11   7          7.04          9.72         7.78 o                         
  -3 -11   7          6.93         11.53         7.15 o                         
  -2 -11   7         77.61         94.14        12.11 o                         
  -1 -11   7         31.59         25.32        12.09 o                         
   0 -11   7         10.30          8.29         7.11 o                         
   1 -11   7        162.53        153.50        21.51 o                         
   2 -11   7        121.60         70.35        18.79 o                         
   3 -11   7          0.34         -2.68         4.03 o                         
   4 -11   7          0.19         -2.65         3.92 o                         
   5 -11   7          4.66          4.46         3.71 o                         
   6 -11   7         18.79         19.19         7.76 o                         
  -5 -10   7          7.91         15.17         9.79 o                         
  -4 -10   7         14.14          8.34         4.52 o                         
  -3 -10   7          1.08         -1.23         3.66 o                         
  -2 -10   7          3.60         -0.56         6.62 o                         
  -1 -10   7         17.29         14.75         7.91 o                         
   0 -10   7         48.63         25.70         9.96 o                         
   1 -10   7        282.80        347.51        41.49 o                         
   2 -10   7        430.00        334.99        56.82 o                         
   3 -10   7         35.15         22.03         6.65 o                         
   4 -10   7          1.38         -3.28         5.28 o                         
   5 -10   7         31.27         40.75         7.55 o                         
   6 -10   7         59.24         59.12         9.12 o                         
   7 -10   7         72.15         59.86        11.51 o                         
  -7  -9   7          0.74         -2.43         7.19 o                         
  -6  -9   7         61.68         69.14        10.51 o                         
  -5  -9   7         90.48         75.33        25.07 o                         
  -4  -9   7         28.17         47.48         6.78 o                         
  -3  -9   7         18.35         31.72        13.03 o                         
  -2  -9   7         52.67         81.53        11.35 o                         
  -1  -9   7        120.71        136.71        29.02 o                         
   0  -9   7         75.02         96.21        23.95 o                         
   1  -9   7        441.19        439.81        50.78 o                         
   2  -9   7        136.74        127.10        22.99 o                         
   3  -9   7        291.34        317.94        68.59 o                         
   4  -9   7         78.81         86.12        18.57 o                         
   5  -9   7          8.61          6.93        11.34 o                         
   6  -9   7          0.71          0.94         3.30 o                         
   7  -9   7         29.89         37.51        10.16 o                         
   8  -9   7         24.22         30.62         7.66 o                         
  -8  -8   7         10.75         17.23         4.55 o                         
  -7  -8   7         13.76         15.75         5.96 o                         
  -6  -8   7          4.37          3.04         4.69 o                         
  -5  -8   7         31.09         30.28         8.25 o                         
  -4  -8   7         89.99        104.73        10.92 o                         
  -3  -8   7        343.62        416.15        45.93 o                         
  -2  -8   7        425.65        538.66        56.17 o                         
  -1  -8   7         38.88         45.59         8.48 o                         
   0  -8   7          0.47         -5.79         8.24 o                         
   1  -8   7         32.69         27.32         9.39 o                         
   2  -8   7        181.30        183.10        30.62 o                         
   3  -8   7         59.90         48.84         9.10 o                         
   4  -8   7        153.47        128.85        18.28 o                         
   5  -8   7        662.65        552.02        56.75 o                         
   6  -8   7        541.65        504.36        42.22 o                         
   7  -8   7          7.27         10.96         7.32 o                         
   8  -8   7         58.84         55.27        11.86 o                         
   9  -8   7         31.98         28.77         7.29 o                         
  -9  -7   7         18.77         32.59         7.22 o                         
  -8  -7   7        137.71        142.32        36.30 o                         
  -7  -7   7          2.14          3.15         5.07 o                         
  -6  -7   7          3.01          9.21         5.64 o                         
  -5  -7   7         59.62         50.47        23.63 o                         
  -4  -7   7          5.60          1.03         6.78 o                         
  -3  -7   7        315.33        328.51        39.91 o                         
  -2  -7   7        601.97        656.89        47.20 o                         
  -1  -7   7        551.26        536.53        54.82 o                         
   0  -7   7         53.62         46.61         7.37 o                         
   1  -7   7         40.24         47.24         9.47 o                         
   2  -7   7         14.55         16.26         7.41 o                         
   3  -7   7        261.58        258.24        28.77 o                         
   4  -7   7         52.27         56.18         7.88 o                         
   5  -7   7        322.67        288.12        26.19 o                         
   6  -7   7        289.75        256.43        23.85 o                         
   7  -7   7         57.82         55.50        12.02 o                         
   8  -7   7         34.52         34.25         9.92 o                         
   9  -7   7         19.98         12.34         5.46 o                         
  -9  -6   7         23.55         30.30         8.22 o                         
  -8  -6   7         58.69         47.93         9.46 o                         
  -7  -6   7         53.10         66.02        17.66 o                         
  -6  -6   7         76.21         52.06         8.56 o                         
  -5  -6   7         43.68         32.73         6.94 o                         
  -4  -6   7         17.04          3.41         8.52 o                         
  -3  -6   7        140.02        135.48        11.80 o                         
  -2  -6   7        144.41        142.26        15.60 o                         
  -1  -6   7        495.24        559.11        45.89 o                         
   0  -6   7        754.80        808.22        64.76 o                         
   1  -6   7       1140.44       1199.21        95.11 o                         
   2  -6   7         33.00         17.54         8.43 o                         
   3  -6   7        147.14        147.35        11.02 o                         
   4  -6   7        343.43        302.06        18.53 o                         
   5  -6   7        704.94        613.26        50.81 o                         
   6  -6   7        197.75        172.32        17.82 o                         
   7  -6   7        368.48        330.05        36.40 o                         
   8  -6   7        139.49         95.88        18.77 o                         
   9  -6   7         42.41         29.47        15.13 o                         
  10  -6   7         36.40         36.33         5.85 o                         
 -10  -5   7          0.25         -1.54         3.86 o                         
  -9  -5   7         42.03         58.41        13.02 o                         
  -8  -5   7         65.56         41.81        10.22 o                         
  -7  -5   7         65.65         56.94         9.10 o                         
  -6  -5   7        194.02        176.65        30.81 o                         
  -5  -5   7        289.97        229.43        51.20 o                         
  -4  -5   7         85.54         88.49        13.26 o                         
  -3  -5   7          6.61         17.48         7.04 o                         
  -2  -5   7        642.60        607.15        60.76 o                         
  -1  -5   7        470.44        486.32        34.38 o                         
   0  -5   7        424.85        480.12        39.83 o                         
   1  -5   7       1134.14       1117.79        88.23 o                         
   2  -5   7        404.99        336.43        24.52 o                         
   3  -5   7        340.03        267.15        16.50 o                         
   4  -5   7         42.79         38.48         4.18 o                         
   5  -5   7        529.55        471.24        25.21 o                         
   6  -5   7       1115.64       1091.68        75.07 o                         
   7  -5   7        582.67        636.08        52.50 o                         
   8  -5   7         61.88         65.90        10.51 o                         
   9  -5   7        141.30        102.14        13.30 o                         
  10  -5   7         22.33         11.38         5.61 o                         
 -10  -4   7         40.59         44.54        13.29 o                         
  -9  -4   7          4.12          5.06         4.03 o                         
  -8  -4   7         44.27         37.98        19.58 o                         
  -7  -4   7         95.47         78.17        12.43 o                         
  -6  -4   7         84.74         53.90        17.84 o                         
  -5  -4   7        259.76        260.11        20.31 o                         
  -4  -4   7        726.02        753.30        57.42 o                         
  -3  -4   7        270.10        265.85        30.66 o                         
  -2  -4   7         23.62         26.29         4.76 o                         
  -1  -4   7          3.35          1.77         2.69 o                         
   0  -4   7       1328.30       1372.70        90.57 o                         
   1  -4   7       1048.76       1171.36        78.25 o                         
   2  -4   7        359.61        333.09        20.79 o                         
   3  -4   7       1071.40        920.17        51.09 o                         
   4  -4   7        960.16        814.73        56.78 o                         
   5  -4   7        518.86        419.78        28.94 o                         
   6  -4   7          9.82         21.72         5.05 o                         
   7  -4   7        186.83        154.27        16.62 o                         
   8  -4   7        314.60        333.98        28.90 o                         
   9  -4   7        158.46        192.89        30.99 o                         
  10  -4   7        140.28         98.50        17.95 o                         
 -11  -3   7         82.54        107.69        37.38 o                         
 -10  -3   7         37.45         48.71        19.12 o                         
  -9  -3   7          6.81          8.46         4.49 o                         
  -8  -3   7         66.17         62.81        15.82 o                         
  -7  -3   7          0.27          3.33         7.95 o                         
  -6  -3   7         44.92         36.41         7.49 o                         
  -5  -3   7        370.20        302.38        25.92 o                         
  -4  -3   7       1635.96       1792.55       148.45 o                         
  -3  -3   7       1053.90       1239.94        98.09 o                         
  -2  -3   7        730.81        784.83        54.43 o                         
  -1  -3   7        709.15        799.08        62.62 o                         
   0  -3   7         12.98         16.18         4.05 o                         
   1  -3   7        601.81        616.13        59.15 o                         
   2  -3   7       1364.04       1283.10        98.97 o                         
   3  -3   7       2038.85       1847.51       115.78 o                         
   4  -3   7       1151.28       1074.19        68.10 o                         
   5  -3   7        389.65        324.20        30.61 o                         
   6  -3   7         71.37         65.21         5.99 o                         
   7  -3   7          2.78          4.78         3.11 o                         
   8  -3   7        293.52        287.63        28.66 o                         
   9  -3   7        462.27        480.71        69.30 o                         
  10  -3   7        216.21        247.68       111.37 o                         
 -11  -2   7         20.76         19.98         4.62 o                         
 -10  -2   7          9.56         12.90         5.80 o                         
  -9  -2   7         99.98        123.04        52.46 o                         
  -8  -2   7         81.36         62.55        17.36 o                         
  -7  -2   7         11.57          7.72         4.60 o                         
  -6  -2   7          5.34          1.24         4.03 o                         
  -5  -2   7         98.78         78.65        22.21 o                         
  -4  -2   7       1738.56       1908.48       244.15 o                         
  -3  -2   7       1687.00       2016.88       190.56 o                         
  -2  -2   7        145.21        142.06        11.21 o                         
  -1  -2   7        919.38       1006.31        78.93 o                         
   0  -2   7         59.01         89.46        12.43 o                         
   1  -2   7         37.33         32.36         4.29 o                         
   2  -2   7        348.56        352.50        24.85 o                         
   3  -2   7       6099.66       6373.39       393.56 o                         
   4  -2   7       1420.79       1375.10        68.64 o                         
   5  -2   7         60.91         41.19         4.84 o                         
   6  -2   7         10.29          3.82         4.28 o                         
   7  -2   7          1.77         -3.05         3.05 o                         
   8  -2   7          1.66          3.09         3.41 o                         
   9  -2   7         42.46         21.67        10.92 o                         
  10  -2   7        283.20        233.28        63.96 o                         
 -11  -1   7          6.58         15.27         4.55 o                         
 -10  -1   7         20.12         10.40         4.85 o                         
  -9  -1   7        117.07         72.20        17.42 o                         
  -8  -1   7        348.50        253.57        59.67 o                         
  -7  -1   7         31.40         35.57        12.08 o                         
  -6  -1   7         26.59         21.93         7.41 o                         
  -5  -1   7         72.87         86.46        17.30 o                         
  -4  -1   7        574.44        754.38        71.58 o                         
  -3  -1   7         80.78         92.95        11.05 o                         
  -2  -1   7        743.56        909.48        87.27 o                         
  -1  -1   7       3312.01       4541.44       533.17 o                         
   0  -1   7        666.19       1205.34       114.22 o                         
   1  -1   7        126.18        144.11        15.33 o                         
   2  -1   7        369.09        418.11        46.18 o                         
   3  -1   7        127.30        137.19        10.71 o                         
   4  -1   7        948.95        891.22        50.37 o                         
   5  -1   7        678.72        705.82        39.54 o                         
   6  -1   7        874.75        850.10        45.79 o                         
   7  -1   7        998.19        831.72        61.21 o                         
   8  -1   7         93.57         75.05         8.65 o                         
   9  -1   7         14.34         10.66         5.79 o                         
  10  -1   7         46.49         37.61         8.03 o                         
 -11   0   7         12.98         15.26         7.17 o                         
 -10   0   7         28.45          9.92         5.92 o                         
  -9   0   7         73.68         65.98        12.49 o                         
  -8   0   7        165.99        144.72        40.75 o                         
  -7   0   7        206.81        206.16        34.82 o                         
  -6   0   7        803.32        681.40        86.26 o                         
  -5   0   7        668.02        792.55       119.14 o                         
  -4   0   7         15.17         26.10        12.89 o                         
  -3   0   7        215.79        244.74        25.02 o                         
  -2   0   7       1465.54       1915.51       180.88 o                         
  -1   0   7       2000.96       2648.72       249.22 o                         
   0   0   7       4615.16       7463.96       677.85 o                         
   1   0   7       3715.19       5355.79       495.83 o                         
   2   0   7       1498.65       2016.96       154.01 o                         
   3   0   7         24.60         19.57         3.92 o                         
   4   0   7        244.73        226.89        20.64 o                         
   5   0   7         88.37         92.39         7.31 o                         
   6   0   7        761.14        635.26        55.76 o                         
   7   0   7       1261.42       1119.14       118.52 o                         
   8   0   7        667.17        313.78        69.28 o                         
   9   0   7         62.16         58.55        10.63 o                         
  10   0   7          5.38         -3.46         4.04 o                         
 -11   1   7          4.42          7.83         5.46 o                         
 -10   1   7         54.56         47.62        27.74 o                         
  -9   1   7          5.18         13.99         6.69 o                         
  -8   1   7        234.37        218.09        85.47 o                         
  -7   1   7        311.09        203.16        29.82 o                         
  -6   1   7        902.49        500.87       440.62 o                         
  -5   1   7        460.59        522.65        84.87 o                         
  -4   1   7        491.13        471.91        39.58 o                         
  -3   1   7        530.51        702.46        67.63 o                         
  -2   1   7         46.34         61.26        12.04 o                         
  -1   1   7       2487.00       4039.08       379.61 o                         
   0   1   7       3130.42       4949.58       460.89 o                         
   1   1   7        361.08        523.86        60.38 o                         
   2   1   7        929.68       1575.04       302.40 o                         
   3   1   7        620.79        608.81        49.30 o                         
   4   1   7          3.08          0.10         2.80 o                         
   5   1   7         60.93         51.77         8.21 o                         
   6   1   7        395.90        304.94        23.45 o                         
   7   1   7       1247.39       1039.98       228.16 o                         
   8   1   7        400.15        398.10        35.03 o                         
   9   1   7        158.48         68.49        19.17 o                         
  10   1   7         44.61         43.42         7.59 o                         
 -11   2   7         21.68         39.38        27.15 o                         
 -10   2   7         12.19         13.67         8.27 o                         
  -9   2   7         47.12         72.61        30.58 o                         
  -8   2   7          3.37         -5.94         5.94 o                         
  -7   2   7        270.70         35.19        48.34 o                         
  -6   2   7        299.97         54.43        47.43 o                         
  -5   2   7        493.98        463.21        85.84 o                         
  -4   2   7       1365.34       1459.40       134.59 o                         
  -3   2   7        667.40        750.25        72.51 o                         
  -2   2   7        222.85        227.35        33.43 o                         
  -1   2   7        191.29        263.65        26.49 o                         
   0   2   7       1408.39       2009.52       190.00 o                         
   1   2   7        375.30        400.65        44.21 o                         
   2   2   7        995.42        986.09       112.80 o                         
   3   2   7        826.26        866.29        48.08 o                         
   4   2   7        695.18        687.00        58.65 o                         
   5   2   7        215.99        212.12        15.21 o                         
   6   2   7        220.90        179.96        27.68 o                         
   7   2   7        300.45        240.80        52.35 o                         
   8   2   7        433.22        432.07        36.68 o                         
   9   2   7        217.69         80.85        19.78 o                         
  10   2   7         72.59         62.56        31.19 o                         
 -11   3   7         66.50         44.35        14.30 o                         
 -10   3   7        158.72        142.64        38.44 o                         
  -9   3   7         25.99         -0.69         6.78 o                         
  -8   3   7         83.40         10.96        20.86 o                         
  -7   3   7          8.41         -5.21         9.22 o                         
  -6   3   7        302.56         28.41         9.56 o                         
  -5   3   7         74.88         47.01         5.76 o                         
  -4   3   7        993.66        582.85        54.58 o                         
  -3   3   7        546.53        397.68        41.99 o                         
  -2   3   7        302.07        354.86        53.62 o                         
  -1   3   7        239.02        258.68        26.19 o                         
   0   3   7         12.60          5.70         3.07 o                         
   1   3   7        110.11        123.84        10.17 o                         
   2   3   7       1688.68       1649.83       156.47 o                         
   3   3   7       2981.00       2683.19       207.34 o                         
   4   3   7       1225.26       1592.93       244.79 o                         
   5   3   7         13.35         27.43         7.35 o                         
   6   3   7        121.46        101.26        17.63 o                         
   7   3   7         51.49         28.46        10.29 o                         
   8   3   7         60.16         52.82        24.60 o                         
   9   3   7         98.30         23.02        10.18 o                         
  10   3   7        255.75        155.43        71.86 o                         
 -11   4   7         49.81         47.95        27.76 o                         
 -10   4   7        127.93         78.87        30.92 o                         
  -9   4   7        141.18         59.30        24.81 o                         
  -8   4   7        170.92         14.08        25.33 o                         
  -7   4   7          9.75         -3.18         4.90 o                         
  -6   4   7         31.90         11.80         6.85 o                         
  -5   4   7          6.39          9.65         4.19 o                         
  -4   4   7        161.50        108.37        11.37 o                         
  -3   4   7       1054.52        942.44        86.77 o                         
  -2   4   7       4343.79       4012.79       340.48 o                         
  -1   4   7        911.79        828.77        57.12 o                         
   0   4   7        382.46        330.21        30.61 o                         
   1   4   7        116.59        121.10        12.14 o                         
   2   4   7         15.43         16.88         4.17 o                         
   3   4   7        662.39        624.71        50.88 o                         
   4   4   7        797.11        956.36       247.27 o                         
   5   4   7        460.01        395.07        54.96 o                         
   6   4   7        988.39        975.76       113.36 o                         
   7   4   7         51.51         50.74         8.16 o                         
   8   4   7          8.34          4.33         7.28 o                         
   9   4   7          2.80         -2.60         6.81 o                         
 -11   5   7         17.88         15.15         6.62 o                         
 -10   5   7         25.91         26.92        22.09 o                         
  -9   5   7         39.73         57.25         9.48 o                         
  -8   5   7        542.75        382.64        51.67 o                         
  -7   5   7        168.68         14.12        21.89 o                         
  -6   5   7        120.01         82.31        23.39 o                         
  -5   5   7        322.86        263.73        27.25 o                         
  -4   5   7        185.89        173.49        13.30 o                         
  -3   5   7       1688.34       1670.27       131.61 o                         
  -2   5   7        840.19        764.75        55.99 o                         
  -1   5   7       1339.85       1292.67       132.95 o                         
   0   5   7        902.51        784.88        84.80 o                         
   1   5   7        180.42        164.04        19.52 o                         
   2   5   7          1.36          0.37         3.85 o                         
   3   5   7        112.59         80.92        10.37 o                         
   4   5   7         20.67         19.77        11.34 o                         
   5   5   7       1023.33       1052.56       151.62 o                         
   6   5   7        979.10        954.87       147.36 o                         
   7   5   7        130.96        147.70        15.23 o                         
   8   5   7         82.15         81.45        15.23 o                         
 -11   6   7         15.63          7.40         5.52 o                         
 -10   6   7          8.37         10.40        15.91 o                         
  -9   6   7         51.65         55.24        10.68 o                         
  -8   6   7         77.45         59.27         9.87 o                         
  -7   6   7        100.09        104.90        12.13 o                         
  -6   6   7        237.77        180.13        36.85 o                         
  -5   6   7        178.16         85.39        24.15 o                         
  -4   6   7        108.61         82.65         6.74 o                         
  -3   6   7         83.37         70.52         6.90 o                         
  -2   6   7        488.96        561.09        40.80 o                         
  -1   6   7        516.33        460.05        34.98 o                         
   0   6   7        494.70        510.27        42.23 o                         
   1   6   7         28.25         28.05         5.16 o                         
   2   6   7        182.45        196.26        33.32 o                         
   3   6   7        267.07        230.84        27.95 o                         
   4   6   7        135.91        165.05        33.70 o                         
   5   6   7        191.96        183.82        35.79 o                         
   6   6   7        117.55        132.22        34.77 o                         
   7   6   7        294.10        365.16        30.25 o                         
   8   6   7        143.64        131.23        20.70 o                         
 -10   7   7          0.88          2.33         6.12 o                         
  -9   7   7         16.70         16.49         5.33 o                         
  -8   7   7         21.70          9.42         7.09 o                         
  -7   7   7         17.87         30.88         7.96 o                         
  -6   7   7        371.58        145.23        33.43 o                         
  -5   7   7        440.65        374.38        62.42 o                         
  -4   7   7        263.74        267.27        43.16 o                         
  -3   7   7         27.61         18.60         6.15 o                         
  -2   7   7         15.34         11.21         6.97 o                         
  -1   7   7        102.07        104.56        18.06 o                         
   0   7   7        312.55        323.20        29.37 o                         
   1   7   7        364.92        405.53        43.87 o                         
   2   7   7       1041.69       1249.73       171.07 o                         
   3   7   7        561.24        568.35        86.43 o                         
   4   7   7         31.58         22.48        13.14 o                         
   5   7   7          6.17          8.24         9.27 o                         
   6   7   7         20.03         32.57         6.85 o                         
   7   7   7        116.50        161.22        18.13 o                         
 -10   8   7         41.16         82.56        15.23 o                         
  -9   8   7        106.72        117.36        31.50 o                         
  -8   8   7         31.51         29.05         5.75 o                         
  -7   8   7        314.33        235.73       142.99 o                         
  -6   8   7        144.83        143.86        18.12 o                         
  -5   8   7        349.92        335.38        52.21 o                         
  -4   8   7        566.71        625.51        90.79 o                         
  -3   8   7         19.92         24.48         6.98 o                         
  -2   8   7        221.78        265.33        29.87 o                         
  -1   8   7         42.26         56.34        15.86 o                         
   0   8   7         30.35         20.44         7.48 o                         
   1   8   7        341.60        354.40        56.69 o                         
   2   8   7        773.80        881.72       121.98 o                         
   3   8   7        334.66        384.61        61.05 o                         
   4   8   7        119.90        130.59        27.01 o                         
   5   8   7         28.15         23.30        13.17 o                         
   6   8   7         12.49         10.81         3.95 o                         
  -9   9   7         47.77          2.78         3.65 o                         
  -8   9   7          2.24          5.74         5.28 o                         
  -7   9   7          8.37          0.99         3.37 o                         
  -6   9   7          2.12         -3.59         4.24 o                         
  -5   9   7        158.58        165.38        28.86 o                         
  -4   9   7        126.27        164.63        29.23 o                         
  -3   9   7        203.61        301.66        47.39 o                         
  -2   9   7        158.16        174.68        21.06 o                         
  -1   9   7         31.58         46.88        15.58 o                         
   0   9   7          3.04          4.53         5.09 o                         
   1   9   7         68.47         70.56        14.41 o                         
   2   9   7         44.77         43.34        13.98 o                         
   3   9   7        194.86        216.27        36.82 o                         
   4   9   7        143.77        164.71        28.78 o                         
   5   9   7        115.58        123.79        27.64 o                         
  -8  10   7         30.09          1.30         3.41 o                         
  -7  10   7         56.04         58.43        12.03 o                         
  -6  10   7         10.71          9.81         5.07 o                         
  -5  10   7          5.84          4.37         5.21 o                         
  -4  10   7         10.93         18.09         8.50 o                         
  -3  10   7         93.71        119.17        15.75 o                         
  -2  10   7        222.35        311.97        33.63 o                         
  -1  10   7        251.35        256.35        45.69 o                         
   0  10   7         34.43         30.15         6.27 o                         
   1  10   7          0.44          2.32         4.86 o                         
   2  10   7          0.68          4.36         3.94 o                         
   3  10   7         24.87         36.02        10.26 o                         
   4  10   7        102.60        100.20        26.38 o                         
  -6  11   7         24.61         13.24        11.30 o                         
  -5  11   7          3.50         -1.55         4.06 o                         
  -4  11   7          2.23         -1.67         4.37 o                         
  -3  11   7          9.71         13.52         5.63 o                         
  -2  11   7         78.91        118.75        20.80 o                         
  -1  11   7        246.32        324.84        47.99 o                         
   0  11   7        133.83        190.44        29.79 o                         
   1  11   7         63.15         98.07        16.91 o                         
  -3 -11   8          8.72          1.58         4.02 o                         
  -2 -11   8          4.18          3.64         3.39 o                         
  -1 -11   8         20.56         36.71         8.97 o                         
   0 -11   8         14.40         10.71         6.47 o                         
   1 -11   8          7.55         13.86         9.26 o                         
   2 -11   8        154.71        110.16        22.84 o                         
   3 -11   8         86.36         65.31        16.34 o                         
   4 -11   8          7.98          3.23         2.78 o                         
   5 -11   8         10.16         -4.73         4.73 o                         
  -5 -10   8         16.89         11.89         3.88 o                         
  -4 -10   8         67.30         73.46        27.14 o                         
  -3 -10   8         33.75         17.67         4.91 o                         
  -2 -10   8         25.48         32.80         9.89 o                         
  -1 -10   8         63.11         64.92        22.78 o                         
   0 -10   8         32.92         48.88        11.43 o                         
   1 -10   8         19.28         17.51         9.69 o                         
   2 -10   8        101.18         63.65        18.82 o                         
   3 -10   8         50.15         48.15        15.98 o                         
   4 -10   8        144.37         82.08        15.98 o                         
   5 -10   8         33.85         30.56         5.49 o                         
   6 -10   8          2.78          2.94         6.57 o                         
  -6  -9   8         12.54         10.72         7.21 o                         
  -5  -9   8          5.31          4.38         6.33 o                         
  -4  -9   8         28.36         17.39         5.23 o                         
  -3  -9   8        120.15        146.17        21.39 o                         
  -2  -9   8        231.73        238.93        44.98 o                         
  -1  -9   8         18.76         24.55         8.07 o                         
   0  -9   8         60.19         78.91        16.19 o                         
   1  -9   8          2.80         -1.69         4.70 o                         
   2  -9   8         74.13         60.94        17.70 o                         
   3  -9   8         18.58         17.70         5.53 o                         
   4  -9   8        171.14        157.50        26.94 o                         
   5  -9   8        258.18        232.60        21.34 o                         
   6  -9   8         65.84         49.13        11.90 o                         
   7  -9   8          5.44         -1.58         3.74 o                         
   8  -9   8          1.78         -2.24         2.81 o                         
  -7  -8   8         24.80         24.57         5.97 o                         
  -6  -8   8         14.41          7.74         4.81 o                         
  -5  -8   8          3.89          4.66         5.26 o                         
  -4  -8   8          0.24          1.29         4.36 o                         
  -3  -8   8         26.55          1.28        14.42 o                         
  -2  -8   8         75.61         75.09        14.01 o                         
  -1  -8   8        226.59        204.81        26.93 o                         
   0  -8   8        162.00        179.89        26.43 o                         
   1  -8   8        112.16        114.25        17.07 o                         
   2  -8   8         35.64         24.88         9.58 o                         
   3  -8   8        328.58        261.46        28.77 o                         
   4  -8   8        300.57        246.02        22.55 o                         
   5  -8   8         21.39         37.10         6.46 o                         
   6  -8   8        281.08        305.39        33.04 o                         
   7  -8   8        137.57         98.60        18.90 o                         
   8  -8   8         16.22         21.60         6.39 o                         
  -8  -7   8         17.24         24.95         7.20 o                         
  -7  -7   8         37.87         47.89         9.26 o                         
  -6  -7   8         85.11        110.64        20.68 o                         
  -5  -7   8         14.87         14.17         5.88 o                         
  -4  -7   8          2.90         -6.39         8.41 o                         
  -3  -7   8          5.21         16.26        10.79 o                         
  -2  -7   8        153.45        221.64        28.44 o                         
  -1  -7   8        206.24        228.37        43.98 o                         
   0  -7   8        621.13        666.46        67.49 o                         
   1  -7   8        404.76        399.42        44.54 o                         
   2  -7   8        184.40        219.41        35.76 o                         
   3  -7   8         15.70          9.83         4.52 o                         
   4  -7   8          5.33          5.55         3.45 o                         
   5  -7   8        118.33        100.52        10.12 o                         
   6  -7   8        327.26        302.03        29.18 o                         
   7  -7   8        123.10         87.71        18.22 o                         
   8  -7   8        341.02        292.60        43.32 o                         
   9  -7   8        103.07        125.72        19.79 o                         
  -9  -6   8          1.13          1.43         3.40 o                         
  -8  -6   8         20.78         20.61         7.42 o                         
  -7  -6   8          8.10          8.69         4.44 o                         
  -6  -6   8        151.58        140.61        30.20 o                         
  -5  -6   8        404.57        363.19        39.23 o                         
  -4  -6   8        178.55        156.48        29.39 o                         
  -3  -6   8         24.62         37.19        10.17 o                         
  -2  -6   8          0.91          5.20         6.22 o                         
  -1  -6   8        212.60        229.10        21.37 o                         
   0  -6   8        125.67        125.56        13.48 o                         
   1  -6   8        678.71        698.96        57.18 o                         
   2  -6   8        365.95        311.82        34.35 o                         
   3  -6   8         23.00         23.72         6.32 o                         
   4  -6   8        956.37        902.75        72.34 o                         
   5  -6   8         62.04         76.64         8.45 o                         
   6  -6   8        342.68        287.19        33.00 o                         
   7  -6   8         56.30         38.33        12.48 o                         
   8  -6   8        271.21        218.81        24.35 o                         
   9  -6   8         87.61         89.88        11.11 o                         
  -9  -5   8         38.87         49.38        20.50 o                         
  -8  -5   8          2.05          0.00         4.85 o                         
  -7  -5   8         61.89         57.59        15.08 o                         
  -6  -5   8          9.81          2.21         6.48 o                         
  -5  -5   8         23.43         33.63         8.24 o                         
  -4  -5   8        580.59        476.19        71.76 o                         
  -3  -5   8        686.34        748.61        61.96 o                         
  -2  -5   8        146.75        176.89        21.55 o                         
  -1  -5   8         14.30         19.12         4.80 o                         
   0  -5   8        124.77        108.81        12.06 o                         
   1  -5   8        179.40        200.81        18.90 o                         
   2  -5   8        577.73        524.02        43.81 o                         
   3  -5   8       1052.76        973.77        66.63 o                         
   4  -5   8          9.77          3.42         2.70 o                         
   5  -5   8         77.85        103.24        15.46 o                         
   6  -5   8        479.55        501.22        42.04 o                         
   7  -5   8         83.64         74.95        17.45 o                         
   8  -5   8        131.29        117.72        22.16 o                         
   9  -5   8        129.13         83.78        15.89 o                         
  10  -5   8         53.41         46.87         9.57 o                         
 -10  -4   8         26.20         32.31         5.65 o                         
  -9  -4   8         18.44         22.98         5.57 o                         
  -8  -4   8         50.80         51.50        12.41 o                         
  -7  -4   8         14.03         11.71         5.68 o                         
  -6  -4   8        105.39         97.90        14.40 o                         
  -5  -4   8        312.99        277.86        31.26 o                         
  -4  -4   8        141.98        164.85        15.18 o                         
  -3  -4   8        460.53        503.23        51.67 o                         
  -2  -4   8        299.19        336.31        24.89 o                         
  -1  -4   8         18.19         22.05         4.21 o                         
   0  -4   8        123.40        130.20        11.28 o                         
   1  -4   8         56.60         53.78         5.96 o                         
   2  -4   8        752.53        753.90        60.43 o                         
   3  -4   8       1078.06       1028.90        62.64 o                         
   4  -4   8       1162.56       1035.90        63.29 o                         
   5  -4   8        847.69        907.15        73.61 o                         
   6  -4   8        139.32        115.00        13.32 o                         
   7  -4   8        101.84         75.16        15.43 o                         
   8  -4   8        115.82         92.74        10.58 o                         
   9  -4   8        120.99        112.57        14.63 o                         
  10  -4   8        162.34        126.64        20.72 o                         
 -10  -3   8         26.70         43.63        12.42 o                         
  -9  -3   8         66.63         94.56        23.47 o                         
  -8  -3   8         23.86         25.65        10.31 o                         
  -7  -3   8         11.35         13.19        11.56 o                         
  -6  -3   8         51.20         55.06        10.21 o                         
  -5  -3   8        210.78        151.05        31.27 o                         
  -4  -3   8        443.96        417.63        36.06 o                         
  -3  -3   8        214.33        233.73        21.21 o                         
  -2  -3   8        804.57        943.75        57.99 o                         
  -1  -3   8        846.44       1068.64        63.18 o                         
   0  -3   8        742.49        910.64        71.86 o                         
   1  -3   8         13.69          8.15         2.92 o                         
   2  -3   8        234.36        265.29        23.65 o                         
   3  -3   8        126.24        102.95         9.65 o                         
   4  -3   8       1548.52       1537.64       103.99 o                         
   5  -3   8       2786.78       2696.13       150.66 o                         
   6  -3   8         22.57         26.94         5.80 o                         
   7  -3   8         61.17         62.84         7.67 o                         
   8  -3   8        114.95         97.75        11.16 o                         
   9  -3   8         34.79         32.01         6.34 o                         
  10  -3   8         89.87         67.78        13.05 o                         
 -11  -2   8          1.79          1.42         3.56 o                         
 -10  -2   8          0.52          0.51         5.09 o                         
  -9  -2   8        127.84        124.57        22.92 o                         
  -8  -2   8        216.39        164.81        63.14 o                         
  -7  -2   8        266.34        194.69        34.04 o                         
  -6  -2   8        210.25        181.45        45.27 o                         
  -5  -2   8         97.47        101.90        17.02 o                         
  -4  -2   8         96.66        101.01        10.02 o                         
  -3  -2   8        420.90        411.23        29.77 o                         
  -2  -2   8        408.08        486.26        34.21 o                         
  -1  -2   8       1678.86       2046.63       138.08 o                         
   0  -2   8       1198.71       1734.84       103.13 o                         
   1  -2   8        138.13        135.65        10.94 o                         
   2  -2   8        802.70        969.83       122.79 o                         
   3  -2   8         30.33         27.02         4.40 o                         
   4  -2   8        262.29        284.82        19.05 o                         
   5  -2   8        256.18        240.68        17.39 o                         
   6  -2   8        355.06        351.74        27.56 o                         
   7  -2   8        682.78        568.21        36.83 o                         
   8  -2   8        608.03        553.16        40.48 o                         
   9  -2   8         33.92         34.35         6.44 o                         
  10  -2   8          0.24         -1.50         2.77 o                         
 -11  -1   8          8.16          4.97         4.76 o                         
 -10  -1   8          1.57          0.35         4.14 o                         
  -9  -1   8          2.01          6.74        11.20 o                         
  -8  -1   8         33.36         17.99         6.74 o                         
  -7  -1   8        879.86       1026.36       143.53 o                         
  -6  -1   8        204.55        186.33        27.86 o                         
  -5  -1   8         92.99        107.96        10.20 o                         
  -4  -1   8        268.37        326.73        32.38 o                         
  -3  -1   8         10.91         18.88         4.88 o                         
  -2  -1   8        130.41        158.07        14.35 o                         
  -1  -1   8        681.03        806.51        54.85 o                         
   0  -1   8        359.64        596.67        51.58 o                         
   1  -1   8       4123.87       5832.14       435.93 o                         
   2  -1   8       2509.87       4345.18       520.88 o                         
   3  -1   8         67.69         89.61         9.35 o                         
   4  -1   8        166.13        159.92        13.17 o                         
   5  -1   8        159.61        126.81        10.14 o                         
   6  -1   8         23.57         18.27         5.37 o                         
   7  -1   8        575.51        504.02        35.55 o                         
   8  -1   8        457.83        409.33        35.74 o                         
   9  -1   8        154.43        191.62        33.48 o                         
  10  -1   8         48.47         34.45         7.88 o                         
 -11   0   8         24.34         35.42         8.97 o                         
 -10   0   8          8.49         10.56         6.51 o                         
  -9   0   8          1.17         -0.39         4.62 o                         
  -8   0   8         63.34         52.68        20.22 o                         
  -7   0   8         33.29         30.80        11.09 o                         
  -6   0   8        106.74        129.00        14.75 o                         
  -5   0   8        578.68        722.09        62.40 o                         
  -4   0   8        159.90        159.98        16.25 o                         
  -3   0   8        544.11        658.93        52.87 o                         
  -2   0   8         12.43          6.52         3.23 o                         
  -1   0   8        345.17        535.86        36.56 o                         
   0   0   8       1434.32       2280.24       170.01 o                         
   1   0   8       2012.71       2940.37       222.89 o                         
   2   0   8        454.37        598.47        86.11 o                         
   3   0   8       1103.13       1405.60       144.64 o                         
   4   0   8        126.99        102.59        10.47 o                         
   5   0   8        243.62        197.39        15.51 o                         
   6   0   8         78.04         73.56         9.29 o                         
   7   0   8        220.39        174.06        36.27 o                         
   8   0   8        469.13        391.38        35.19 o                         
   9   0   8        185.17        167.22        42.07 o                         
  10   0   8        140.01        159.85        24.37 o                         
 -11   1   8         47.26         54.65        38.46 o                         
 -10   1   8         70.10         67.18        45.07 o                         
  -9   1   8         55.41         50.05        33.99 o                         
  -8   1   8          0.28         -3.90         6.11 o                         
  -7   1   8        114.25         77.96        20.38 o                         
  -6   1   8        166.22         42.05        31.73 o                         
  -5   1   8        337.41        425.84        36.35 o                         
  -4   1   8        727.89        884.70        85.01 o                         
  -3   1   8        781.53        892.84        70.36 o                         
  -2   1   8       1089.03       1431.75        86.23 o                         
  -1   1   8        182.75        246.85        16.05 o                         
   0   1   8       1174.12       1827.64       140.84 o                         
   1   1   8        836.57       1275.28       124.10 o                         
   2   1   8        194.75        228.35        29.22 o                         
   3   1   8       1508.25       1777.35       139.65 o                         
   4   1   8        997.91        947.09        56.35 o                         
   5   1   8        291.58        336.23        48.69 o                         
   6   1   8         12.05         14.12         4.62 o                         
   7   1   8        266.47        239.78        29.92 o                         
   8   1   8        204.58        155.51        58.80 o                         
   9   1   8        170.88        147.35        48.92 o                         
  10   1   8        220.33        205.74        97.22 o                         
 -11   2   8         87.34         18.80         9.26 o                         
 -10   2   8         97.65         52.03        16.43 o                         
  -9   2   8         73.86         20.54        11.78 o                         
  -8   2   8        169.09         82.14        23.80 o                         
  -7   2   8         30.30          7.85         6.73 o                         
  -6   2   8         22.97         -2.97         6.79 o                         
  -5   2   8         85.63        109.86        21.91 o                         
  -4   2   8        821.18        807.55        81.01 o                         
  -3   2   8        855.74       1032.51       140.38 o                         
  -2   2   8        242.49        261.93        28.02 o                         
  -1   2   8       1869.90       2649.85       155.97 o                         
   0   2   8        242.05        430.98        34.97 o                         
   1   2   8         18.49         25.19         4.19 o                         
   2   2   8       1139.51       1531.51       102.29 o                         
   3   2   8       2675.75       2437.75       182.68 o                         
   4   2   8         25.45         26.87         4.94 o                         
   5   2   8        476.44        430.54        54.76 o                         
   6   2   8       1151.59       1109.33        77.62 o                         
   7   2   8         58.91         33.67         6.80 o                         
   8   2   8          6.13          2.29         6.96 o                         
   9   2   8         49.57         31.88         9.05 o                         
 -11   3   8         27.21         21.15         9.94 o                         
 -10   3   8          1.45          5.36         4.96 o                         
  -9   3   8        138.05         75.64        38.98 o                         
  -8   3   8        129.00         17.00        33.55 o                         
  -7   3   8        165.33         18.38        10.87 o                         
  -6   3   8        192.80         28.97        48.74 o                         
  -5   3   8         17.21         13.39         6.35 o                         
  -4   3   8         95.50         80.11        11.82 o                         
  -3   3   8        146.42        139.60        16.22 o                         
  -2   3   8       2548.83       2991.77       191.02 o                         
  -1   3   8       1779.64       1997.77       160.33 o                         
   0   3   8         15.97         16.43         3.14 o                         
   1   3   8        686.20        762.12        52.11 o                         
   2   3   8        145.57        137.05        17.22 o                         
   3   3   8         69.39         77.57        12.26 o                         
   4   3   8        483.74        502.66        82.69 o                         
   5   3   8        814.44        716.74        62.78 o                         
   6   3   8        461.36        417.08        54.60 o                         
   7   3   8        354.83        289.41        31.64 o                         
   8   3   8         33.50         36.08         5.70 o                         
   9   3   8          0.74          3.97         4.06 o                         
 -11   4   8          2.09         -0.09         4.24 o                         
 -10   4   8         11.43         22.82         7.88 o                         
  -9   4   8          8.02          8.03         6.21 o                         
  -8   4   8        158.16         12.38        21.08 o                         
  -7   4   8        407.72         88.76       115.61 o                         
  -6   4   8         99.57          4.95        18.50 o                         
  -5   4   8         84.35         75.67        10.80 o                         
  -4   4   8          0.64          2.38         2.92 o                         
  -3   4   8          7.89         11.38         4.52 o                         
  -2   4   8       1111.96       1163.51       104.85 o                         
  -1   4   8       1488.65       1485.94        99.00 o                         
   0   4   8        811.31        724.03        71.37 o                         
   1   4   8        703.22        633.97        51.11 o                         
   2   4   8         18.90         24.09         7.19 o                         
   3   4   8          8.02          4.42         5.28 o                         
   4   4   8        150.29        105.09        24.88 o                         
   5   4   8        956.59        847.68        73.73 o                         
   6   4   8        537.29        586.72        59.87 o                         
   7   4   8         90.07        105.25        13.59 o                         
   8   4   8        115.02        114.04        13.57 o                         
 -11   5   8         21.40         26.01         7.90 o                         
 -10   5   8          0.82          2.46         5.73 o                         
  -9   5   8         46.36         21.58        11.12 o                         
  -8   5   8        116.73        102.74        26.77 o                         
  -7   5   8        120.34         24.03         8.79 o                         
  -6   5   8         88.76         62.95        22.32 o                         
  -5   5   8        292.01         93.68        28.19 o                         
  -4   5   8        499.92        456.80        27.85 o                         
  -3   5   8         36.93         36.94         6.28 o                         
  -2   5   8        122.62        143.09        12.33 o                         
  -1   5   8         33.45         38.11         5.63 o                         
   0   5   8       1082.31       1180.39        99.97 o                         
   1   5   8        626.87        608.02        60.21 o                         
   2   5   8        132.23        109.13        22.05 o                         
   3   5   8         12.68         11.02         5.63 o                         
   4   5   8          0.58          9.36        10.52 o                         
   5   5   8          1.23          5.83         5.59 o                         
   6   5   8        224.04        200.00        29.07 o                         
   7   5   8        258.40        274.46        28.97 o                         
   8   5   8        101.14        112.52        18.18 o                         
 -10   6   8         22.18         30.16         9.82 o                         
  -9   6   8         24.02         22.24         6.26 o                         
  -8   6   8         17.76         11.35         5.39 o                         
  -7   6   8         11.62         10.00         7.14 o                         
  -6   6   8         77.71         22.47        32.90 o                         
  -5   6   8        366.57        291.12        51.29 o                         
  -4   6   8        182.08        138.50        17.68 o                         
  -3   6   8        346.37        379.59        34.87 o                         
  -2   6   8        142.63        135.45        24.24 o                         
  -1   6   8         10.32          4.82         3.46 o                         
   0   6   8        146.38        138.79        34.14 o                         
   1   6   8        395.77        454.36        96.00 o                         
   2   6   8        710.45        842.39       102.49 o                         
   3   6   8       1144.01       1159.43       136.82 o                         
   4   6   8        385.02        341.31        56.02 o                         
   5   6   8         15.55         26.40         6.75 o                         
   6   6   8          0.43         -1.23         4.41 o                         
   7   6   8         61.94         61.25         8.20 o                         
 -10   7   8          4.67          1.77         5.05 o                         
  -9   7   8         25.28          9.52        13.12 o                         
  -8   7   8        151.90        164.02        13.13 o                         
  -7   7   8          0.11         -6.16         6.16 o                         
  -6   7   8        302.98        132.70        31.73 o                         
  -5   7   8        191.27        168.96        52.44 o                         
  -4   7   8        413.30        441.34        37.29 o                         
  -3   7   8        298.40        334.73        36.01 o                         
  -2   7   8        356.04        399.02        42.46 o                         
  -1   7   8        392.35        470.21        49.00 o                         
   0   7   8        187.95        211.11        41.22 o                         
   1   7   8        358.38        412.33        60.86 o                         
   2   7   8        283.25        285.29        32.24 o                         
   3   7   8        374.59        409.06        64.04 o                         
   4   7   8        292.36        375.44        59.06 o                         
   5   7   8        104.36         89.61        12.52 o                         
   6   7   8          2.57          4.70         4.55 o                         
  -9   8   8         22.95         10.51        14.84 o                         
  -8   8   8         36.57         32.39        28.83 o                         
  -7   8   8          0.99         -0.14         3.59 o                         
  -6   8   8          9.50          9.84         7.12 o                         
  -5   8   8          3.14          1.40         7.08 o                         
  -4   8   8        626.52        802.15       113.52 o                         
  -3   8   8        282.49        300.92        33.06 o                         
  -2   8   8        117.94        150.38        19.14 o                         
  -1   8   8        113.85        134.70        17.31 o                         
   0   8   8          2.04          7.77         5.25 o                         
   1   8   8          0.52          2.27         5.69 o                         
   2   8   8         12.82         14.40         5.31 o                         
   3   8   8        152.71        157.79        28.93 o                         
   4   8   8        113.71        113.40        22.47 o                         
   5   8   8         72.70         97.83        26.74 o                         
  -8   9   8        116.68         71.12        62.83 o                         
  -7   9   8          3.72          4.23         3.33 o                         
  -6   9   8        119.86         72.80        53.13 o                         
  -5   9   8         11.70          5.75         4.34 o                         
  -4   9   8         21.68         59.66        14.60 o                         
  -3   9   8          7.07          5.54         6.61 o                         
  -2   9   8        175.52        205.27        31.75 o                         
  -1   9   8        342.05        368.32        42.47 o                         
   0   9   8        132.56        169.57        27.47 o                         
   1   9   8         50.83         60.04        12.56 o                         
   3   9   8         29.30         36.24        10.32 o                         
   4   9   8         64.23         58.94         8.20 o                         
  -7  10   8         56.85         -3.60         3.60 o                         
  -6  10   8         71.80         36.58        32.79 o                         
  -5  10   8          6.63          5.24         4.42 o                         
  -4  10   8          3.63         -0.62         3.73 o                         
  -3  10   8          0.32          2.21         5.79 o                         
  -2  10   8         49.00         76.16        10.96 o                         
  -1  10   8        231.52        252.72        27.29 o                         
   0  10   8        226.01        239.64        36.92 o                         
   1  10   8         98.30        115.74        19.90 o                         
   2  10   8         62.04         79.82        14.39 o                         
  -4  11   8         24.54         19.98         5.76 o                         
  -3  11   8          0.96         -2.59         3.70 o                         
  -2  11   8          2.37          5.46         2.99 o                         
  -1  11   8          8.86          2.98         4.58 o                         
   0  11   8         72.75        105.87        17.48 o                         
  -2 -11   9          1.73         12.69         7.69 o                         
  -1 -11   9         33.69         31.82         6.05 o                         
   0 -11   9         53.61         35.65        11.73 o                         
   1 -11   9          1.53         -2.53         5.30 o                         
   2 -11   9          3.16          5.09         5.36 o                         
   3 -11   9         77.40         49.04         7.96 o                         
  -4 -10   9          0.79         -1.20         3.00 o                         
  -3 -10   9         18.73         15.58         4.90 o                         
  -2 -10   9        150.69        133.68        17.13 o                         
  -1 -10   9         87.05         94.87        22.75 o                         
   0 -10   9          3.06          4.19         9.38 o                         
   1 -10   9         66.91         73.60        12.60 o                         
   2 -10   9          1.83          3.68         7.13 o                         
   3 -10   9        118.66        116.32        24.17 o                         
   4 -10   9         66.77         55.55        13.30 o                         
   5 -10   9         87.06         73.14        14.34 o                         
  -5  -9   9          1.28         -1.49         3.34 o                         
  -4  -9   9         12.18          3.70         5.09 o                         
  -3  -9   9          1.93          4.31         4.52 o                         
  -2  -9   9         33.18         32.85         8.27 o                         
  -1  -9   9        160.98        156.66        21.03 o                         
   0  -9   9        117.72        121.85        18.27 o                         
   1  -9   9        123.43        123.06        20.08 o                         
   2  -9   9         14.11          9.59         5.14 o                         
   3  -9   9         55.64         38.80         9.33 o                         
   4  -9   9         43.04         37.80        11.37 o                         
   5  -9   9         66.42         50.60        46.69 o                         
   6  -9   9        214.18        229.47        34.79 o                         
   7  -9   9         49.90         28.01         6.59 o                         
  -7  -8   9          8.84          5.81         3.40 o                         
  -6  -8   9         36.89         33.20         8.41 o                         
  -5  -8   9         31.51         24.84         8.01 o                         
  -4  -8   9         89.84         88.51        12.30 o                         
  -3  -8   9         19.08          9.00         5.74 o                         
  -2  -8   9        104.71         97.07        25.91 o                         
  -1  -8   9         26.65         54.04        31.10 o                         
   0  -8   9        153.54        166.25        21.68 o                         
   1  -8   9        393.85        398.85        35.96 o                         
   2  -8   9          4.70          2.64         5.11 o                         
   3  -8   9        105.94         84.11        17.06 o                         
   4  -8   9        158.97        145.98        18.28 o                         
   5  -8   9         11.09          7.88         5.40 o                         
   6  -8   9         54.55         58.11        13.19 o                         
   7  -8   9        150.05        128.95        21.44 o                         
  -8  -7   9          0.08          1.14         2.71 o                         
  -7  -7   9         10.46         11.91         5.60 o                         
  -6  -7   9         25.94         42.11         7.50 o                         
  -5  -7   9         55.41         65.91        10.35 o                         
  -4  -7   9        128.02         96.23        13.73 o                         
  -3  -7   9        262.28        326.66        38.06 o                         
  -2  -7   9          8.94         12.78         7.67 o                         
  -1  -7   9         27.87         33.95         8.94 o                         
   0  -7   9          2.37          0.36         4.87 o                         
   1  -7   9        131.80        114.12        17.33 o                         
   2  -7   9        147.57        136.17        24.57 o                         
   3  -7   9        303.14        325.81        50.09 o                         
   4  -7   9        260.55        199.77        23.71 o                         
   5  -7   9          2.43          4.56         5.97 o                         
   6  -7   9         90.84         75.19        28.01 o                         
   7  -7   9         32.21         23.92         8.65 o                         
   8  -7   9        117.56        104.84        12.38 o                         
  -8  -6   9          7.35          6.90         6.07 o                         
  -7  -6   9          3.38          8.16         4.36 o                         
  -6  -6   9         49.13         57.44         9.58 o                         
  -5  -6   9         31.88         33.64        11.88 o                         
  -4  -6   9        128.01        131.54        17.52 o                         
  -3  -6   9         42.75         58.52        11.90 o                         
  -2  -6   9        199.17        272.57        33.21 o                         
  -1  -6   9        459.75        486.74        70.90 o                         
   0  -6   9        141.65        120.15        22.78 o                         
   1  -6   9        233.16        211.42        34.87 o                         
   2  -6   9        225.53        208.15        34.60 o                         
   3  -6   9        435.94        352.35        53.61 o                         
   4  -6   9        528.83        435.99        45.16 o                         
   5  -6   9        110.80         98.80        14.75 o                         
   6  -6   9          3.34         -4.16         4.92 o                         
   7  -6   9          0.14          0.28         4.64 o                         
   8  -6   9         46.75         42.23        10.11 o                         
  -9  -5   9         25.03         31.41         5.30 o                         
  -8  -5   9          7.72          7.96         3.86 o                         
  -7  -5   9         33.83         53.30         8.89 o                         
  -6  -5   9          1.40          0.00         4.56 o                         
  -5  -5   9        135.99        127.52        17.01 o                         
  -4  -5   9        237.39        219.87        37.67 o                         
  -3  -5   9        440.40        475.33        71.47 o                         
  -2  -5   9        272.77        306.90        27.79 o                         
  -1  -5   9         49.16         45.59         7.04 o                         
   0  -5   9         44.54         51.66         7.34 o                         
   1  -5   9         43.38         41.53         6.75 o                         
   2  -5   9         34.18         26.82         5.51 o                         
   3  -5   9        490.92        473.74        69.36 o                         
   4  -5   9       1283.52       1126.54        89.70 o                         
   5  -5   9        279.95        318.72        31.21 o                         
   6  -5   9        211.14        258.67        30.42 o                         
   7  -5   9         24.36         16.52         6.02 o                         
   8  -5   9         10.84         19.68         7.58 o                         
   9  -5   9         14.96          9.03         4.75 o                         
  -9  -4   9         16.95         25.57         5.34 o                         
  -8  -4   9         49.97         56.62         9.02 o                         
  -7  -4   9          7.83         11.02         4.92 o                         
  -6  -4   9         18.96         17.35         7.61 o                         
  -5  -4   9        156.02        140.75        24.20 o                         
  -4  -4   9          9.24          6.91         8.23 o                         
  -3  -4   9        340.25        368.38        27.95 o                         
  -2  -4   9        841.47        981.34        67.79 o                         
  -1  -4   9        486.92        534.87        44.77 o                         
   0  -4   9         18.73         27.93         6.94 o                         
   1  -4   9        494.31        499.55        44.96 o                         
   2  -4   9        145.59        161.23        16.11 o                         
   3  -4   9         49.98         46.94         7.29 o                         
   4  -4   9         12.51         10.77         4.64 o                         
   5  -4   9        552.58        518.83        43.31 o                         
   6  -4   9        429.00        437.82        37.85 o                         
   7  -4   9         86.59         92.78        11.15 o                         
   8  -4   9         93.30         78.01        16.10 o                         
   9  -4   9          1.95         -1.73         4.32 o                         
 -10  -3   9          0.72          3.00         3.95 o                         
  -9  -3   9          2.97          2.20         4.26 o                         
  -8  -3   9         42.32         22.23         8.55 o                         
  -7  -3   9         29.25         62.88        15.54 o                         
  -6  -3   9        469.21        427.37        64.71 o                         
  -5  -3   9        809.45        841.62       119.47 o                         
  -4  -3   9          6.56         12.20         3.78 o                         
  -3  -3   9          0.50         -2.51         3.38 o                         
  -2  -3   9        123.79        172.92        12.50 o                         
  -1  -3   9        625.37        772.17        47.45 o                         
   0  -3   9        704.96        762.01        64.86 o                         
   1  -3   9        714.08        668.23        54.00 o                         
   2  -3   9        319.44        374.63        32.27 o                         
   3  -3   9         36.33         60.05        10.90 o                         
   4  -3   9         11.08          6.41         3.85 o                         
   5  -3   9        166.05        175.82        18.04 o                         
   6  -3   9        257.81        250.11        23.51 o                         
   7  -3   9        345.71        290.38        26.52 o                         
   8  -3   9        438.46        402.56        41.88 o                         
   9  -3   9         10.03          9.09         5.50 o                         
 -10  -2   9          8.30         14.15         5.89 o                         
  -9  -2   9          2.43         10.57         5.10 o                         
  -8  -2   9          1.57          0.14         4.91 o                         
  -7  -2   9         97.87        152.45        27.85 o                         
  -6  -2   9       2055.70       2352.01       318.17 o                         
  -5  -2   9         52.16         71.81        11.49 o                         
  -4  -2   9        395.06        505.50        37.06 o                         
  -3  -2   9         70.35         64.18         9.88 o                         
  -2  -2   9         31.27         30.35         4.27 o                         
  -1  -2   9         69.17         74.30         6.60 o                         
   0  -2   9        355.78        503.04        35.13 o                         
   1  -2   9       1720.94       2192.06       146.21 o                         
   2  -2   9       1140.91       1606.48       257.59 o                         
   3  -2   9        429.42        489.27        41.49 o                         
   4  -2   9         19.71          8.48         3.62 o                         
   5  -2   9        764.85        741.09        61.95 o                         
   6  -2   9        188.93        182.65        21.59 o                         
   7  -2   9         83.87         67.52         9.24 o                         
   8  -2   9        467.44        434.12        36.31 o                         
   9  -2   9        178.22        196.09        21.14 o                         
 -10  -1   9         26.51         27.33        12.95 o                         
  -9  -1   9          0.57         -4.23         4.23 o                         
  -8  -1   9         11.50         15.97        10.46 o                         
  -7  -1   9        121.96        160.47        28.99 o                         
  -6  -1   9        396.11        538.96        54.82 o                         
  -5  -1   9         13.13         29.90         6.29 o                         
  -4  -1   9        190.86        248.10        23.39 o                         
  -3  -1   9        249.64        278.05        32.39 o                         
  -2  -1   9         22.38         19.69         3.27 o                         
  -1  -1   9         34.80         33.64         4.49 o                         
   0  -1   9         63.96         77.04         8.70 o                         
   1  -1   9        767.96       1008.67        76.68 o                         
   2  -1   9       1599.62       3009.80       286.04 o                         
   3  -1   9        898.97       1534.45       325.35 o                         
   4  -1   9        560.30        514.87        32.92 o                         
   5  -1   9         68.71         67.12         8.81 o                         
   6  -1   9          0.76         -2.13         4.84 o                         
   7  -1   9        255.52        235.62        21.29 o                         
   8  -1   9        196.03        176.63        16.94 o                         
   9  -1   9        138.80        143.51        15.98 o                         
 -10   0   9         75.19         50.69        22.79 o                         
  -9   0   9        132.19        143.71        73.82 o                         
  -8   0   9         80.84         86.83        17.33 o                         
  -7   0   9         18.77         10.93         7.30 o                         
  -6   0   9         28.23         30.98        10.52 o                         
  -5   0   9         91.32        124.09        14.05 o                         
  -4   0   9        723.14        836.34        59.13 o                         
  -3   0   9       1493.50       1750.09       135.91 o                         
  -2   0   9        736.21        813.27        49.56 o                         
  -1   0   9        700.59        963.12        58.35 o                         
   0   0   9        119.13        161.44        14.60 o                         
   1   0   9        385.08        509.27        49.86 o                         
   2   0   9        252.56        439.58        61.32 o                         
   3   0   9        881.71        995.07        86.57 o                         
   4   0   9        421.09        522.59        77.04 o                         
   5   0   9        420.45        421.88        38.44 o                         
   6   0   9        640.22        509.66        44.38 o                         
   7   0   9          5.78          3.74         5.10 o                         
   8   0   9         98.31         85.31         9.71 o                         
   9   0   9        110.21        111.67        12.86 o                         
 -11   1   9         26.22         18.51         8.33 o                         
 -10   1   9        105.71         32.58        12.55 o                         
  -9   1   9         57.93          4.62        10.33 o                         
  -8   1   9        100.87         26.13        14.12 o                         
  -7   1   9        202.58        184.56       111.06 o                         
  -6   1   9          0.47         -2.84         8.08 o                         
  -5   1   9         50.12         55.64         7.49 o                         
  -4   1   9         16.69         17.26         4.27 o                         
  -3   1   9        236.14        264.31        20.09 o                         
  -2   1   9       1448.05       1922.42       116.72 o                         
  -1   1   9       1389.64       2133.81       139.14 o                         
   0   1   9        237.70        319.58        23.44 o                         
   1   1   9          1.96          4.13         3.14 o                         
   2   1   9        239.10        382.78        45.90 o                         
   3   1   9        338.68        433.49        37.33 o                         
   4   1   9        206.80        182.73        18.75 o                         
   5   1   9        667.35        742.22        62.63 o                         
   6   1   9        361.17        274.80        41.30 o                         
   7   1   9         92.55         59.15        13.57 o                         
   8   1   9         60.32         20.74        14.55 o                         
   9   1   9         32.44         26.72         5.32 o                         
 -11   2   9          7.11          2.35         5.25 o                         
 -10   2   9         13.21          5.82         5.18 o                         
  -9   2   9          8.90          4.49         8.71 o                         
  -8   2   9         90.04         78.10        43.75 o                         
  -7   2   9        116.59          5.19        10.86 o                         
  -6   2   9        173.38          2.28        23.43 o                         
  -5   2   9         25.27         18.62         6.83 o                         
  -4   2   9         42.22          0.18         8.19 o                         
  -3   2   9        177.32        189.96        18.89 o                         
  -2   2   9        541.72        693.28        42.60 o                         
  -1   2   9        882.29       1149.00        76.98 o                         
   0   2   9        361.76        574.14        47.08 o                         
   1   2   9        280.23        386.96        31.37 o                         
   2   2   9        112.05        125.46        25.63 o                         
   3   2   9         84.30         81.19        18.43 o                         
   4   2   9         34.51         55.91        15.67 o                         
   5   2   9       1008.66       1107.49       203.06 o                         
   6   2   9        999.13        751.97        84.34 o                         
   7   2   9         97.52         99.51        19.11 o                         
   8   2   9         56.21         57.54        19.70 o                         
   9   2   9          1.69          0.17         2.95 o                         
 -10   3   9          7.53          4.57         8.10 o                         
  -9   3   9         14.42         12.57         5.05 o                         
  -8   3   9        212.61         46.98        17.71 o                         
  -7   3   9        185.32          7.71         7.01 o                         
  -6   3   9         71.99         18.87        34.02 o                         
  -5   3   9         79.37         46.78        18.93 o                         
  -4   3   9         37.44          4.34         8.19 o                         
  -3   3   9         32.80         35.73        12.05 o                         
  -2   3   9        302.29        341.19        35.15 o                         
  -1   3   9        583.04        663.09        50.77 o                         
   0   3   9        642.12        800.66        48.60 o                         
   1   3   9       1859.34       2128.39       177.66 o                         
   2   3   9        312.45        336.18        28.87 o                         
   3   3   9         48.60         45.27        13.04 o                         
   4   3   9         19.20          0.93         4.83 o                         
   5   3   9        668.50        547.65        76.67 o                         
   6   3   9        434.27        400.51        39.90 o                         
   7   3   9        252.67        217.06        23.79 o                         
   8   3   9        111.25        124.47        20.38 o                         
 -10   4   9         15.33         12.20        10.67 o                         
  -9   4   9         13.57          4.24         8.29 o                         
  -8   4   9          2.26         -1.15         6.64 o                         
  -7   4   9         45.32         -2.22        12.91 o                         
  -6   4   9        433.42        118.99       129.55 o                         
  -5   4   9        461.17        163.46        39.46 o                         
  -4   4   9        313.32        116.08        30.48 o                         
  -3   4   9        323.87        155.36        34.42 o                         
  -2   4   9         11.29         14.86         4.77 o                         
  -1   4   9         18.07         17.14         4.21 o                         
   0   4   9        320.06        326.44        31.37 o                         
   1   4   9       1173.97       1141.95        88.66 o                         
   2   4   9         89.77         69.61        16.48 o                         
   3   4   9        441.91        383.09        41.35 o                         
   4   4   9        279.64        239.41        28.06 o                         
   5   4   9         16.31         -4.30        12.26 o                         
   6   4   9         44.67         51.69         8.50 o                         
   7   4   9         92.54        103.01        12.56 o                         
   8   4   9        103.54        115.68        18.30 o                         
 -10   5   9         57.43         55.49         8.37 o                         
  -9   5   9         37.73         30.15         7.11 o                         
  -8   5   9          1.37          2.75         3.56 o                         
  -7   5   9          0.55         -3.28         4.85 o                         
  -6   5   9         49.66          7.18         8.77 o                         
  -5   5   9        279.86        114.25        30.28 o                         
  -4   5   9        613.26        572.97       242.84 o                         
  -3   5   9        507.52        305.88        54.53 o                         
  -2   5   9         34.41         25.22         7.72 o                         
  -1   5   9         10.20         19.82         6.18 o                         
   0   5   9         12.77         18.29         9.75 o                         
   1   5   9         30.53         31.74         9.96 o                         
   2   5   9        290.19        286.90        45.76 o                         
   3   5   9       1283.89       1164.81       114.59 o                         
   4   5   9        562.30        558.91        83.91 o                         
   5   5   9         68.23         88.64        20.36 o                         
   6   5   9          0.21         -1.88         3.14 o                         
   7   5   9          2.07          3.17         2.39 o                         
 -10   6   9         15.43         22.90         4.64 o                         
  -9   6   9          7.62          0.61         5.48 o                         
  -8   6   9         62.76         58.46         8.58 o                         
  -7   6   9          0.47         -1.58         4.69 o                         
  -6   6   9         11.31         -2.19         5.31 o                         
  -5   6   9         10.33          9.81        15.55 o                         
  -4   6   9        396.54        387.97        83.07 o                         
  -3   6   9        286.29        297.64        30.88 o                         
  -2   6   9         81.10         79.61        12.28 o                         
  -1   6   9        376.94        441.41        48.38 o                         
   0   6   9         38.53         42.93         8.46 o                         
   1   6   9        129.78        131.33        17.14 o                         
   2   6   9        328.05        390.91        41.23 o                         
   3   6   9        521.94        643.95        65.67 o                         
   4   6   9        284.70        343.29        36.31 o                         
   5   6   9        159.62        214.19        19.32 o                         
   6   6   9         32.99         33.83         6.67 o                         
  -9   7   9         22.62         37.27         6.52 o                         
  -8   7   9         29.34          9.37        16.83 o                         
  -7   7   9        115.11         64.67        59.63 o                         
  -6   7   9         39.93          6.09         5.31 o                         
  -5   7   9         68.99         66.42        12.66 o                         
  -4   7   9        265.50        238.24       115.51 o                         
  -3   7   9         74.20         88.55        12.97 o                         
  -2   7   9         12.23         11.13         6.87 o                         
  -1   7   9        583.03        631.34        63.90 o                         
   0   7   9        389.46        414.59        43.43 o                         
   1   7   9         13.99         14.04         7.39 o                         
   2   7   9         19.73         23.73         7.69 o                         
   3   7   9        151.78        172.58        32.60 o                         
   4   7   9        130.15        124.47        15.82 o                         
   5   7   9         98.46        104.16        12.86 o                         
   6   7   9         62.45         49.96         9.24 o                         
  -8   8   9        154.22        101.84        79.01 o                         
  -7   8   9         67.37         44.45        41.00 o                         
  -6   8   9         62.88         37.93        44.51 o                         
  -5   8   9         53.36         40.39        44.82 o                         
  -4   8   9         51.60         59.96        14.68 o                         
  -3   8   9         22.24         17.30         5.68 o                         
  -2   8   9         28.75         63.28        10.56 o                         
  -1   8   9        432.82        492.08        50.26 o                         
   0   8   9        196.66        224.56        24.76 o                         
   1   8   9        382.20        447.81        63.99 o                         
   2   8   9         47.27         57.16        12.03 o                         
   3   8   9         17.97         12.02         4.26 o                         
   4   8   9         53.97         63.59        13.47 o                         
  -7   9   9         44.28         25.40        26.43 o                         
  -6   9   9         39.67         -1.51         3.95 o                         
  -5   9   9         50.18         53.74         7.00 o                         
  -4   9   9         39.21         56.14        12.72 o                         
  -3   9   9         47.61         58.19        13.44 o                         
  -2   9   9         48.72         59.37         9.81 o                         
  -1   9   9        219.56        224.35        24.49 o                         
   0   9   9        234.69        252.12        37.48 o                         
   1   9   9         96.57         93.73        16.04 o                         
   2   9   9         58.51         79.68         9.92 o                         
  -5  10   9         75.65         56.50        10.76 o                         
  -4  10   9         55.89         50.15         9.07 o                         
  -3  10   9         44.23         46.08        10.38 o                         
  -2  10   9          0.16         -0.04         2.98 o                         
  -1  10   9          3.81          1.67         4.57 o                         
   0  10   9         61.55         73.52        13.57 o                         
   1  10   9        104.39        137.46        21.70 o                         
  -3 -10  10          9.23          1.06         2.78 o                         
  -2 -10  10          2.43          0.89         3.55 o                         
  -1 -10  10        113.48        138.34        26.23 o                         
   0 -10  10         59.57         68.88        10.37 o                         
   1 -10  10         21.91         16.86         6.44 o                         
   2 -10  10          5.24          7.25         3.17 o                         
   3 -10  10          0.91          0.03         2.52 o                         
   4 -10  10          0.37         -2.18         2.76 o                         
  -4  -9  10         52.75         34.51         8.12 o                         
  -3  -9  10         14.34         14.39         5.16 o                         
  -2  -9  10         14.68         25.77         6.89 o                         
  -1  -9  10          6.76          5.62         5.30 o                         
   0  -9  10         20.03         13.98         5.89 o                         
   1  -9  10         73.64         72.20         9.15 o                         
   2  -9  10         14.69          6.01         4.60 o                         
   3  -9  10         87.41         88.20        12.80 o                         
   4  -9  10        156.67        116.06        11.16 o                         
   5  -9  10          0.02         -3.09         3.09 o                         
  -6  -8  10          1.41         -1.18         3.35 o                         
  -5  -8  10         44.84         45.13         8.06 o                         
  -4  -8  10         75.92         80.17        16.85 o                         
  -3  -8  10         69.76         65.84         8.86 o                         
  -2  -8  10          2.21          0.22         5.23 o                         
  -1  -8  10         10.62         10.64         6.25 o                         
   0  -8  10          0.64         -0.88         3.77 o                         
   1  -8  10         25.33         14.24         6.24 o                         
   2  -8  10         87.69         86.42        16.93 o                         
   3  -8  10        244.35        203.07        23.05 o                         
   4  -8  10        164.82        156.83        18.37 o                         
   5  -8  10          6.92          4.37         4.04 o                         
   6  -8  10          1.83         -1.69         3.48 o                         
  -7  -7  10          9.60          3.58         3.80 o                         
  -6  -7  10          9.33          5.77         3.28 o                         
  -5  -7  10         50.49         49.28         8.16 o                         
  -4  -7  10         67.47         73.89        11.00 o                         
  -3  -7  10         60.00         86.61        14.48 o                         
  -2  -7  10        102.81        168.40        22.71 o                         
  -1  -7  10        290.85        340.51        31.16 o                         
   0  -7  10          0.25         -3.58         5.99 o                         
   1  -7  10         73.63         78.29        13.48 o                         
   2  -7  10         13.65          2.63         5.51 o                         
   3  -7  10        311.70        279.35        30.40 o                         
   4  -7  10        177.25        126.78        16.09 o                         
   5  -7  10        157.33        100.38        43.54 o                         
   6  -7  10         88.04         75.47        19.34 o                         
   7  -7  10         14.36          9.61         3.37 o                         
  -7  -6  10         33.50         49.41        21.39 o                         
  -6  -6  10         16.22         16.73         4.90 o                         
  -5  -6  10          1.78         13.40         7.83 o                         
  -4  -6  10         65.92         39.82         7.96 o                         
  -3  -6  10        143.58        164.03        25.51 o                         
  -2  -6  10         85.56        113.55        13.39 o                         
  -1  -6  10        257.03        325.22        35.61 o                         
   0  -6  10        162.47        143.79        25.79 o                         
   1  -6  10         13.11         11.21         7.81 o                         
   2  -6  10         63.31         55.80        13.79 o                         
   3  -6  10        110.48         89.66        12.93 o                         
   4  -6  10        255.25        261.90        25.41 o                         
   5  -6  10        294.27        231.69        26.67 o                         
   6  -6  10         31.10         25.02         6.33 o                         
   7  -6  10         72.85         48.40         8.35 o                         
   8  -6  10          1.08         -1.33         3.34 o                         
  -8  -5  10         19.08         25.76         4.91 o                         
  -7  -5  10         10.43         19.24         5.04 o                         
  -6  -5  10         37.50         42.96         7.93 o                         
  -5  -5  10         62.04         66.33        10.62 o                         
  -4  -5  10          0.10          6.44         6.29 o                         
  -3  -5  10          1.17          2.36         6.27 o                         
  -2  -5  10        252.76        273.89        30.92 o                         
  -1  -5  10        216.95        278.90        31.41 o                         
   0  -5  10         11.65         14.26         7.70 o                         
   1  -5  10        393.23        412.61        61.38 o                         
   2  -5  10        141.55        113.06        21.83 o                         
   3  -5  10          0.19          1.99         4.27 o                         
   4  -5  10         24.70         17.68         6.91 o                         
   5  -5  10         84.54         76.66        12.37 o                         
   6  -5  10        102.35         90.86        13.12 o                         
   7  -5  10         97.67         78.04        12.62 o                         
   8  -5  10         72.94         56.10        11.40 o                         
  -9  -4  10          0.27          0.24         2.74 o                         
  -8  -4  10          2.32          6.03         5.99 o                         
  -7  -4  10         84.37        108.77        20.63 o                         
  -6  -4  10        147.15        140.18        25.71 o                         
  -5  -4  10         43.45         75.63        17.25 o                         
  -4  -4  10         37.77         55.32        10.08 o                         
  -3  -4  10         38.57         26.94         8.47 o                         
  -2  -4  10          1.01          5.82         4.98 o                         
  -1  -4  10        267.21        317.91        49.07 o                         
   0  -4  10        529.53        594.75        85.61 o                         
   1  -4  10        332.85        373.98        56.26 o                         
   2  -4  10        725.16        667.10        94.82 o                         
   3  -4  10        266.12        268.91        32.63 o                         
   4  -4  10          8.52         -0.30         5.72 o                         
   5  -4  10         49.97         46.10         8.56 o                         
   6  -4  10        303.10        316.53        27.91 o                         
   7  -4  10        372.24        306.71        32.66 o                         
   8  -4  10        228.30        228.02        34.81 o                         
  -9  -3  10          0.11         -3.38         4.03 o                         
  -8  -3  10          6.60          0.11         3.85 o                         
  -7  -3  10          7.06          8.16         6.17 o                         
  -6  -3  10        475.43        479.89        70.93 o                         
  -5  -3  10        476.47        626.50        90.62 o                         
  -4  -3  10          6.77         23.46         7.02 o                         
  -3  -3  10        111.91        153.38        19.69 o                         
  -2  -3  10         29.06         28.08         5.26 o                         
  -1  -3  10         11.63         10.56         4.79 o                         
   0  -3  10         92.19        101.81         8.43 o                         
   1  -3  10       2341.17       2748.63       191.94 o                         
   2  -3  10        525.74        656.87        96.22 o                         
   3  -3  10         82.87         58.03         8.81 o                         
   4  -3  10         81.20         70.76         8.38 o                         
   5  -3  10          8.79         13.59         4.66 o                         
   6  -3  10         19.82         16.59         6.39 o                         
   7  -3  10         95.97         75.18        11.07 o                         
   8  -3  10        273.58        272.42        40.54 o                         
 -10  -2  10         31.36         42.18         8.89 o                         
  -9  -2  10         10.20          2.37         4.42 o                         
  -8  -2  10          0.48         -3.11         3.97 o                         
  -7  -2  10          0.16         -5.56         6.63 o                         
  -6  -2  10         42.50         80.25        17.78 o                         
  -5  -2  10         10.58         11.33         5.36 o                         
  -4  -2  10        193.69        277.26        43.65 o                         
  -3  -2  10        734.24       1046.08       145.23 o                         
  -2  -2  10        156.27        169.65        12.04 o                         
  -1  -2  10         16.22         26.76         4.43 o                         
   0  -2  10         86.95        137.82        11.55 o                         
   1  -2  10        166.94        245.97        21.96 o                         
   2  -2  10        440.59        725.47       101.03 o                         
   3  -2  10         72.43        116.37        34.55 o                         
   4  -2  10        224.35        239.56        24.01 o                         
   5  -2  10        876.23        722.91        80.18 o                         
   6  -2  10         56.82         50.51         7.44 o                         
   7  -2  10          7.25          3.64         4.25 o                         
   8  -2  10         57.51         60.73        12.53 o                         
 -10  -1  10         32.65         30.69         9.69 o                         
  -9  -1  10         11.12         13.47         6.24 o                         
  -8  -1  10        112.70        102.30        52.11 o                         
  -7  -1  10         91.66        108.39        20.93 o                         
  -6  -1  10         31.40         83.08        17.56 o                         
  -5  -1  10         43.53         53.12        13.62 o                         
  -4  -1  10         95.33        160.25        28.23 o                         
  -3  -1  10        632.13        759.87        77.50 o                         
  -2  -1  10        705.43        812.69        50.14 o                         
  -1  -1  10       1043.49       1342.15        72.66 o                         
   0  -1  10        139.80        206.68        14.32 o                         
   1  -1  10          8.10         15.16         4.49 o                         
   2  -1  10        106.66        206.05        26.05 o                         
   3  -1  10        202.96        377.93        40.98 o                         
   4  -1  10        285.76        279.82        27.99 o                         
   5  -1  10        417.51        435.64        37.82 o                         
   6  -1  10        502.36        378.83        40.91 o                         
   7  -1  10         29.39         25.69        10.46 o                         
   8  -1  10         31.28         25.57        10.26 o                         
 -10   0  10         21.73         13.25         7.46 o                         
  -9   0  10         15.46         -3.77         7.89 o                         
  -8   0  10         86.43          4.61        10.32 o                         
  -7   0  10        113.59        126.93        70.06 o                         
  -6   0  10         59.42        104.54        20.87 o                         
  -5   0  10         26.71         34.00         7.76 o                         
  -4   0  10         62.17         98.64        13.47 o                         
  -3   0  10        227.88        284.10        20.70 o                         
  -2   0  10       1035.23       1340.20        78.59 o                         
  -1   0  10        129.61        218.38        21.41 o                         
   0   0  10        344.86        442.89        31.22 o                         
   1   0  10        134.14        196.29        17.67 o                         
   2   0  10         46.74         60.19         9.63 o                         
   3   0  10         13.64          9.79         6.07 o                         
   4   0  10        709.11        651.57        57.94 o                         
   5   0  10       1287.03       1078.98       110.84 o                         
   6   0  10        197.23        173.38        20.23 o                         
   7   0  10        108.24         85.95        30.22 o                         
   8   0  10         25.92         30.67         7.96 o                         
 -10   1  10          3.98          2.74         6.13 o                         
  -9   1  10         42.22         18.87        10.19 o                         
  -8   1  10         75.74         88.53        55.72 o                         
  -7   1  10         32.29         40.77        26.34 o                         
  -6   1  10        167.19        276.39        43.55 o                         
  -5   1  10        301.97        399.17        59.92 o                         
  -4   1  10          6.27          5.72         4.65 o                         
  -3   1  10        437.42        505.34        34.94 o                         
  -2   1  10        424.51        500.86        28.15 o                         
  -1   1  10        230.82        316.75        20.63 o                         
   0   1  10        337.16        471.67        37.45 o                         
   1   1  10        359.80        530.52        62.37 o                         
   2   1  10        309.75        552.27        53.09 o                         
   3   1  10        182.03        197.43        29.86 o                         
   4   1  10         65.65         63.12        11.33 o                         
   5   1  10        819.06       1061.07       305.23 o                         
   6   1  10        693.19        587.78        66.06 o                         
   7   1  10        184.84        152.08        85.86 o                         
   8   1  10         84.80         61.58        11.95 o                         
 -10   2  10          7.97          9.69         7.48 o                         
  -9   2  10          0.03         -3.61         7.55 o                         
  -8   2  10         78.47         87.42        60.30 o                         
  -7   2  10        110.29         90.34        61.84 o                         
  -6   2  10        139.83        171.69        29.57 o                         
  -5   2  10        143.53         88.78        38.51 o                         
  -4   2  10        286.47        325.91        37.71 o                         
  -3   2  10         18.47         24.96         5.49 o                         
  -2   2  10         72.09         88.51         8.31 o                         
  -1   2  10         27.03         35.96         5.63 o                         
   0   2  10        893.54       1510.20       111.15 o                         
   1   2  10       1196.51       1874.16       139.38 o                         
   2   2  10        734.28       1112.03        86.95 o                         
   3   2  10         43.14         42.90         8.66 o                         
   4   2  10          1.50          0.84         7.07 o                         
   5   2  10        124.31        109.92        19.45 o                         
   6   2  10         57.73         74.14        14.34 o                         
   7   2  10        239.80        240.42        36.46 o                         
   8   2  10        221.88        253.34        36.77 o                         
 -10   3  10         18.88         23.47        12.62 o                         
  -9   3  10          2.83         -3.26         3.55 o                         
  -8   3  10          2.69         -5.22         5.22 o                         
  -7   3  10          3.19          5.03         6.00 o                         
  -6   3  10        131.02        134.23        40.74 o                         
  -5   3  10        171.63        152.01        25.71 o                         
  -4   3  10        477.26        396.96        44.67 o                         
  -3   3  10        437.99        475.21        77.42 o                         
  -2   3  10        149.13        175.22        36.41 o                         
  -1   3  10         10.20         17.63         4.93 o                         
   0   3  10         17.61         27.85         5.93 o                         
   1   3  10        477.77        529.61        44.37 o                         
   2   3  10        542.72        583.07        47.73 o                         
   3   3  10        148.89        161.73        28.76 o                         
   4   3  10        492.39        377.04        41.48 o                         
   5   3  10          3.24         -1.58        15.40 o                         
   6   3  10          6.02          4.31         4.85 o                         
   7   3  10          2.28          1.65         3.46 o                         
 -10   4  10         56.54         76.34        14.50 o                         
  -9   4  10          8.28          8.40         5.50 o                         
  -8   4  10          7.73          7.57         5.14 o                         
  -7   4  10         67.43         64.13        12.03 o                         
  -6   4  10          1.74         -4.77        13.60 o                         
  -5   4  10        544.41        507.18        79.31 o                         
  -4   4  10        491.07        398.27        44.55 o                         
  -3   4  10        106.40        125.49        30.92 o                         
  -2   4  10        250.83        237.40        46.66 o                         
  -1   4  10         98.13         76.52        31.09 o                         
   0   4  10         22.12         27.81         5.47 o                         
   1   4  10        195.19        208.21        24.54 o                         
   2   4  10         37.22         36.84        11.63 o                         
   3   4  10        589.40        558.38        80.80 o                         
   4   4  10       1111.71        970.73        96.37 o                         
   5   4  10         89.08         64.88        13.74 o                         
   6   4  10          1.59          1.85         4.39 o                         
   7   4  10          6.45          4.73         3.39 o                         
  -9   5  10         15.42         25.24         5.39 o                         
  -8   5  10         31.24         27.17         5.05 o                         
  -7   5  10         13.54          6.10         3.54 o                         
  -6   5  10          3.00         -4.55        13.92 o                         
  -5   5  10         30.65          4.83        12.66 o                         
  -4   5  10        207.20        228.81        99.04 o                         
  -3   5  10        394.61        336.38        57.56 o                         
  -2   5  10        120.81         67.80        22.45 o                         
  -1   5  10         26.62         24.95         5.98 o                         
   0   5  10         51.77         34.30         7.70 o                         
   1   5  10         37.27         46.50         8.61 o                         
   2   5  10         90.08        118.52        15.56 o                         
   3   5  10        443.09        441.03        64.80 o                         
   4   5  10        173.53        157.88        19.51 o                         
   5   5  10        299.70        340.05        34.59 o                         
   6   5  10        280.65        288.63        29.33 o                         
  -9   6  10          3.78          3.64         3.01 o                         
  -8   6  10        103.32        114.44        13.93 o                         
  -7   6  10        157.58         84.25        79.61 o                         
  -6   6  10         51.42          4.10        14.14 o                         
  -5   6  10          4.56          4.37        13.39 o                         
  -4   6  10          0.61          3.42         5.51 o                         
  -3   6  10         48.84         38.37        24.52 o                         
  -2   6  10        239.14        300.60        29.03 o                         
  -1   6  10        145.61        162.00        19.94 o                         
   0   6  10        550.63        615.30        49.84 o                         
   1   6  10        501.22        543.38        44.77 o                         
   2   6  10          6.72          6.35         6.09 o                         
   3   6  10         21.94         15.12         6.64 o                         
   4   6  10         36.75         36.10         7.15 o                         
   5   6  10        115.78        143.88        25.82 o                         
  -8   7  10         70.24         83.70        10.32 o                         
  -7   7  10         77.02         76.67        12.66 o                         
  -6   7  10        224.50        278.72        42.03 o                         
  -5   7  10         32.91          7.41        11.75 o                         
  -4   7  10         22.03         16.64         8.05 o                         
  -3   7  10         12.34          3.46         4.26 o                         
  -2   7  10         10.35         11.34         5.80 o                         
  -1   7  10        235.09        289.67        31.29 o                         
   0   7  10        521.59        535.00        54.10 o                         
   1   7  10        201.61        251.26        38.08 o                         
   2   7  10         67.08         66.84        13.20 o                         
   3   7  10         27.39         34.21         8.37 o                         
   4   7  10          7.67          2.29         4.35 o                         
  -7   8  10         51.22         14.31        15.73 o                         
  -6   8  10         26.34         40.29         9.56 o                         
  -5   8  10         31.73         33.35         9.30 o                         
  -4   8  10        121.11        177.09        28.97 o                         
  -3   8  10          4.66         -2.33         6.10 o                         
  -2   8  10          1.53          0.47         7.10 o                         
  -1   8  10         53.52         64.34         9.69 o                         
   0   8  10        114.01        116.93        14.21 o                         
   1   8  10        143.74        174.29        26.95 o                         
   2   8  10         74.87         80.09        13.83 o                         
   3   8  10         51.50         63.72        11.00 o                         
  -5   9  10         33.57         43.39         9.50 o                         
  -4   9  10         53.40         62.33        12.56 o                         
  -3   9  10        108.06        162.09        25.98 o                         
  -2   9  10          5.51          1.75         4.80 o                         
  -1   9  10          4.51         14.53         5.49 o                         
   0   9  10          1.76          8.40         3.04 o                         
   1   9  10         62.46         67.06        10.79 o                         
  -3  -9  11         13.36         10.89         4.73 o                         
  -2  -9  11         40.99         46.14         5.86 o                         
  -1  -9  11         14.98         10.71         4.31 o                         
   0  -9  11          0.16         -0.11         3.81 o                         
   1  -9  11         22.69         21.95         4.27 o                         
   2  -9  11        107.99         81.17        10.34 o                         
   3  -9  11         39.33         40.56        10.19 o                         
   4  -9  11         34.75         24.67         4.15 o                         
  -4  -8  11         15.22          9.53         3.20 o                         
  -3  -8  11         35.40         42.73         6.08 o                         
  -2  -8  11         64.41         63.32         9.31 o                         
  -1  -8  11         72.81         63.12        11.12 o                         
   0  -8  11         48.73         45.36         7.89 o                         
   1  -8  11          2.52          0.12         3.58 o                         
   2  -8  11         10.59          7.22         3.79 o                         
   3  -8  11         14.43          3.60         5.43 o                         
   4  -8  11        146.87         85.59        58.41 o                         
   5  -8  11         44.89         27.36         9.80 o                         
  -6  -7  11         10.35          7.83         2.65 o                         
  -5  -7  11          0.08          1.07         2.65 o                         
  -4  -7  11          0.07          1.03         4.71 o                         
  -3  -7  11         30.74         20.38         6.82 o                         
  -2  -7  11         63.22         82.89        13.29 o                         
  -1  -7  11         60.08        101.47        11.82 o                         
   0  -7  11         74.30         83.89        10.55 o                         
   1  -7  11          7.13          7.78         5.08 o                         
   2  -7  11         68.64         61.87         9.40 o                         
   3  -7  11         20.59         10.90         3.89 o                         
   4  -7  11        164.31        149.11        13.76 o                         
   5  -7  11         55.44         37.26        13.12 o                         
   6  -7  11        152.54         97.94        41.53 o                         
  -7  -6  11          6.81         12.27         3.89 o                         
  -6  -6  11         46.73         54.81         7.81 o                         
  -5  -6  11         42.12         40.17         6.97 o                         
  -4  -6  11          2.75          4.11         3.96 o                         
  -3  -6  11          5.22          1.24         5.25 o                         
  -2  -6  11         36.69         35.72         6.72 o                         
  -1  -6  11        125.66        155.92        16.47 o                         
   0  -6  11         60.03         73.19        11.63 o                         
   1  -6  11        177.10        167.07        28.24 o                         
   2  -6  11         79.69        105.98        20.10 o                         
   3  -6  11          4.74         -1.95         5.22 o
[truncated: 52,732 more chars]
